# Supplementary material for: Origin and structure of polar domains in doped molecular crystals
Source: Nat Commun. 2016 Nov 8;7:13351. doi: 10.1038/ncomms13351 (PMC5105173; doi:10.1038/ncomms13351)
Supplement: Supplementary Software 1 — L-alanine doped glycine.cif - corresponds to Supplementary Figure 3a. [file ncomms13351-s2.cif]

#======================================================================

# CRYSTAL DATA

#----------------------------------------------------------------------

data_VESTA_phase_1


_pd_phase_name                         'n_for_cif_4_2_4_exp_vesta_ch3       '
_cell_length_a                         20.39960
_cell_length_b                         23.90320
_cell_length_c                         21.83760
_cell_angle_alpha                      90
_cell_angle_beta                       111.78100
_cell_angle_gamma                      90
_symmetry_space_group_name_H-M         'P 1'
_symmetry_Int_Tables_number            1

loop_
_symmetry_equiv_pos_as_xyz
   'x, y, z'

loop_
   _atom_site_label
   _atom_site_occupancy
   _atom_site_fract_x
   _atom_site_fract_y
   _atom_site_fract_z
   _atom_site_adp_type
   _atom_site_B_iso_or_equiv
   _atom_site_type_symbol
   O1         1.0    -0.302058     -0.799977     -0.814150     Biso  1.000000 O
   O2         1.0    -0.301535     -0.300427     -0.813811     Biso  1.000000 O
   O3         1.0    -0.082287     -0.679456     -0.149757     Biso  1.000000 O
   O4         1.0    -0.081558     -0.182854     -0.147363     Biso  1.000000 O
   O5         1.0    -0.331997     -0.680557     -0.899145     Biso  1.000000 O
   O6         1.0    -0.332612     -0.179995     -0.899480     Biso  1.000000 O
   O7         1.0    -0.198299     -0.699506     -0.436241     Biso  1.000000 O
   O8         1.0    -0.197875     -0.199481     -0.435634     Biso  1.000000 O
   O9         1.0    -0.052922     -0.797002     -0.065029     Biso  1.000000 O
   O10        1.0    -0.052371     -0.304345     -0.063935     Biso  1.000000 O
   O11        1.0    -0.168564     -0.818918     -0.351383     Biso  1.000000 O
   O12        1.0    -0.168593     -0.319325     -0.351128     Biso  1.000000 O
   O13        1.0    -0.043511     -0.430987     -0.226105     Biso  1.000000 O
   O14        1.0    -0.043681     -0.929830     -0.227379     Biso  1.000000 O
   O15        1.0    -0.077258     -0.040689     -0.063460     Biso  1.000000 O
   O16        1.0    -0.073240     -0.551303     -0.061428     Biso  1.000000 O
   O17        1.0    -0.073056     -0.050380     -0.311444     Biso  1.000000 O
   O18        1.0    -0.073299     -0.550349     -0.311260     Biso  1.000000 O
   O19        1.0    -0.706232     -0.569616     -0.523498     Biso  1.000000 O
   O20        1.0    -0.706838     -0.069149     -0.524480     Biso  1.000000 O
   O21        1.0    -0.824211     -0.050073     -0.812057     Biso  1.000000 O
   O22        1.0    -0.822557     -0.551407     -0.810693     Biso  1.000000 O
   O23        1.0    -0.676498     -0.449826     -0.438641     Biso  1.000000 O
   O24        1.0    -0.676850     -0.949681     -0.439066     Biso  1.000000 O
   O25        1.0    -0.792095     -0.432240     -0.725384     Biso  1.000000 O
   O26        1.0    -0.792930     -0.930085     -0.725913     Biso  1.000000 O
   O27        1.0    -0.581758     -0.680631     -0.149070     Biso  1.000000 O
   O28        1.0    -0.582078     -0.180750     -0.148891     Biso  1.000000 O
   O29        1.0    -0.698067     -0.699703     -0.435933     Biso  1.000000 O
   O30        1.0    -0.698233     -0.199569     -0.435919     Biso  1.000000 O
   O31        1.0    -0.551793     -0.800259     -0.064072     Biso  1.000000 O
   O32        1.0    -0.552000     -0.300444     -0.064034     Biso  1.000000 O
   O33        1.0    -0.668395     -0.819246     -0.351062     Biso  1.000000 O
   O34        1.0    -0.668349     -0.319103     -0.350794     Biso  1.000000 O
   O35        1.0    -0.426713     -0.449646     -0.939084     Biso  1.000000 O
   O36        1.0    -0.427095     -0.949576     -0.939247     Biso  1.000000 O
   O37        1.0    -0.573274     -0.050395     -0.061206     Biso  1.000000 O
   O38        1.0    -0.573302     -0.550389     -0.061039     Biso  1.000000 O
   O39        1.0    -0.926610     -0.452375     -0.939065     Biso  1.000000 O
   O40        1.0    -0.928760     -0.941958     -0.940685     Biso  1.000000 O
   O41        1.0    -0.831178     -0.680656     -0.648548     Biso  1.000000 O
   O42        1.0    -0.831964     -0.182341     -0.649228     Biso  1.000000 O
   O43        1.0    -0.947738     -0.698620     -0.936011     Biso  1.000000 O
   O44        1.0    -0.937297     -0.217392     -0.930674     Biso  1.000000 O
   O45        1.0    -0.801453     -0.800276     -0.563721     Biso  1.000000 O
   O46        1.0    -0.800953     -0.300817     -0.562959     Biso  1.000000 O
   O47        1.0    -0.917790     -0.817313     -0.851307     Biso  1.000000 O
   O48        1.0    -0.913680     -0.329513     -0.848151     Biso  1.000000 O
   O49        1.0    -0.706604     -0.569252     -0.273908     Biso  1.000000 O
   O50        1.0    -0.706804     -0.069212     -0.274064     Biso  1.000000 O
   O51        1.0    -0.823492     -0.050778     -0.561732     Biso  1.000000 O
   O52        1.0    -0.822746     -0.550832     -0.560664     Biso  1.000000 O
   O53        1.0    -0.676844     -0.449572     -0.189030     Biso  1.000000 O
   O54        1.0    -0.677038     -0.949576     -0.189080     Biso  1.000000 O
   O55        1.0    -0.793030     -0.431058     -0.475724     Biso  1.000000 O
   O56        1.0    -0.793424     -0.931091     -0.476145     Biso  1.000000 O
   O57        1.0    -0.698219     -0.699580     -0.186047     Biso  1.000000 O
   O58        1.0    -0.698620     -0.199444     -0.185892     Biso  1.000000 O
   O59        1.0    -0.668270     -0.819140     -0.100964     Biso  1.000000 O
   O60        1.0    -0.668550     -0.319096     -0.100945     Biso  1.000000 O
   O61        1.0    -0.956039     -0.571301     -0.773188     Biso  1.000000 O
   O62        1.0    -0.957547     -0.065678     -0.775708     Biso  1.000000 O
   O63        1.0    -0.925604     -0.451480     -0.688034     Biso  1.000000 O
   O64        1.0    -0.926442     -0.948727     -0.688759     Biso  1.000000 O
   O65        1.0    -0.831536     -0.680881     -0.398969     Biso  1.000000 O
   O66        1.0    -0.831747     -0.180724     -0.398707     Biso  1.000000 O
   O67        1.0    -0.947591     -0.699856     -0.685700     Biso  1.000000 O
   O68        1.0    -0.948135     -0.202412     -0.686169     Biso  1.000000 O
   O69        1.0    -0.801802     -0.800458     -0.314175     Biso  1.000000 O
   O70        1.0    -0.801778     -0.300195     -0.313540     Biso  1.000000 O
   O71        1.0    -0.917994     -0.819102     -0.600991     Biso  1.000000 O
   O72        1.0    -0.917274     -0.320268     -0.599632     Biso  1.000000 O
   O73        1.0    -0.706383     -0.569259     -0.024019     Biso  1.000000 O
   O74        1.0    -0.707773     -0.069069     -0.023987     Biso  1.000000 O
   O75        1.0    -0.823334     -0.050466     -0.311346     Biso  1.000000 O
   O76        1.0    -0.823109     -0.550392     -0.310981     Biso  1.000000 O
   O77        1.0    -0.793382     -0.430849     -0.225974     Biso  1.000000 O
   O78        1.0    -0.793553     -0.930686     -0.226288     Biso  1.000000 O
   O79        1.0    -0.168366     -0.819057     -0.601108     Biso  1.000000 O
   O80        1.0    -0.168166     -0.318901     -0.600389     Biso  1.000000 O
   O81        1.0    -0.052056     -0.800085     -0.314352     Biso  1.000000 O
   O82        1.0    -0.052101     -0.300399     -0.313843     Biso  1.000000 O
   O83        1.0    -0.198157     -0.699390     -0.685956     Biso  1.000000 O
   O84        1.0    -0.198599     -0.199179     -0.684947     Biso  1.000000 O
   O85        1.0    -0.331612     -0.680798     -0.649006     Biso  1.000000 O
   O86        1.0    -0.331517     -0.180769     -0.648814     Biso  1.000000 O
   O87        1.0    -0.956394     -0.569531     -0.523615     Biso  1.000000 O
   O88        1.0    -0.956773     -0.069397     -0.524671     Biso  1.000000 O
   O89        1.0    -0.926831     -0.449641     -0.438788     Biso  1.000000 O
   O90        1.0    -0.926949     -0.949786     -0.439458     Biso  1.000000 O
   O91        1.0    -0.081762     -0.680778     -0.399236     Biso  1.000000 O
   O92        1.0    -0.081356     -0.180657     -0.398444     Biso  1.000000 O
   O93        1.0    -0.448444     -0.699546     -0.936105     Biso  1.000000 O
   O94        1.0    -0.448805     -0.199862     -0.936189     Biso  1.000000 O
   O95        1.0    -0.301828     -0.800411     -0.564076     Biso  1.000000 O
   O96        1.0    -0.301742     -0.300371     -0.563865     Biso  1.000000 O
   O97        1.0    -0.831536     -0.680770     -0.149248     Biso  1.000000 O
   O98        1.0    -0.832037     -0.179972     -0.147119     Biso  1.000000 O
   O99        1.0    -0.948075     -0.699613     -0.436065     Biso  1.000000 O
   O100       1.0    -0.948228     -0.199639     -0.435798     Biso  1.000000 O
   O101       1.0    -0.801108     -0.800077     -0.064012     Biso  1.000000 O
   O102       1.0    -0.802160     -0.300762     -0.063791     Biso  1.000000 O
   O103       1.0    -0.918375     -0.819052     -0.351160     Biso  1.000000 O
   O104       1.0    -0.918280     -0.319048     -0.350522     Biso  1.000000 O
   O105       1.0    -0.206635     -0.569197     -0.524039     Biso  1.000000 O
   O106       1.0    -0.206623     -0.069245     -0.524246     Biso  1.000000 O
   O107       1.0    -0.418450     -0.819202     -0.851177     Biso  1.000000 O
   O108       1.0    -0.417977     -0.319418     -0.851048     Biso  1.000000 O
   O109       1.0    -0.824366     -0.050256     -0.061691     Biso  1.000000 O
   O110       1.0    -0.822994     -0.550856     -0.061114     Biso  1.000000 O
   O111       1.0    -0.956729     -0.568981     -0.274227     Biso  1.000000 O
   O112       1.0    -0.956640     -0.069526     -0.273740     Biso  1.000000 O
   O113       1.0    -0.926941     -0.449649     -0.189103     Biso  1.000000 O
   O114       1.0    -0.927124     -0.948789     -0.190177     Biso  1.000000 O
   O115       1.0    -0.948316     -0.698581     -0.186491     Biso  1.000000 O
   O116       1.0    -0.948278     -0.199900     -0.185076     Biso  1.000000 O
   O117       1.0    -0.918202     -0.816437     -0.101605     Biso  1.000000 O
   O118       1.0    -0.918473     -0.320491     -0.101373     Biso  1.000000 O
   O119       1.0    -0.956733     -0.570168     -0.024446     Biso  1.000000 O
   O120       1.0    -0.961157     -0.061442     -0.025850     Biso  1.000000 O
   O121       1.0    -0.293862     -0.431044     -0.976446     Biso  1.000000 O
   O122       1.0    -0.295550     -0.930285     -0.977292     Biso  1.000000 O
   O123       1.0    -0.176782     -0.450148     -0.688874     Biso  1.000000 O
   O124       1.0    -0.176687     -0.949309     -0.689493     Biso  1.000000 O
   O125       1.0    -0.206953     -0.569285     -0.274334     Biso  1.000000 O
   O126       1.0    -0.206696     -0.068395     -0.274435     Biso  1.000000 O
   O127       1.0    -0.206802     -0.569580     -0.773940     Biso  1.000000 O
   O128       1.0    -0.206667     -0.068749     -0.774972     Biso  1.000000 O
   O129       1.0    -0.323124     -0.050415     -0.561390     Biso  1.000000 O
   O130       1.0    -0.323157     -0.550418     -0.561070     Biso  1.000000 O
   O131       1.0    -0.177306     -0.450296     -0.189236     Biso  1.000000 O
   O132       1.0    -0.177923     -0.947122     -0.190567     Biso  1.000000 O
   O133       1.0    -0.293401     -0.430761     -0.476124     Biso  1.000000 O
   O134       1.0    -0.293480     -0.930733     -0.476684     Biso  1.000000 O
   O135       1.0    -0.198591     -0.699062     -0.186574     Biso  1.000000 O
   O136       1.0    -0.198677     -0.200017     -0.186430     Biso  1.000000 O
   O137       1.0    -0.168870     -0.817899     -0.101684     Biso  1.000000 O
   O138       1.0    -0.169491     -0.320776     -0.101701     Biso  1.000000 O
   O139       1.0    -0.043377     -0.430903     -0.476041     Biso  1.000000 O
   O140       1.0    -0.043469     -0.930946     -0.476487     Biso  1.000000 O
   O141       1.0    -0.073294     -0.050627     -0.561768     Biso  1.000000 O
   O142       1.0    -0.072926     -0.550715     -0.560827     Biso  1.000000 O
   O143       1.0    -0.456398     -0.569261     -0.773921     Biso  1.000000 O
   O144       1.0    -0.456639     -0.069070     -0.773979     Biso  1.000000 O
   O145       1.0    -0.426229     -0.449667     -0.688833     Biso  1.000000 O
   O146       1.0    -0.426819     -0.949522     -0.689160     Biso  1.000000 O
   O147       1.0    -0.543209     -0.430843     -0.975947     Biso  1.000000 O
   O148       1.0    -0.543595     -0.930780     -0.976058     Biso  1.000000 O
   O149       1.0    -0.323260     -0.050391     -0.811560     Biso  1.000000 O
   O150       1.0    -0.323231     -0.550458     -0.811022     Biso  1.000000 O
   O151       1.0    -0.168345     -0.817583     -0.850886     Biso  1.000000 O
   O152       1.0    -0.168525     -0.319749     -0.850044     Biso  1.000000 O
   O153       1.0    -0.051777     -0.800482     -0.563964     Biso  1.000000 O
   O154       1.0    -0.051457     -0.300794     -0.563386     Biso  1.000000 O
   O155       1.0    -0.198214     -0.698478     -0.936179     Biso  1.000000 O
   O156       1.0    -0.201185     -0.199255     -0.936943     Biso  1.000000 O
   O157       1.0    -0.331821     -0.680613     -0.399213     Biso  1.000000 O
   O158       1.0    -0.331598     -0.180788     -0.398913     Biso  1.000000 O
   O159       1.0    -0.081528     -0.680992     -0.648757     Biso  1.000000 O
   O160       1.0    -0.081861     -0.181269     -0.648999     Biso  1.000000 O
   O161       1.0    -0.448107     -0.699633     -0.685984     Biso  1.000000 O
   O162       1.0    -0.448053     -0.199600     -0.685913     Biso  1.000000 O
   O163       1.0    -0.302185     -0.799950     -0.314317     Biso  1.000000 O
   O164       1.0    -0.302080     -0.300599     -0.314130     Biso  1.000000 O
   O165       1.0    -0.418332     -0.819237     -0.601130     Biso  1.000000 O
   O166       1.0    -0.418224     -0.319274     -0.600945     Biso  1.000000 O
   O167       1.0    -0.176890     -0.449580     -0.438994     Biso  1.000000 O
   O168       1.0    -0.176986     -0.949617     -0.439692     Biso  1.000000 O
   O169       1.0    -0.178334     -0.453188     -0.939655     Biso  1.000000 O
   O170       1.0    -0.177707     -0.941876     -0.940020     Biso  1.000000 O
   O171       1.0    -0.207319     -0.570450     -0.024415     Biso  1.000000 O
   O172       1.0    -0.203671     -0.061434     -0.022696     Biso  1.000000 O
   O173       1.0    -0.323336     -0.050265     -0.311210     Biso  1.000000 O
   O174       1.0    -0.323446     -0.550398     -0.311314     Biso  1.000000 O
   O175       1.0    -0.293680     -0.430959     -0.226213     Biso  1.000000 O
   O176       1.0    -0.294670     -0.929607     -0.227900     Biso  1.000000 O
   O177       1.0    -0.581406     -0.680673     -0.898880     Biso  1.000000 O
   O178       1.0    -0.581105     -0.180651     -0.899131     Biso  1.000000 O
   O179       1.0    -0.551442     -0.800314     -0.813883     Biso  1.000000 O
   O180       1.0    -0.550797     -0.300335     -0.813689     Biso  1.000000 O
   O181       1.0    -0.042396     -0.433721     -0.725330     Biso  1.000000 O
   O182       1.0    -0.042676     -0.928696     -0.725453     Biso  1.000000 O
   O183       1.0    -0.073026     -0.043074     -0.812119     Biso  1.000000 O
   O184       1.0    -0.072537     -0.552224     -0.810826     Biso  1.000000 O
   O185       1.0    -0.456479     -0.569323     -0.523887     Biso  1.000000 O
   O186       1.0    -0.456715     -0.069218     -0.524184     Biso  1.000000 O
   O187       1.0    -0.573202     -0.050386     -0.811215     Biso  1.000000 O
   O188       1.0    -0.572923     -0.550595     -0.810847     Biso  1.000000 O
   O189       1.0    -0.426684     -0.449708     -0.438949     Biso  1.000000 O
   O190       1.0    -0.426982     -0.949671     -0.439316     Biso  1.000000 O
   O191       1.0    -0.542753     -0.430979     -0.725838     Biso  1.000000 O
   O192       1.0    -0.543384     -0.930923     -0.726148     Biso  1.000000 O
   O193       1.0    -0.051887     -0.798559     -0.814027     Biso  1.000000 O
   O194       1.0    -0.049975     -0.312158     -0.810868     Biso  1.000000 O
   O195       1.0    -0.332171     -0.680021     -0.149343     Biso  1.000000 O
   O196       1.0    -0.331607     -0.181304     -0.149026     Biso  1.000000 O
   O197       1.0    -0.081750     -0.679317     -0.898673     Biso  1.000000 O
   O198       1.0    -0.082712     -0.206210     -0.893152     Biso  1.000000 O
   O199       1.0    -0.448267     -0.699629     -0.436140     Biso  1.000000 O
   O200       1.0    -0.448119     -0.199545     -0.435932     Biso  1.000000 O
   O201       1.0    -0.302911     -0.798620     -0.064641     Biso  1.000000 O
   O202       1.0    -0.302145     -0.301419     -0.064126     Biso  1.000000 O
   O203       1.0    -0.418590     -0.819127     -0.351254     Biso  1.000000 O
   O204       1.0    -0.418602     -0.319307     -0.351202     Biso  1.000000 O
   O205       1.0    -0.322026     -0.050999     -0.061271     Biso  1.000000 O
   O206       1.0    -0.323511     -0.550464     -0.061290     Biso  1.000000 O
   O207       1.0    -0.675884     -0.449849     -0.938697     Biso  1.000000 O
   O208       1.0    -0.676275     -0.949721     -0.938899     Biso  1.000000 O
   O209       1.0    -0.581308     -0.680709     -0.648748     Biso  1.000000 O
   O210       1.0    -0.581629     -0.180780     -0.648647     Biso  1.000000 O
   O211       1.0    -0.697910     -0.699403     -0.935865     Biso  1.000000 O
   O212       1.0    -0.697439     -0.199964     -0.935349     Biso  1.000000 O
   O213       1.0    -0.551648     -0.800376     -0.563941     Biso  1.000000 O
   O214       1.0    -0.551258     -0.300254     -0.563695     Biso  1.000000 O
   O215       1.0    -0.667995     -0.818920     -0.850890     Biso  1.000000 O
   O216       1.0    -0.666954     -0.320218     -0.850288     Biso  1.000000 O
   O217       1.0    -0.043194     -0.433848     -0.976188     Biso  1.000000 O
   O218       1.0    -0.043682     -0.917155     -0.981095     Biso  1.000000 O
   O219       1.0    -0.456815     -0.569338     -0.274069     Biso  1.000000 O
   O220       1.0    -0.456547     -0.069244     -0.273902     Biso  1.000000 O
   O221       1.0    -0.573282     -0.050575     -0.561294     Biso  1.000000 O
   O222       1.0    -0.572990     -0.550582     -0.560868     Biso  1.000000 O
   O223       1.0    -0.427116     -0.449839     -0.189178     Biso  1.000000 O
   O224       1.0    -0.427099     -0.949527     -0.189304     Biso  1.000000 O
   O225       1.0    -0.543172     -0.430855     -0.475908     Biso  1.000000 O
   O226       1.0    -0.543493     -0.930890     -0.476338     Biso  1.000000 O
   O227       1.0    -0.448508     -0.699463     -0.186256     Biso  1.000000 O
   O228       1.0    -0.448271     -0.199429     -0.186000     Biso  1.000000 O
   O229       1.0    -0.418956     -0.819007     -0.101454     Biso  1.000000 O
   O230       1.0    -0.418908     -0.319182     -0.101160     Biso  1.000000 O
   O231       1.0    -0.705953     -0.569789     -0.773534     Biso  1.000000 O
   O232       1.0    -0.707605     -0.068992     -0.774987     Biso  1.000000 O
   O233       1.0    -0.675356     -0.450238     -0.688148     Biso  1.000000 O
   O234       1.0    -0.676710     -0.949787     -0.689120     Biso  1.000000 O
   O235       1.0    -0.792768     -0.432620     -0.976008     Biso  1.000000 O
   O236       1.0    -0.792479     -0.929910     -0.975479     Biso  1.000000 O
   O237       1.0    -0.581615     -0.680709     -0.398946     Biso  1.000000 O
   O238       1.0    -0.581698     -0.180816     -0.398866     Biso  1.000000 O
   O239       1.0    -0.697744     -0.699718     -0.685727     Biso  1.000000 O
   O240       1.0    -0.697927     -0.200354     -0.685657     Biso  1.000000 O
   O241       1.0    -0.293138     -0.430694     -0.726234     Biso  1.000000 O
   O242       1.0    -0.293319     -0.930945     -0.726120     Biso  1.000000 O
   O243       1.0    -0.551930     -0.800293     -0.314085     Biso  1.000000 O
   O244       1.0    -0.551841     -0.300331     -0.313851     Biso  1.000000 O
   O245       1.0    -0.668125     -0.819293     -0.600952     Biso  1.000000 O
   O246       1.0    -0.667469     -0.319959     -0.600295     Biso  1.000000 O
   O247       1.0    -0.456823     -0.569251     -0.024112     Biso  1.000000 O
   O248       1.0    -0.456776     -0.069389     -0.024097     Biso  1.000000 O
   O249       1.0    -0.573099     -0.050493     -0.311190     Biso  1.000000 O
   O250       1.0    -0.573285     -0.550405     -0.311038     Biso  1.000000 O
   O251       1.0    -0.543545     -0.430755     -0.226115     Biso  1.000000 O
   O252       1.0    -0.543621     -0.930840     -0.226190     Biso  1.000000 O
   O253       1.0    -0.831138     -0.680104     -0.898659     Biso  1.000000 O
   O254       1.0    -0.828013     -0.180700     -0.895346     Biso  1.000000 O
   O255       1.0    -0.800896     -0.799858     -0.813574     Biso  1.000000 O
   O256       1.0    -0.800194     -0.301706     -0.812960     Biso  1.000000 O
   N1         1.0    -0.053256     -0.791512     -0.190843     Biso  1.000000 N
   N2         1.0    -0.053388     -0.293993     -0.190148     Biso  1.000000 N
   N3         1.0    -0.197367     -0.706983     -0.559928     Biso  1.000000 N
   N4         1.0    -0.196943     -0.206945     -0.559291     Biso  1.000000 N
   N5         1.0    -0.302687     -0.792864     -0.690140     Biso  1.000000 N
   N6         1.0    -0.302478     -0.292888     -0.689845     Biso  1.000000 N
   N7         1.0    -0.177662     -0.457144     -0.565030     Biso  1.000000 N
   N8         1.0    -0.177726     -0.957110     -0.565586     Biso  1.000000 N
   N9         1.0    -0.321679     -0.043039     -0.935109     Biso  1.000000 N
   N10        1.0    -0.322608     -0.543275     -0.935149     Biso  1.000000 N
   N11        1.0    -0.572469     -0.043080     -0.185107     Biso  1.000000 N
   N12        1.0    -0.572387     -0.542964     -0.184957     Biso  1.000000 N
   N13        1.0    -0.321980     -0.043049     -0.685319     Biso  1.000000 N
   N14        1.0    -0.322337     -0.542985     -0.684891     Biso  1.000000 N
   N15        1.0    -0.177900     -0.457097     -0.315201     Biso  1.000000 N
   N16        1.0    -0.178472     -0.956465     -0.316253     Biso  1.000000 N
   N17        1.0    -0.802144     -0.792521     -0.689818     Biso  1.000000 N
   N18        1.0    -0.801660     -0.295342     -0.688938     Biso  1.000000 N
   N19        1.0    -0.823095     -0.042722     -0.685953     Biso  1.000000 N
   N20        1.0    -0.821785     -0.544077     -0.684462     Biso  1.000000 N
   N21        1.0    -0.677763     -0.457018     -0.315023     Biso  1.000000 N
   N22        1.0    -0.677787     -0.957133     -0.315174     Biso  1.000000 N
   N23        1.0    -0.697275     -0.707035     -0.309916     Biso  1.000000 N
   N24        1.0    -0.697388     -0.206833     -0.309778     Biso  1.000000 N
   N25        1.0    -0.926407     -0.460087     -0.814456     Biso  1.000000 N
   N26        1.0    -0.927106     -0.952497     -0.815187     Biso  1.000000 N
   N27        1.0    -0.947168     -0.706213     -0.809861     Biso  1.000000 N
   N28        1.0    -0.942401     -0.217696     -0.807001     Biso  1.000000 N
   N29        1.0    -0.802645     -0.793045     -0.440098     Biso  1.000000 N
   N30        1.0    -0.802675     -0.292905     -0.439583     Biso  1.000000 N
   N31        1.0    -0.822558     -0.043242     -0.435427     Biso  1.000000 N
   N32        1.0    -0.822087     -0.543131     -0.434709     Biso  1.000000 N
   N33        1.0    -0.677087     -0.457203     -0.065110     Biso  1.000000 N
   N34        1.0    -0.677607     -0.957106     -0.065120     Biso  1.000000 N
   N35        1.0    -0.697331     -0.706894     -0.059922     Biso  1.000000 N
   N36        1.0    -0.697461     -0.206876     -0.059488     Biso  1.000000 N
   N37        1.0    -0.927416     -0.457545     -0.564650     Biso  1.000000 N
   N38        1.0    -0.927711     -0.957216     -0.565347     Biso  1.000000 N
   N39        1.0    -0.302978     -0.792188     -0.940209     Biso  1.000000 N
   N40        1.0    -0.302162     -0.293186     -0.940063     Biso  1.000000 N
   N41        1.0    -0.947069     -0.707076     -0.559758     Biso  1.000000 N
   N42        1.0    -0.947846     -0.207376     -0.560152     Biso  1.000000 N
   N43        1.0    -0.802091     -0.792732     -0.190339     Biso  1.000000 N
   N44        1.0    -0.802586     -0.292576     -0.189757     Biso  1.000000 N
   N45        1.0    -0.197507     -0.706701     -0.310243     Biso  1.000000 N
   N46        1.0    -0.197387     -0.207126     -0.309914     Biso  1.000000 N
   N47        1.0    -0.822631     -0.042892     -0.185167     Biso  1.000000 N
   N48        1.0    -0.822370     -0.542993     -0.184991     Biso  1.000000 N
   N49        1.0    -0.927777     -0.456923     -0.315077     Biso  1.000000 N
   N50        1.0    -0.927697     -0.957159     -0.315757     Biso  1.000000 N
   N51        1.0    -0.947398     -0.706835     -0.310097     Biso  1.000000 N
   N52        1.0    -0.947266     -0.206864     -0.309373     Biso  1.000000 N
   N53        1.0    -0.927281     -0.458213     -0.065268     Biso  1.000000 N
   N54        1.0    -0.926519     -0.953305     -0.065907     Biso  1.000000 N
   N55        1.0    -0.947694     -0.705586     -0.060377     Biso  1.000000 N
   N56        1.0    -0.946818     -0.211100     -0.058902     Biso  1.000000 N
   N57        1.0    -0.072285     -0.043138     -0.435410     Biso  1.000000 N
   N58        1.0    -0.072304     -0.542988     -0.434931     Biso  1.000000 N
   N59        1.0    -0.427274     -0.457095     -0.815099     Biso  1.000000 N
   N60        1.0    -0.427813     -0.957048     -0.815293     Biso  1.000000 N
   N61        1.0    -0.052739     -0.792970     -0.440269     Biso  1.000000 N
   N62        1.0    -0.052525     -0.292946     -0.439698     Biso  1.000000 N
   N63        1.0    -0.197634     -0.706410     -0.810010     Biso  1.000000 N
   N64        1.0    -0.201099     -0.207737     -0.808669     Biso  1.000000 N
   N65        1.0    -0.447388     -0.706974     -0.809889     Biso  1.000000 N
   N66        1.0    -0.447613     -0.207086     -0.809932     Biso  1.000000 N
   N67        1.0    -0.302938     -0.792870     -0.440328     Biso  1.000000 N
   N68        1.0    -0.302844     -0.292993     -0.440125     Biso  1.000000 N
   N69        1.0    -0.177409     -0.458408     -0.814789     Biso  1.000000 N
   N70        1.0    -0.177291     -0.954223     -0.815706     Biso  1.000000 N
   N71        1.0    -0.322406     -0.043065     -0.435262     Biso  1.000000 N
   N72        1.0    -0.322294     -0.542993     -0.435008     Biso  1.000000 N
   N73        1.0    -0.178094     -0.458455     -0.065377     Biso  1.000000 N
   N74        1.0    -0.179506     -0.950126     -0.067433     Biso  1.000000 N
   N75        1.0    -0.197671     -0.706020     -0.060405     Biso  1.000000 N
   N76        1.0    -0.198733     -0.209525     -0.060049     Biso  1.000000 N
   N77        1.0    -0.552516     -0.792871     -0.940133     Biso  1.000000 N
   N78        1.0    -0.552103     -0.293068     -0.940027     Biso  1.000000 N
   N79        1.0    -0.073433     -0.042606     -0.686240     Biso  1.000000 N
   N80        1.0    -0.072057     -0.544110     -0.684743     Biso  1.000000 N
   N81        1.0    -0.572698     -0.043202     -0.935207     Biso  1.000000 N
   N82        1.0    -0.572256     -0.543044     -0.934832     Biso  1.000000 N
   N83        1.0    -0.427588     -0.457088     -0.565050     Biso  1.000000 N
   N84        1.0    -0.427830     -0.957053     -0.565389     Biso  1.000000 N
   N85        1.0    -0.052574     -0.792630     -0.689958     Biso  1.000000 N
   N86        1.0    -0.051877     -0.295493     -0.689593     Biso  1.000000 N
   N87        1.0    -0.447187     -0.707017     -0.559888     Biso  1.000000 N
   N88        1.0    -0.447261     -0.206911     -0.559826     Biso  1.000000 N
   N89        1.0    -0.303317     -0.792211     -0.190572     Biso  1.000000 N
   N90        1.0    -0.303324     -0.293650     -0.190414     Biso  1.000000 N
   N91        1.0    -0.322092     -0.042469     -0.184984     Biso  1.000000 N
   N92        1.0    -0.322557     -0.543134     -0.185187     Biso  1.000000 N
   N93        1.0    -0.552527     -0.792935     -0.690039     Biso  1.000000 N
   N94        1.0    -0.552336     -0.293107     -0.689809     Biso  1.000000 N
   N95        1.0    -0.072053     -0.020265     -0.935843     Biso  1.000000 N
   N96        1.0    -0.072473     -0.544787     -0.935205     Biso  1.000000 N
   N97        1.0    -0.572827     -0.043236     -0.685321     Biso  1.000000 N
   N98        1.0    -0.571866     -0.543260     -0.684613     Biso  1.000000 N
   N99        1.0    -0.427921     -0.457084     -0.315198     Biso  1.000000 N
   N100       1.0    -0.428353     -0.957092     -0.315585     Biso  1.000000 N
   N101       1.0    -0.052904     -0.790306     -0.940383     Biso  1.000000 N
   N102       1.0    -0.050170     -0.305368     -0.937853     Biso  1.000000 N
   N103       1.0    -0.447400     -0.706863     -0.310075     Biso  1.000000 N
   N104       1.0    -0.447285     -0.206953     -0.309859     Biso  1.000000 N
   N105       1.0    -0.676527     -0.457986     -0.814649     Biso  1.000000 N
   N106       1.0    -0.677614     -0.956993     -0.815148     Biso  1.000000 N
   N107       1.0    -0.696977     -0.706712     -0.809640     Biso  1.000000 N
   N108       1.0    -0.695118     -0.207733     -0.808841     Biso  1.000000 N
   N109       1.0    -0.552786     -0.792992     -0.440146     Biso  1.000000 N
   N110       1.0    -0.552780     -0.292990     -0.439941     Biso  1.000000 N
   N111       1.0    -0.572441     -0.043085     -0.435166     Biso  1.000000 N
   N112       1.0    -0.572075     -0.543111     -0.434763     Biso  1.000000 N
   N113       1.0    -0.427920     -0.457116     -0.065301     Biso  1.000000 N
   N114       1.0    -0.428780     -0.957643     -0.065687     Biso  1.000000 N
   N115       1.0    -0.447603     -0.706753     -0.060129     Biso  1.000000 N
   N116       1.0    -0.447392     -0.206783     -0.059949     Biso  1.000000 N
   N117       1.0    -0.801590     -0.791398     -0.939943     Biso  1.000000 N
   N118       1.0    -0.801199     -0.295774     -0.938760     Biso  1.000000 N
   N119       1.0    -0.072848     -0.041099     -0.186119     Biso  1.000000 N
   N120       1.0    -0.072528     -0.543158     -0.185199     Biso  1.000000 N
   N121       1.0    -0.823745     -0.041436     -0.935727     Biso  1.000000 N
   N122       1.0    -0.822323     -0.544059     -0.934966     Biso  1.000000 N
   N123       1.0    -0.677291     -0.457466     -0.564671     Biso  1.000000 N
   N124       1.0    -0.677777     -0.957126     -0.565206     Biso  1.000000 N
   N125       1.0    -0.696969     -0.707001     -0.559670     Biso  1.000000 N
   N126       1.0    -0.697370     -0.207330     -0.559744     Biso  1.000000 N
   N127       1.0    -0.552943     -0.792865     -0.190288     Biso  1.000000 N
   N128       1.0    -0.553043     -0.292806     -0.190101     Biso  1.000000 N
   C1         1.0    -0.015048     -0.564382     -0.016350     Biso  1.000000 C
   C2         1.0    -0.018703     -0.051155     -0.017604     Biso  1.000000 C
   C3         1.0    -0.360331     -0.822954     -0.928491     Biso  1.000000 C
   C4         1.0    -0.359736     -0.323472     -0.928206     Biso  1.000000 C
   C5         1.0    -0.264916     -0.573527     -0.696680     Biso  1.000000 C
   C6         1.0    -0.264422     -0.073289     -0.697280     Biso  1.000000 C
   C7         1.0    -0.139965     -0.676313     -0.322013     Biso  1.000000 C
   C8         1.0    -0.139770     -0.176547     -0.321335     Biso  1.000000 C
   C9         1.0    -0.235145     -0.426596     -0.553324     Biso  1.000000 C
   C10        1.0    -0.235296     -0.926613     -0.553958     Biso  1.000000 C
   C11        1.0    -0.140076     -0.686526     -0.391143     Biso  1.000000 C
   C12        1.0    -0.139703     -0.186528     -0.390450     Biso  1.000000 C
   C13        1.0    -0.360204     -0.813070     -0.859288     Biso  1.000000 C
   C14        1.0    -0.359667     -0.313437     -0.859049     Biso  1.000000 C
   C15        1.0    -0.110231     -0.813160     -0.359442     Biso  1.000000 C
   C16        1.0    -0.110221     -0.313407     -0.359070     Biso  1.000000 C
   C17        1.0    -0.390267     -0.686514     -0.891001     Biso  1.000000 C
   C18        1.0    -0.390708     -0.186447     -0.891197     Biso  1.000000 C
   C19        1.0    -0.110563     -0.822050     -0.178819     Biso  1.000000 C
   C20        1.0    -0.111332     -0.324338     -0.178996     Biso  1.000000 C
   C21        1.0    -0.265110     -0.563549     -0.765881     Biso  1.000000 C
   C22        1.0    -0.264843     -0.063117     -0.766585     Biso  1.000000 C
   C23        1.0    -0.235067     -0.436627     -0.484157     Biso  1.000000 C
   C24        1.0    -0.235206     -0.936638     -0.484805     Biso  1.000000 C
   C25        1.0    -0.859393     -0.821453     -0.928321     Biso  1.000000 C
   C26        1.0    -0.856584     -0.328766     -0.926302     Biso  1.000000 C
   C27        1.0    -0.515086     -0.563364     -0.015950     Biso  1.000000 C
   C28        1.0    -0.515096     -0.063458     -0.016065     Biso  1.000000 C
   C29        1.0    -0.639756     -0.676571     -0.321656     Biso  1.000000 C
   C30        1.0    -0.639869     -0.176452     -0.321622     Biso  1.000000 C
   C31        1.0    -0.734885     -0.427079     -0.553010     Biso  1.000000 C
   C32        1.0    -0.735242     -0.926654     -0.553382     Biso  1.000000 C
   C33        1.0    -0.859255     -0.811883     -0.859062     Biso  1.000000 C
   C34        1.0    -0.856788     -0.319210     -0.857229     Biso  1.000000 C
   C35        1.0    -0.889536     -0.685977     -0.890717     Biso  1.000000 C
   C36        1.0    -0.884033     -0.195048     -0.886837     Biso  1.000000 C
   C37        1.0    -0.610310     -0.823376     -0.178369     Biso  1.000000 C
   C38        1.0    -0.610518     -0.323312     -0.178343     Biso  1.000000 C
   C39        1.0    -0.734732     -0.436970     -0.483804     Biso  1.000000 C
   C40        1.0    -0.735080     -0.936806     -0.484203     Biso  1.000000 C
   C41        1.0    -0.764567     -0.563705     -0.515468     Biso  1.000000 C
   C42        1.0    -0.765258     -0.063515     -0.516530     Biso  1.000000 C
   C43        1.0    -0.889332     -0.676178     -0.821494     Biso  1.000000 C
   C44        1.0    -0.887409     -0.183890     -0.819138     Biso  1.000000 C
   C45        1.0    -0.610011     -0.813269     -0.109139     Biso  1.000000 C
   C46        1.0    -0.610273     -0.313295     -0.109116     Biso  1.000000 C
   C47        1.0    -0.234802     -0.436982     -0.734141     Biso  1.000000 C
   C48        1.0    -0.235037     -0.936298     -0.734363     Biso  1.000000 C
   C49        1.0    -0.640032     -0.686560     -0.140940     Biso  1.000000 C
   C50        1.0    -0.640376     -0.186534     -0.140768     Biso  1.000000 C
   C51        1.0    -0.764497     -0.573613     -0.446297     Biso  1.000000 C
   C52        1.0    -0.765061     -0.073620     -0.447309     Biso  1.000000 C
   C53        1.0    -0.859705     -0.822928     -0.678136     Biso  1.000000 C
   C54        1.0    -0.858841     -0.325882     -0.676650     Biso  1.000000 C
   C55        1.0    -0.984698     -0.439185     -0.984106     Biso  1.000000 C
   C56        1.0    -0.985029     -0.927263     -0.987180     Biso  1.000000 C
   C57        1.0    -0.264939     -0.563360     -0.515945     Biso  1.000000 C
   C58        1.0    -0.264968     -0.063383     -0.516216     Biso  1.000000 C
   C59        1.0    -0.110290     -0.823405     -0.428558     Biso  1.000000 C
   C60        1.0    -0.110147     -0.323429     -0.428168     Biso  1.000000 C
   C61        1.0    -0.639817     -0.676495     -0.071742     Biso  1.000000 C
   C62        1.0    -0.640116     -0.176414     -0.071542     Biso  1.000000 C
   C63        1.0    -0.735283     -0.426558     -0.303300     Biso  1.000000 C
   C64        1.0    -0.735270     -0.926615     -0.303442     Biso  1.000000 C
   C65        1.0    -0.859643     -0.813120     -0.608947     Biso  1.000000 C
   C66        1.0    -0.859009     -0.314599     -0.607801     Biso  1.000000 C
   C67        1.0    -0.014873     -0.573342     -0.196986     Biso  1.000000 C
   C68        1.0    -0.015507     -0.072686     -0.196814     Biso  1.000000 C
   C69        1.0    -0.889515     -0.686697     -0.640547     Biso  1.000000 C
   C70        1.0    -0.890292     -0.188243     -0.641228     Biso  1.000000 C
   C71        1.0    -0.735098     -0.436639     -0.234113     Biso  1.000000 C
   C72        1.0    -0.735204     -0.936614     -0.234270     Biso  1.000000 C
   C73        1.0    -0.389975     -0.676494     -0.821769     Biso  1.000000 C
   C74        1.0    -0.390383     -0.176476     -0.821926     Biso  1.000000 C
   C75        1.0    -0.110653     -0.811329     -0.109818     Biso  1.000000 C
   C76        1.0    -0.110888     -0.315489     -0.109487     Biso  1.000000 C
   C77        1.0    -0.764922     -0.563375     -0.265847     Biso  1.000000 C
   C78        1.0    -0.765185     -0.063354     -0.266103     Biso  1.000000 C
   C79        1.0    -0.889508     -0.676620     -0.571424     Biso  1.000000 C
   C80        1.0    -0.890626     -0.176941     -0.572448     Biso  1.000000 C
   C81        1.0    -0.984760     -0.430867     -0.802916     Biso  1.000000 C
   C82        1.0    -0.983796     -0.922045     -0.801929     Biso  1.000000 C
   C83        1.0    -0.764828     -0.573444     -0.196700     Biso  1.000000 C
   C84        1.0    -0.765117     -0.073345     -0.196913     Biso  1.000000 C
   C85        1.0    -0.860201     -0.823498     -0.428425     Biso  1.000000 C
   C86        1.0    -0.860112     -0.323428     -0.427792     Biso  1.000000 C
   C87        1.0    -0.984092     -0.439675     -0.733477     Biso  1.000000 C
   C88        1.0    -0.984319     -0.934332     -0.733414     Biso  1.000000 C
   C89        1.0    -0.734557     -0.426967     -0.053071     Biso  1.000000 C
   C90        1.0    -0.734812     -0.926410     -0.053149     Biso  1.000000 C
   C91        1.0    -0.860065     -0.813357     -0.359266     Biso  1.000000 C
   C92        1.0    -0.859981     -0.313245     -0.358632     Biso  1.000000 C
   C93        1.0    -0.889883     -0.686642     -0.390932     Biso  1.000000 C
   C94        1.0    -0.890070     -0.186634     -0.390650     Biso  1.000000 C
   C95        1.0    -0.764741     -0.563665     -0.015968     Biso  1.000000 C
   C96        1.0    -0.766307     -0.063167     -0.016333     Biso  1.000000 C
   C97        1.0    -0.889814     -0.676464     -0.321811     Biso  1.000000 C
   C98        1.0    -0.889856     -0.176473     -0.321425     Biso  1.000000 C
   C99        1.0    -0.985050     -0.427038     -0.553201     Biso  1.000000 C
   C100       1.0    -0.985211     -0.926673     -0.553687     Biso  1.000000 C
   C101       1.0    -0.859749     -0.822785     -0.178423     Biso  1.000000 C
   C102       1.0    -0.859955     -0.323492     -0.178305     Biso  1.000000 C
   C103       1.0    -0.985024     -0.436829     -0.484030     Biso  1.000000 C
   C104       1.0    -0.985157     -0.936779     -0.484564     Biso  1.000000 C
   C105       1.0    -0.859532     -0.812064     -0.109345     Biso  1.000000 C
   C106       1.0    -0.860040     -0.313988     -0.109141     Biso  1.000000 C
   C107       1.0    -0.889981     -0.686077     -0.141279     Biso  1.000000 C
   C108       1.0    -0.890492     -0.186621     -0.139585     Biso  1.000000 C
   C109       1.0    -0.140466     -0.685704     -0.141547     Biso  1.000000 C
   C110       1.0    -0.140577     -0.188255     -0.140536     Biso  1.000000 C
   C111       1.0    -0.234591     -0.427223     -0.803245     Biso  1.000000 C
   C112       1.0    -0.235549     -0.925352     -0.803483     Biso  1.000000 C
   C113       1.0    -0.889779     -0.675790     -0.072138     Biso  1.000000 C
   C114       1.0    -0.891223     -0.177504     -0.070368     Biso  1.000000 C
   C115       1.0    -0.985304     -0.426487     -0.303328     Biso  1.000000 C
   C116       1.0    -0.985377     -0.926489     -0.304552     Biso  1.000000 C
   C117       1.0    -0.139790     -0.676567     -0.571602     Biso  1.000000 C
   C118       1.0    -0.139178     -0.176752     -0.570914     Biso  1.000000 C
   C119       1.0    -0.264771     -0.573418     -0.446762     Biso  1.000000 C
   C120       1.0    -0.264844     -0.073463     -0.447029     Biso  1.000000 C
   C121       1.0    -0.985181     -0.436691     -0.234181     Biso  1.000000 C
   C122       1.0    -0.985362     -0.935981     -0.235365     Biso  1.000000 C
   C123       1.0    -0.360173     -0.823388     -0.678404     Biso  1.000000 C
   C124       1.0    -0.360007     -0.323402     -0.678174     Biso  1.000000 C
   C125       1.0    -0.015052     -0.563222     -0.266135     Biso  1.000000 C
   C126       1.0    -0.015070     -0.063337     -0.265989     Biso  1.000000 C
   C127       1.0    -0.484955     -0.436688     -0.984143     Biso  1.000000 C
   C128       1.0    -0.485372     -0.936683     -0.984304     Biso  1.000000 C
   C129       1.0    -0.984765     -0.428137     -0.053074     Biso  1.000000 C
   C130       1.0    -0.983372     -0.920486     -0.056038     Biso  1.000000 C
   C131       1.0    -0.265384     -0.574017     -0.947079     Biso  1.000000 C
   C132       1.0    -0.262559     -0.071431     -0.946484     Biso  1.000000 C
   C133       1.0    -0.140258     -0.675622     -0.072377     Biso  1.000000 C
   C134       1.0    -0.141002     -0.179070     -0.071410     Biso  1.000000 C
   C135       1.0    -0.235449     -0.426715     -0.303416     Biso  1.000000 C
   C136       1.0    -0.236426     -0.926016     -0.305249     Biso  1.000000 C
   C137       1.0    -0.139920     -0.686636     -0.640767     Biso  1.000000 C
   C138       1.0    -0.139802     -0.186735     -0.640254     Biso  1.000000 C
   C139       1.0    -0.360025     -0.813368     -0.609211     Biso  1.000000 C
   C140       1.0    -0.359914     -0.313363     -0.609009     Biso  1.000000 C
   C141       1.0    -0.110033     -0.813210     -0.609158     Biso  1.000000 C
   C142       1.0    -0.109744     -0.313704     -0.608417     Biso  1.000000 C
   C143       1.0    -0.389894     -0.686659     -0.640875     Biso  1.000000 C
   C144       1.0    -0.389843     -0.186614     -0.640784     Biso  1.000000 C
   C145       1.0    -0.514793     -0.573439     -0.946725     Biso  1.000000 C
   C146       1.0    -0.515042     -0.073514     -0.946919     Biso  1.000000 C
   C147       1.0    -0.235396     -0.436980     -0.234299     Biso  1.000000 C
   C148       1.0    -0.236336     -0.935215     -0.235994     Biso  1.000000 C
   C149       1.0    -0.235830     -0.438378     -0.984592     Biso  1.000000 C
   C150       1.0    -0.237038     -0.932714     -0.985525     Biso  1.000000 C
   C151       1.0    -0.265236     -0.563407     -0.266213     Biso  1.000000 C
   C152       1.0    -0.264929     -0.062770     -0.266122     Biso  1.000000 C
   C153       1.0    -0.110227     -0.823016     -0.678380     Biso  1.000000 C
   C154       1.0    -0.109919     -0.324659     -0.677418     Biso  1.000000 C
   C155       1.0    -0.014704     -0.573492     -0.446467     Biso  1.000000 C
   C156       1.0    -0.014834     -0.073542     -0.447345     Biso  1.000000 C
   C157       1.0    -0.389688     -0.676584     -0.571679     Biso  1.000000 C
   C158       1.0    -0.389738     -0.176501     -0.571621     Biso  1.000000 C
   C159       1.0    -0.484720     -0.426693     -0.803182     Biso  1.000000 C
   C160       1.0    -0.485298     -0.926593     -0.803477     Biso  1.000000 C
   C161       1.0    -0.140130     -0.675873     -0.821653     Biso  1.000000 C
   C162       1.0    -0.142150     -0.180595     -0.821410     Biso  1.000000 C
   C163       1.0    -0.265068     -0.573527     -0.197046     Biso  1.000000 C
   C164       1.0    -0.264298     -0.072554     -0.196700     Biso  1.000000 C
   C165       1.0    -0.360458     -0.823305     -0.428551     Biso  1.000000 C
   C166       1.0    -0.360416     -0.323457     -0.428476     Biso  1.000000 C
   C167       1.0    -0.014750     -0.563602     -0.515628     Biso  1.000000 C
   C168       1.0    -0.015101     -0.063525     -0.516609     Biso  1.000000 C
   C169       1.0    -0.484459     -0.436783     -0.733961     Biso  1.000000 C
   C170       1.0    -0.485080     -0.936676     -0.734271     Biso  1.000000 C
   C171       1.0    -0.514663     -0.563467     -0.765746     Biso  1.000000 C
   C172       1.0    -0.515027     -0.063305     -0.766026     Biso  1.000000 C
   C173       1.0    -0.235389     -0.427810     -0.053456     Biso  1.000000 C
   C174       1.0    -0.238554     -0.922666     -0.055215     Biso  1.000000 C
   C175       1.0    -0.140155     -0.685526     -0.890847     Biso  1.000000 C
   C176       1.0    -0.142127     -0.196844     -0.889130     Biso  1.000000 C
   C177       1.0    -0.360327     -0.813148     -0.359383     Biso  1.000000 C
   C178       1.0    -0.360292     -0.313470     -0.359293     Biso  1.000000 C
   C179       1.0    -0.110250     -0.810983     -0.859252     Biso  1.000000 C
   C180       1.0    -0.109182     -0.320073     -0.856977     Biso  1.000000 C
   C181       1.0    -0.390080     -0.686545     -0.391060     Biso  1.000000 C
   C182       1.0    -0.389901     -0.186618     -0.390804     Biso  1.000000 C
   C183       1.0    -0.514346     -0.573553     -0.696509     Biso  1.000000 C
   C184       1.0    -0.515033     -0.073447     -0.696906     Biso  1.000000 C
   C185       1.0    -0.609960     -0.823285     -0.928225     Biso  1.000000 C
   C186       1.0    -0.609382     -0.323593     -0.927997     Biso  1.000000 C
   C187       1.0    -0.265490     -0.564011     -0.016244     Biso  1.000000 C
   C188       1.0    -0.262781     -0.060163     -0.015512     Biso  1.000000 C
   C189       1.0    -0.111166     -0.819697     -0.928812     Biso  1.000000 C
   C190       1.0    -0.109721     -0.332241     -0.925957     Biso  1.000000 C
   C191       1.0    -0.014580     -0.574777     -0.696286     Biso  1.000000 C
   C192       1.0    -0.016645     -0.072783     -0.699536     Biso  1.000000 C
   C193       1.0    -0.389905     -0.676429     -0.321883     Biso  1.000000 C
   C194       1.0    -0.389716     -0.176556     -0.321606     Biso  1.000000 C
   C195       1.0    -0.485109     -0.426672     -0.553259     Biso  1.000000 C
   C196       1.0    -0.485335     -0.926608     -0.553612     Biso  1.000000 C
   C197       1.0    -0.609691     -0.813172     -0.859005     Biso  1.000000 C
   C198       1.0    -0.608878     -0.313739     -0.858672     Biso  1.000000 C
   C199       1.0    -0.639674     -0.686522     -0.890730     Biso  1.000000 C
   C200       1.0    -0.639141     -0.186766     -0.890565     Biso  1.000000 C
   C201       1.0    -0.360860     -0.822596     -0.178781     Biso  1.000000 C
   C202       1.0    -0.360931     -0.323865     -0.178559     Biso  1.000000 C
   C203       1.0    -0.014501     -0.565117     -0.765457     Biso  1.000000 C
   C204       1.0    -0.015896     -0.059339     -0.767788     Biso  1.000000 C
   C205       1.0    -0.484899     -0.436736     -0.484051     Biso  1.000000 C
   C206       1.0    -0.485184     -0.936713     -0.484439     Biso  1.000000 C
   C207       1.0    -0.514759     -0.563482     -0.515746     Biso  1.000000 C
   C208       1.0    -0.515059     -0.063439     -0.516142     Biso  1.000000 C
   C209       1.0    -0.639386     -0.676483     -0.821500     Biso  1.000000 C
   C210       1.0    -0.638328     -0.176777     -0.821132     Biso  1.000000 C
   C211       1.0    -0.360848     -0.812402     -0.109667     Biso  1.000000 C
   C212       1.0    -0.360558     -0.313827     -0.109281     Biso  1.000000 C
   C213       1.0    -0.390388     -0.686201     -0.141183     Biso  1.000000 C
   C214       1.0    -0.389941     -0.186779     -0.140865     Biso  1.000000 C
   C215       1.0    -0.514545     -0.573511     -0.446539     Biso  1.000000 C
   C216       1.0    -0.514899     -0.073495     -0.446942     Biso  1.000000 C
   C217       1.0    -0.610018     -0.823409     -0.678264     Biso  1.000000 C
   C218       1.0    -0.609685     -0.323695     -0.677910     Biso  1.000000 C
   C219       1.0    -0.734254     -0.437510     -0.983922     Biso  1.000000 C
   C220       1.0    -0.734370     -0.936320     -0.983842     Biso  1.000000 C
   C221       1.0    -0.014838     -0.574773     -0.947232     Biso  1.000000 C
   C222       1.0    -0.016270     -0.054245     -0.946678     Biso  1.000000 C
   C223       1.0    -0.390217     -0.676191     -0.071988     Biso  1.000000 C
   C224       1.0    -0.389637     -0.176607     -0.071647     Biso  1.000000 C
   C225       1.0    -0.485445     -0.426645     -0.303443     Biso  1.000000 C
   C226       1.0    -0.485698     -0.926571     -0.303643     Biso  1.000000 C
   C227       1.0    -0.609839     -0.813374     -0.609060     Biso  1.000000 C
   C228       1.0    -0.609362     -0.313648     -0.608660     Biso  1.000000 C
   C229       1.0    -0.639570     -0.686677     -0.640608     Biso  1.000000 C
   C230       1.0    -0.639907     -0.186934     -0.640567     Biso  1.000000 C
   C231       1.0    -0.764527     -0.573967     -0.946817     Biso  1.000000 C
   C232       1.0    -0.766772     -0.072993     -0.947303     Biso  1.000000 C
   C233       1.0    -0.485290     -0.436733     -0.234264     Biso  1.000000 C
   C234       1.0    -0.485357     -0.936628     -0.234390     Biso  1.000000 C
   C235       1.0    -0.515085     -0.563404     -0.265933     Biso  1.000000 C
   C236       1.0    -0.514937     -0.063436     -0.265974     Biso  1.000000 C
   C237       1.0    -0.639404     -0.676630     -0.571423     Biso  1.000000 C
   C238       1.0    -0.639970     -0.176697     -0.571504     Biso  1.000000 C
   C239       1.0    -0.734005     -0.427770     -0.802621     Biso  1.000000 C
   C240       1.0    -0.734860     -0.926237     -0.803306     Biso  1.000000 C
   C241       1.0    -0.514893     -0.573428     -0.196735     Biso  1.000000 C
   C242       1.0    -0.514937     -0.073536     -0.196841     Biso  1.000000 C
   C243       1.0    -0.610277     -0.823458     -0.428365     Biso  1.000000 C
   C244       1.0    -0.610266     -0.323450     -0.428135     Biso  1.000000 C
   C245       1.0    -0.733718     -0.437774     -0.733371     Biso  1.000000 C
   C246       1.0    -0.734728     -0.936360     -0.734147     Biso  1.000000 C
   C247       1.0    -0.764305     -0.564089     -0.765486     Biso  1.000000 C
   C248       1.0    -0.766029     -0.063276     -0.767064     Biso  1.000000 C
   C249       1.0    -0.485292     -0.426606     -0.053386     Biso  1.000000 C
   C250       1.0    -0.485809     -0.926752     -0.053624     Biso  1.000000 C
   C251       1.0    -0.610114     -0.813347     -0.359184     Biso  1.000000 C
   C252       1.0    -0.610065     -0.313305     -0.358940     Biso  1.000000 C
   C253       1.0    -0.639894     -0.686645     -0.390828     Biso  1.000000 C
   C254       1.0    -0.640020     -0.186614     -0.390794     Biso  1.000000 C
   C255       1.0    -0.764042     -0.574114     -0.696257     Biso  1.000000 C
   C256       1.0    -0.765985     -0.073632     -0.697920     Biso  1.000000 C
   C257       1.0    -0.028559     -0.113646     -0.930329     Biso  1.000000 C
   H1         1.0    -0.228282     -0.881672     -0.560174     Biso  1.000000 H
   H2         1.0    -0.228104     -0.381657     -0.559538     Biso  1.000000 H
   H3         1.0    -0.069488     -0.500564     -0.193178     Biso  1.000000 H
   H4         1.0    -0.069003     -0.998785     -0.195247     Biso  1.000000 H
   H5         1.0    -0.194717     -0.701812     -0.510464     Biso  1.000000 H
   H6         1.0    -0.194352     -0.201726     -0.509854     Biso  1.000000 H
   H7         1.0    -0.252502     -0.806447     -0.658208     Biso  1.000000 H
   H8         1.0    -0.252344     -0.306433     -0.657790     Biso  1.000000 H
   H9         1.0    -0.372877     -0.556731     -0.967036     Biso  1.000000 H
   H10        1.0    -0.371203     -0.057561     -0.967205     Biso  1.000000 H
   H11        1.0    -0.305438     -0.797951     -0.739620     Biso  1.000000 H
   H12        1.0    -0.305121     -0.298115     -0.739259     Biso  1.000000 H
   H13        1.0    -0.247489     -0.693354     -0.591919     Biso  1.000000 H
   H14        1.0    -0.246945     -0.193233     -0.591399     Biso  1.000000 H
   H15        1.0    -0.127742     -0.443522     -0.283233     Biso  1.000000 H
   H16        1.0    -0.128535     -0.942539     -0.284293     Biso  1.000000 H
   H17        1.0    -0.070955     -0.044541     -0.136754     Biso  1.000000 H
   H18        1.0    -0.069820     -0.548574     -0.135747     Biso  1.000000 H
   H19        1.0    -0.056663     -0.748939     -0.182901     Biso  1.000000 H
   H20        1.0    -0.056177     -0.251488     -0.181423     Biso  1.000000 H
   H21        1.0    -0.353203     -0.867859     -0.934859     Biso  1.000000 H
   H22        1.0    -0.352939     -0.368442     -0.934460     Biso  1.000000 H
   H23        1.0    -0.146897     -0.631351     -0.315870     Biso  1.000000 H
   H24        1.0    -0.146845     -0.131615     -0.315102     Biso  1.000000 H
   H25        1.0    -0.089289     -0.688762     -0.284580     Biso  1.000000 H
   H26        1.0    -0.089154     -0.189054     -0.283828     Biso  1.000000 H
   H27        1.0    -0.160945     -0.810943     -0.466023     Biso  1.000000 H
   H28        1.0    -0.160762     -0.310917     -0.465656     Biso  1.000000 H
   H29        1.0    -0.411073     -0.810542     -0.965855     Biso  1.000000 H
   H30        1.0    -0.410385     -0.310898     -0.965600     Biso  1.000000 H
   H31        1.0    -0.339236     -0.688995     -0.784470     Biso  1.000000 H
   H32        1.0    -0.339601     -0.188840     -0.784589     Biso  1.000000 H
   H33        1.0    -0.103445     -0.867025     -0.184690     Biso  1.000000 H
   H34        1.0    -0.104901     -0.369214     -0.186091     Biso  1.000000 H
   H35        1.0    -0.194205     -0.749537     -0.568073     Biso  1.000000 H
   H36        1.0    -0.193915     -0.249520     -0.567449     Biso  1.000000 H
   H37        1.0    -0.319147     -0.048550     -0.885723     Biso  1.000000 H
   H38        1.0    -0.319797     -0.548410     -0.885678     Biso  1.000000 H
   H39        1.0    -0.305914     -0.750317     -0.681946     Biso  1.000000 H
   H40        1.0    -0.305744     -0.250325     -0.681732     Biso  1.000000 H
   H41        1.0    -0.180576     -0.451863     -0.364654     Biso  1.000000 H
   H42        1.0    -0.180856     -0.951627     -0.365695     Biso  1.000000 H
   H43        1.0    -0.122617     -0.556815     -0.217204     Biso  1.000000 H
   H44        1.0    -0.123024     -0.054779     -0.217936     Biso  1.000000 H
   H45        1.0    -0.055883     -0.796995     -0.240266     Biso  1.000000 H
   H46        1.0    -0.055979     -0.298706     -0.239647     Biso  1.000000 H
   H47        1.0    -0.180919     -0.499686     -0.556830     Biso  1.000000 H
   H48        1.0    -0.180960     -0.999666     -0.557454     Biso  1.000000 H
   H49        1.0    -0.319134     -0.500439     -0.693019     Biso  1.000000 H
   H50        1.0    -0.318910     -0.000461     -0.693379     Biso  1.000000 H
   H51        1.0    -0.214187     -0.561039     -0.659357     Biso  1.000000 H
   H52        1.0    -0.213748     -0.060681     -0.659949     Biso  1.000000 H
   H53        1.0    -0.285367     -0.439384     -0.840745     Biso  1.000000 H
   H54        1.0    -0.285894     -0.938519     -0.840904     Biso  1.000000 H
   H55        1.0    -0.752021     -0.806235     -0.657887     Biso  1.000000 H
   H56        1.0    -0.751269     -0.308557     -0.656895     Biso  1.000000 H
   H57        1.0    -0.694280     -0.701838     -0.510200     Biso  1.000000 H
   H58        1.0    -0.694812     -0.202028     -0.510324     Biso  1.000000 H
   H59        1.0    -0.569210     -0.500406     -0.193092     Biso  1.000000 H
   H60        1.0    -0.569297     -0.000524     -0.193250     Biso  1.000000 H
   H61        1.0    -0.770518     -0.619109     -0.689923     Biso  1.000000 H
   H62        1.0    -0.773469     -0.118538     -0.691923     Biso  1.000000 H
   H63        1.0    -0.536048     -0.439052     -0.090704     Biso  1.000000 H
   H64        1.0    -0.536737     -0.938945     -0.090850     Biso  1.000000 H
   H65        1.0    -0.285835     -0.439053     -0.590738     Biso  1.000000 H
   H66        1.0    -0.285952     -0.939115     -0.591386     Biso  1.000000 H
   H67        1.0    -0.728234     -0.881700     -0.559523     Biso  1.000000 H
   H68        1.0    -0.727995     -0.382132     -0.559277     Biso  1.000000 H
   H69        1.0    -0.804805     -0.797653     -0.739282     Biso  1.000000 H
   H70        1.0    -0.804222     -0.300708     -0.738342     Biso  1.000000 H
   H71        1.0    -0.747119     -0.693320     -0.591576     Biso  1.000000 H
   H72        1.0    -0.747576     -0.194028     -0.591892     Biso  1.000000 H
   H73        1.0    -0.627615     -0.443398     -0.283058     Biso  1.000000 H
   H74        1.0    -0.627613     -0.943551     -0.283199     Biso  1.000000 H
   H75        1.0    -0.569771     -0.048241     -0.135635     Biso  1.000000 H
   H76        1.0    -0.569682     -0.548148     -0.135505     Biso  1.000000 H
   H77        1.0    -0.646711     -0.631623     -0.315429     Biso  1.000000 H
   H78        1.0    -0.646792     -0.131486     -0.315479     Biso  1.000000 H
   H79        1.0    -0.214090     -0.560896     -0.409387     Biso  1.000000 H
   H80        1.0    -0.214184     -0.060914     -0.409634     Biso  1.000000 H
   H81        1.0    -0.909951     -0.808437     -0.965496     Biso  1.000000 H
   H82        1.0    -0.908053     -0.317788     -0.963407     Biso  1.000000 H
   H83        1.0    -0.838804     -0.689133     -0.784213     Biso  1.000000 H
   H84        1.0    -0.836192     -0.192763     -0.780265     Biso  1.000000 H
   H85        1.0    -0.603295     -0.868322     -0.184565     Biso  1.000000 H
   H86        1.0    -0.603542     -0.368253     -0.184602     Biso  1.000000 H
   H87        1.0    -0.021565     -0.618320     -0.190764     Biso  1.000000 H
   H88        1.0    -0.023216     -0.117463     -0.190141     Biso  1.000000 H
   H89        1.0    -0.805280     -0.749966     -0.681633     Biso  1.000000 H
   H90        1.0    -0.805021     -0.252769     -0.681081     Biso  1.000000 H
   H91        1.0    -0.680385     -0.451888     -0.364483     Biso  1.000000 H
   H92        1.0    -0.680464     -0.951967     -0.364623     Biso  1.000000 H
   H93        1.0    -0.622553     -0.556576     -0.216904     Biso  1.000000 H
   H94        1.0    -0.622637     -0.056684     -0.217041     Biso  1.000000 H
   H95        1.0    -0.819043     -0.501505     -0.692722     Biso  1.000000 H
   H96        1.0    -0.819113     -0.000160     -0.693489     Biso  1.000000 H
   H97        1.0    -0.319267     -0.500729     -0.943264     Biso  1.000000 H
   H98        1.0    -0.320185     -0.000344     -0.943216     Biso  1.000000 H
   H99        1.0    -0.785529     -0.439725     -0.590346     Biso  1.000000 H
   H100       1.0    -0.785947     -0.939095     -0.590782     Biso  1.000000 H
   H101       1.0    -0.713856     -0.561047     -0.408892     Biso  1.000000 H
   H102       1.0    -0.714376     -0.061065     -0.409959     Biso  1.000000 H
   H103       1.0    -0.680939     -0.499569     -0.306871     Biso  1.000000 H
   H104       1.0    -0.681051     -0.999686     -0.307055     Biso  1.000000 H
   H105       1.0    -0.876724     -0.445519     -0.782761     Biso  1.000000 H
   H106       1.0    -0.876410     -0.940032     -0.782818     Biso  1.000000 H
   H107       1.0    -0.820563     -0.048197     -0.636603     Biso  1.000000 H
   H108       1.0    -0.818935     -0.549133     -0.634932     Biso  1.000000 H
   H109       1.0    -0.694081     -0.749593     -0.318048     Biso  1.000000 H
   H110       1.0    -0.694221     -0.249403     -0.317836     Biso  1.000000 H
   H111       1.0    -0.895694     -0.631208     -0.814962     Biso  1.000000 H
   H112       1.0    -0.898633     -0.139304     -0.815361     Biso  1.000000 H
   H113       1.0    -0.661065     -0.810955     -0.215703     Biso  1.000000 H
   H114       1.0    -0.661226     -0.310820     -0.215702     Biso  1.000000 H
   H115       1.0    -0.589134     -0.689040     -0.034386     Biso  1.000000 H
   H116       1.0    -0.589355     -0.188840     -0.034219     Biso  1.000000 H
   H117       1.0    -0.852825     -0.867868     -0.684440     Biso  1.000000 H
   H118       1.0    -0.851328     -0.370872     -0.681993     Biso  1.000000 H
   H119       1.0    -0.181078     -0.499665     -0.307122     Biso  1.000000 H
   H120       1.0    -0.181488     -0.998973     -0.307731     Biso  1.000000 H
   H121       1.0    -0.929417     -0.454669     -0.863911     Biso  1.000000 H
   H122       1.0    -0.930224     -0.945645     -0.864417     Biso  1.000000 H
   H123       1.0    -0.871847     -0.558059     -0.716150     Biso  1.000000 H
   H124       1.0    -0.873467     -0.055512     -0.718401     Biso  1.000000 H
   H125       1.0    -0.752511     -0.806652     -0.408094     Biso  1.000000 H
   H126       1.0    -0.752487     -0.306418     -0.407599     Biso  1.000000 H
   H127       1.0    -0.694603     -0.701843     -0.260471     Biso  1.000000 H
   H128       1.0    -0.694714     -0.201604     -0.260337     Biso  1.000000 H
   H129       1.0    -0.771445     -0.618547     -0.439990     Biso  1.000000 H
   H130       1.0    -0.771909     -0.118581     -0.441065     Biso  1.000000 H
   H131       1.0    -0.964230     -0.562074     -0.909885     Biso  1.000000 H
   H132       1.0    -0.964746     -0.039001     -0.913379     Biso  1.000000 H
   H133       1.0    -0.728265     -0.881678     -0.309689     Biso  1.000000 H
   H134       1.0    -0.728313     -0.381610     -0.309510     Biso  1.000000 H
   H135       1.0    -0.928405     -0.502723     -0.806245     Biso  1.000000 H
   H136       1.0    -0.931000     -0.995254     -0.808487     Biso  1.000000 H
   H137       1.0    -0.805247     -0.798182     -0.489549     Biso  1.000000 H
   H138       1.0    -0.805212     -0.298155     -0.489002     Biso  1.000000 H
   H139       1.0    -0.002992     -0.804730     -0.158889     Biso  1.000000 H
   H140       1.0    -0.003486     -0.308090     -0.158401     Biso  1.000000 H
   H141       1.0    -0.747437     -0.693448     -0.341893     Biso  1.000000 H
   H142       1.0    -0.747560     -0.193243     -0.341738     Biso  1.000000 H
   H143       1.0    -0.626916     -0.443578     -0.033147     Biso  1.000000 H
   H144       1.0    -0.627334     -0.943636     -0.033190     Biso  1.000000 H
   H145       1.0    -0.944445     -0.748758     -0.818358     Biso  1.000000 H
   H146       1.0    -0.935427     -0.260043     -0.813922     Biso  1.000000 H
   H147       1.0    -0.122411     -0.556618     -0.466936     Biso  1.000000 H
   H148       1.0    -0.122498     -0.056728     -0.467276     Biso  1.000000 H
   H149       1.0    -0.646695     -0.631539     -0.065491     Biso  1.000000 H
   H150       1.0    -0.647117     -0.131460     -0.065395     Biso  1.000000 H
   H151       1.0    -0.910344     -0.810217     -0.715424     Biso  1.000000 H
   H152       1.0    -0.909741     -0.314356     -0.714363     Biso  1.000000 H
   H153       1.0    -0.838864     -0.689115     -0.533967     Biso  1.000000 H
   H154       1.0    -0.839852     -0.188763     -0.534683     Biso  1.000000 H
   H155       1.0    -0.805838     -0.750494     -0.431940     Biso  1.000000 H
   H156       1.0    -0.806004     -0.250343     -0.431576     Biso  1.000000 H
   H157       1.0    -0.679983     -0.451880     -0.114627     Biso  1.000000 H
   H158       1.0    -0.680431     -0.951932     -0.114630     Biso  1.000000 H
   H159       1.0    -0.944234     -0.701300     -0.760314     Biso  1.000000 H
   H160       1.0    -0.941347     -0.211261     -0.758103     Biso  1.000000 H
   H161       1.0    -0.180368     -0.452088     -0.614513     Biso  1.000000 H
   H162       1.0    -0.180300     -0.951913     -0.614982     Biso  1.000000 H
   H163       1.0    -0.818896     -0.500589     -0.442923     Biso  1.000000 H
   H164       1.0    -0.819353     -0.000663     -0.443449     Biso  1.000000 H
   H165       1.0    -0.306440     -0.749663     -0.931935     Biso  1.000000 H
   H166       1.0    -0.305300     -0.250575     -0.932371     Biso  1.000000 H
   H167       1.0    -0.785965     -0.439061     -0.340691     Biso  1.000000 H
   H168       1.0    -0.785949     -0.939103     -0.340848     Biso  1.000000 H
   H169       1.0    -0.714167     -0.560943     -0.159276     Biso  1.000000 H
   H170       1.0    -0.714431     -0.060819     -0.159543     Biso  1.000000 H
   H171       1.0    -0.975779     -0.877021     -0.806364     Biso  1.000000 H
   H172       1.0    -0.979707     -0.385880     -0.810117     Biso  1.000000 H
   H173       1.0    -0.377083     -0.443462     -0.783220     Biso  1.000000 H
   H174       1.0    -0.377675     -0.943471     -0.783336     Biso  1.000000 H
   H175       1.0    -0.680168     -0.499791     -0.057125     Biso  1.000000 H
   H176       1.0    -0.681063     -0.999634     -0.057020     Biso  1.000000 H
   H177       1.0    -0.997188     -0.692171     -0.841499     Biso  1.000000 H
   H178       1.0    -0.993842     -0.208079     -0.839244     Biso  1.000000 H
   H179       1.0    -0.877341     -0.443827     -0.532710     Biso  1.000000 H
   H180       1.0    -0.877573     -0.943713     -0.533257     Biso  1.000000 H
   H181       1.0    -0.819792     -0.048469     -0.385963     Biso  1.000000 H
   H182       1.0    -0.819455     -0.548216     -0.385248     Biso  1.000000 H
   H183       1.0    -0.694182     -0.749468     -0.067982     Biso  1.000000 H
   H184       1.0    -0.694429     -0.249403     -0.067827     Biso  1.000000 H
   H185       1.0    -0.896459     -0.631673     -0.565203     Biso  1.000000 H
   H186       1.0    -0.898099     -0.131917     -0.567211     Biso  1.000000 H
   H187       1.0    -0.319223     -0.048317     -0.635863     Biso  1.000000 H
   H188       1.0    -0.319619     -0.548146     -0.635412     Biso  1.000000 H
   H189       1.0    -0.853248     -0.868452     -0.434629     Biso  1.000000 H
   H190       1.0    -0.853089     -0.368376     -0.433961     Biso  1.000000 H
   H191       1.0    -0.194350     -0.749265     -0.318327     Biso  1.000000 H
   H192       1.0    -0.194146     -0.249654     -0.318176     Biso  1.000000 H
   H193       1.0    -0.929897     -0.452677     -0.614119     Biso  1.000000 H
   H194       1.0    -0.930226     -0.951904     -0.614746     Biso  1.000000 H
   H195       1.0    -0.872214     -0.556800     -0.466647     Biso  1.000000 H
   H196       1.0    -0.872722     -0.056825     -0.467412     Biso  1.000000 H
   H197       1.0    -0.752003     -0.806438     -0.158296     Biso  1.000000 H
   H198       1.0    -0.752363     -0.306151     -0.157835     Biso  1.000000 H
   H199       1.0    -0.694566     -0.701654     -0.010463     Biso  1.000000 H
   H200       1.0    -0.694339     -0.201879     -0.009846     Biso  1.000000 H
   H201       1.0    -0.771790     -0.618393     -0.190483     Biso  1.000000 H
   H202       1.0    -0.772015     -0.118290     -0.190606     Biso  1.000000 H
   H203       1.0    -0.963927     -0.562192     -0.658912     Biso  1.000000 H
   H204       1.0    -0.965724     -0.061913     -0.661321     Biso  1.000000 H
   H205       1.0    -0.103338     -0.868367     -0.434706     Biso  1.000000 H
   H206       1.0    -0.103175     -0.368372     -0.434423     Biso  1.000000 H
   H207       1.0    -0.727760     -0.881496     -0.059509     Biso  1.000000 H
   H208       1.0    -0.727663     -0.381961     -0.059019     Biso  1.000000 H
   H209       1.0    -0.930608     -0.500070     -0.556343     Biso  1.000000 H
   H210       1.0    -0.931072     -0.999787     -0.557388     Biso  1.000000 H
   H211       1.0    -0.804920     -0.798100     -0.239834     Biso  1.000000 H
   H212       1.0    -0.805203     -0.297551     -0.239249     Biso  1.000000 H
   H213       1.0    -0.747497     -0.693311     -0.091909     Biso  1.000000 H
   H214       1.0    -0.747730     -0.193108     -0.090987     Biso  1.000000 H
   H215       1.0    -0.943888     -0.749623     -0.567946     Biso  1.000000 H
   H216       1.0    -0.944403     -0.249977     -0.567797     Biso  1.000000 H
   H217       1.0    -0.910863     -0.811001     -0.465851     Biso  1.000000 H
   H218       1.0    -0.910823     -0.311023     -0.465209     Biso  1.000000 H
   H219       1.0    -0.839176     -0.688974     -0.284355     Biso  1.000000 H
   H220       1.0    -0.839105     -0.188910     -0.284088     Biso  1.000000 H
   H221       1.0    -0.805063     -0.750130     -0.182367     Biso  1.000000 H
   H222       1.0    -0.805928     -0.250108     -0.181400     Biso  1.000000 H
   H223       1.0    -0.396921     -0.631552     -0.815493     Biso  1.000000 H
   H224       1.0    -0.397457     -0.131549     -0.815674     Biso  1.000000 H
   H225       1.0    -0.944415     -0.701927     -0.510292     Biso  1.000000 H
   H226       1.0    -0.944957     -0.201886     -0.510706     Biso  1.000000 H
   H227       1.0    -0.819132     -0.500427     -0.193055     Biso  1.000000 H
   H228       1.0    -0.819468     -0.000341     -0.193317     Biso  1.000000 H
   H229       1.0    -0.161302     -0.809924     -0.216401     Biso  1.000000 H
   H230       1.0    -0.161818     -0.311102     -0.216106     Biso  1.000000 H
   H231       1.0    -0.785268     -0.439382     -0.090480     Biso  1.000000 H
   H232       1.0    -0.785626     -0.938855     -0.090382     Biso  1.000000 H
   H233       1.0    -0.978138     -0.881733     -0.559852     Biso  1.000000 H
   H234       1.0    -0.978100     -0.382113     -0.559542     Biso  1.000000 H
   H235       1.0    -0.089534     -0.688165     -0.035110     Biso  1.000000 H
   H236       1.0    -0.090608     -0.192556     -0.034424     Biso  1.000000 H
   H237       1.0    -0.997212     -0.693461     -0.591685     Biso  1.000000 H
   H238       1.0    -0.998181     -0.194053     -0.592202     Biso  1.000000 H
   H239       1.0    -0.877635     -0.443348     -0.283093     Biso  1.000000 H
   H240       1.0    -0.877647     -0.943474     -0.283655     Biso  1.000000 H
   H241       1.0    -0.820038     -0.048081     -0.135712     Biso  1.000000 H
   H242       1.0    -0.819676     -0.548253     -0.135539     Biso  1.000000 H
   H243       1.0    -0.146683     -0.631613     -0.565355     Biso  1.000000 H
   H244       1.0    -0.145826     -0.131771     -0.564597     Biso  1.000000 H
   H245       1.0    -0.896710     -0.631497     -0.315640     Biso  1.000000 H
   H246       1.0    -0.896831     -0.131509     -0.315323     Biso  1.000000 H
   H247       1.0    -0.853028     -0.867825     -0.184329     Biso  1.000000 H
   H248       1.0    -0.852695     -0.368341     -0.184859     Biso  1.000000 H
   H249       1.0    -0.930447     -0.451751     -0.364546     Biso  1.000000 H
   H250       1.0    -0.930182     -0.952192     -0.365203     Biso  1.000000 H
   H251       1.0    -0.872523     -0.556543     -0.217019     Biso  1.000000 H
   H252       1.0    -0.872805     -0.056555     -0.217064     Biso  1.000000 H
   H253       1.0    -0.964074     -0.560920     -0.409050     Biso  1.000000 H
   H254       1.0    -0.964118     -0.060971     -0.410057     Biso  1.000000 H
   H255       1.0    -0.353213     -0.868329     -0.684678     Biso  1.000000 H
   H256       1.0    -0.353015     -0.368342     -0.684420     Biso  1.000000 H
   H257       1.0    -0.931005     -0.499483     -0.306965     Biso  1.000000 H
   H258       1.0    -0.930900     -0.999657     -0.307386     Biso  1.000000 H
   H259       1.0    -0.944198     -0.749408     -0.318108     Biso  1.000000 H
   H260       1.0    -0.944125     -0.249437     -0.317451     Biso  1.000000 H
   H261       1.0    -0.910373     -0.810298     -0.215912     Biso  1.000000 H
   H262       1.0    -0.910694     -0.311040     -0.215642     Biso  1.000000 H
   H263       1.0    -0.839294     -0.688704     -0.034749     Biso  1.000000 H
   H264       1.0    -0.839907     -0.188368     -0.032803     Biso  1.000000 H
   H265       1.0    -0.069444     -0.048342     -0.385896     Biso  1.000000 H
   H266       1.0    -0.069719     -0.548089     -0.385477     Biso  1.000000 H
   H267       1.0    -0.944765     -0.701480     -0.260651     Biso  1.000000 H
   H268       1.0    -0.944434     -0.201636     -0.259909     Biso  1.000000 H
   H269       1.0    -0.127482     -0.443553     -0.533100     Biso  1.000000 H
   H270       1.0    -0.127589     -0.943523     -0.533547     Biso  1.000000 H
   H271       1.0    -0.978338     -0.881608     -0.311109     Biso  1.000000 H
   H272       1.0    -0.978327     -0.381528     -0.309455     Biso  1.000000 H
   H273       1.0    -0.247783     -0.692816     -0.841924     Biso  1.000000 H
   H274       1.0    -0.250629     -0.193161     -0.841191     Biso  1.000000 H
   H275       1.0    -0.997527     -0.693276     -0.342144     Biso  1.000000 H
   H276       1.0    -0.997484     -0.193271     -0.341281     Biso  1.000000 H
   H277       1.0    -0.877115     -0.444733     -0.033303     Biso  1.000000 H
   H278       1.0    -0.876099     -0.940551     -0.033625     Biso  1.000000 H
   H279       1.0    -0.430110     -0.451887     -0.864602     Biso  1.000000 H
   H280       1.0    -0.430542     -0.951852     -0.864771     Biso  1.000000 H
   H281       1.0    -0.896024     -0.630754     -0.065896     Biso  1.000000 H
   H282       1.0    -0.901175     -0.133022     -0.064351     Biso  1.000000 H
   H283       1.0    -0.305833     -0.797078     -0.989713     Biso  1.000000 H
   H284       1.0    -0.304957     -0.298661     -0.989543     Biso  1.000000 H
   H285       1.0    -0.930155     -0.452593     -0.114736     Biso  1.000000 H
   H286       1.0    -0.928776     -0.949582     -0.115381     Biso  1.000000 H
   H287       1.0    -0.372524     -0.556564     -0.716842     Biso  1.000000 H
   H288       1.0    -0.372147     -0.056677     -0.717191     Biso  1.000000 H
   H289       1.0    -0.252761     -0.806427     -0.408368     Biso  1.000000 H
   H290       1.0    -0.252715     -0.306638     -0.408153     Biso  1.000000 H
   H291       1.0    -0.964251     -0.560710     -0.159611     Biso  1.000000 H
   H292       1.0    -0.964824     -0.060376     -0.159266     Biso  1.000000 H
   H293       1.0    -0.930369     -0.500837     -0.057472     Biso  1.000000 H
   H294       1.0    -0.931791     -0.995480     -0.057005     Biso  1.000000 H
   H295       1.0    -0.194874     -0.701434     -0.260789     Biso  1.000000 H
   H296       1.0    -0.194856     -0.202106     -0.260478     Biso  1.000000 H
   H297       1.0    -0.944908     -0.748182     -0.068542     Biso  1.000000 H
   H298       1.0    -0.942597     -0.253007     -0.070116     Biso  1.000000 H
   H299       1.0    -0.944785     -0.700362     -0.010896     Biso  1.000000 H
   H300       1.0    -0.941549     -0.210136     -0.008619     Biso  1.000000 H
   H301       1.0    -0.229950     -0.880169     -0.809421     Biso  1.000000 H
   H302       1.0    -0.226940     -0.382382     -0.809519     Biso  1.000000 H
   H303       1.0    -0.974808     -0.876125     -0.063811     Biso  1.000000 H
   H304       1.0    -0.977953     -0.383079     -0.058703     Biso  1.000000 H
   H305       1.0    -0.997712     -0.691754     -0.092303     Biso  1.000000 H
   H306       1.0    -0.997690     -0.197378     -0.088804     Biso  1.000000 H
   H307       1.0    -0.035440     -0.440379     -0.090668     Biso  1.000000 H
   H308       1.0    -0.034159     -0.932826     -0.093390     Biso  1.000000 H
   H309       1.0    -0.271694     -0.618369     -0.440533     Biso  1.000000 H
   H310       1.0    -0.271708     -0.118418     -0.440762     Biso  1.000000 H
   H311       1.0    -0.035971     -0.438958     -0.340768     Biso  1.000000 H
   H312       1.0    -0.035981     -0.939150     -0.341936     Biso  1.000000 H
   H313       1.0    -0.272632     -0.618913     -0.940893     Biso  1.000000 H
   H314       1.0    -0.267382     -0.116738     -0.940555     Biso  1.000000 H
   H315       1.0    -0.464079     -0.560909     -0.909407     Biso  1.000000 H
   H316       1.0    -0.464430     -0.060866     -0.909525     Biso  1.000000 H
   H317       1.0    -0.229676     -0.881125     -0.311989     Biso  1.000000 H
   H318       1.0    -0.228541     -0.381745     -0.309538     Biso  1.000000 H
   H319       1.0    -0.069089     -0.500446     -0.443127     Biso  1.000000 H
   H320       1.0    -0.069135     -0.000574     -0.443527     Biso  1.000000 H
   H321       1.0    -0.194873     -0.701357     -0.760536     Biso  1.000000 H
   H322       1.0    -0.197565     -0.201318     -0.759029     Biso  1.000000 H
   H323       1.0    -0.252684     -0.805593     -0.908275     Biso  1.000000 H
   H324       1.0    -0.251967     -0.306756     -0.907985     Biso  1.000000 H
   H325       1.0    -0.430394     -0.499657     -0.806992     Biso  1.000000 H
   H326       1.0    -0.431025     -0.999610     -0.807171     Biso  1.000000 H
   H327       1.0    -0.305592     -0.798090     -0.489778     Biso  1.000000 H
   H328       1.0    -0.305472     -0.298135     -0.489576     Biso  1.000000 H
   H329       1.0    -0.247653     -0.693112     -0.342236     Biso  1.000000 H
   H330       1.0    -0.247500     -0.193487     -0.341934     Biso  1.000000 H
   H331       1.0    -0.127756     -0.445235     -0.033444     Biso  1.000000 H
   H332       1.0    -0.130412     -0.933718     -0.037478     Biso  1.000000 H
   H333       1.0    -0.055961     -0.750412     -0.432167     Biso  1.000000 H
   H334       1.0    -0.055721     -0.250394     -0.431561     Biso  1.000000 H
   H335       1.0    -0.444233     -0.749530     -0.818012     Biso  1.000000 H
   H336       1.0    -0.444324     -0.249628     -0.817980     Biso  1.000000 H
   H337       1.0    -0.147142     -0.630684     -0.066157     Biso  1.000000 H
   H338       1.0    -0.147374     -0.134093     -0.064457     Biso  1.000000 H
   H339       1.0    -0.089139     -0.689108     -0.534193     Biso  1.000000 H
   H340       1.0    -0.088573     -0.189522     -0.533613     Biso  1.000000 H
   H341       1.0    -0.160833     -0.810272     -0.715700     Biso  1.000000 H
   H342       1.0    -0.160340     -0.311849     -0.714998     Biso  1.000000 H
   H343       1.0    -0.410864     -0.810888     -0.715780     Biso  1.000000 H
   H344       1.0    -0.410672     -0.310904     -0.715596     Biso  1.000000 H
   H345       1.0    -0.338992     -0.689088     -0.534315     Biso  1.000000 H
   H346       1.0    -0.339067     -0.189001     -0.534213     Biso  1.000000 H
   H347       1.0    -0.194343     -0.748956     -0.818233     Biso  1.000000 H
   H348       1.0    -0.199910     -0.250584     -0.815619     Biso  1.000000 H
   H349       1.0    -0.306128     -0.750311     -0.432217     Biso  1.000000 H
   H350       1.0    -0.306021     -0.250445     -0.431938     Biso  1.000000 H
   H351       1.0    -0.180801     -0.453095     -0.114823     Biso  1.000000 H
   H352       1.0    -0.183329     -0.945849     -0.117436     Biso  1.000000 H
   H353       1.0    -0.055374     -0.798181     -0.489724     Biso  1.000000 H
   H354       1.0    -0.055066     -0.298137     -0.489117     Biso  1.000000 H
   H355       1.0    -0.181184     -0.500868     -0.806282     Biso  1.000000 H
   H356       1.0    -0.179431     -0.997009     -0.808734     Biso  1.000000 H
   H357       1.0    -0.502335     -0.806490     -0.908209     Biso  1.000000 H
   H358       1.0    -0.501867     -0.306641     -0.908204     Biso  1.000000 H
   H359       1.0    -0.444603     -0.701801     -0.760399     Biso  1.000000 H
   H360       1.0    -0.444781     -0.201877     -0.760437     Biso  1.000000 H
   H361       1.0    -0.319145     -0.500435     -0.443132     Biso  1.000000 H
   H362       1.0    -0.319312     -0.000516     -0.443453     Biso  1.000000 H
   H363       1.0    -0.214578     -0.561709     -0.909762     Biso  1.000000 H
   H364       1.0    -0.212582     -0.057929     -0.908762     Biso  1.000000 H
   H365       1.0    -0.521673     -0.618397     -0.940486     Biso  1.000000 H
   H366       1.0    -0.521824     -0.118475     -0.940620     Biso  1.000000 H
   H367       1.0    -0.286105     -0.439188     -0.340872     Biso  1.000000 H
   H368       1.0    -0.286911     -0.938966     -0.342591     Biso  1.000000 H
   H369       1.0    -0.214363     -0.561049     -0.159688     Biso  1.000000 H
   H370       1.0    -0.213735     -0.059504     -0.159494     Biso  1.000000 H
   H371       1.0    -0.021659     -0.618422     -0.440140     Biso  1.000000 H
   H372       1.0    -0.021635     -0.118495     -0.441003     Biso  1.000000 H
   H373       1.0    -0.271910     -0.618458     -0.690388     Biso  1.000000 H
   H374       1.0    -0.271089     -0.118274     -0.690996     Biso  1.000000 H
   H375       1.0    -0.478341     -0.881641     -0.809681     Biso  1.000000 H
   H376       1.0    -0.477789     -0.381736     -0.809380     Biso  1.000000 H
   H377       1.0    -0.181560     -0.501017     -0.057387     Biso  1.000000 H
   H378       1.0    -0.179017     -0.992774     -0.058114     Biso  1.000000 H
   H379       1.0    -0.002593     -0.806528     -0.408260     Biso  1.000000 H
   H380       1.0    -0.002409     -0.306539     -0.407641     Biso  1.000000 H
   H381       1.0    -0.122213     -0.557609     -0.716660     Biso  1.000000 H
   H382       1.0    -0.123975     -0.055777     -0.718165     Biso  1.000000 H
   H383       1.0    -0.555306     -0.798077     -0.989621     Biso  1.000000 H
   H384       1.0    -0.555060     -0.298239     -0.989584     Biso  1.000000 H
   H385       1.0    -0.180429     -0.453930     -0.864368     Biso  1.000000 H
   H386       1.0    -0.180199     -0.947471     -0.864964     Biso  1.000000 H
   H387       1.0    -0.497582     -0.693375     -0.841813     Biso  1.000000 H
   H388       1.0    -0.497865     -0.193566     -0.841942     Biso  1.000000 H
   H389       1.0    -0.377427     -0.443471     -0.533087     Biso  1.000000 H
   H390       1.0    -0.377661     -0.943432     -0.533481     Biso  1.000000 H
   H391       1.0    -0.319687     -0.048200     -0.385795     Biso  1.000000 H
   H392       1.0    -0.319639     -0.548174     -0.385549     Biso  1.000000 H
   H393       1.0    -0.194477     -0.748596     -0.068504     Biso  1.000000 H
   H394       1.0    -0.195328     -0.252073     -0.068205     Biso  1.000000 H
   H395       1.0    -0.103464     -0.867951     -0.684812     Biso  1.000000 H
   H396       1.0    -0.103960     -0.369820     -0.683248     Biso  1.000000 H
   H397       1.0    -0.396610     -0.631633     -0.565443     Biso  1.000000 H
   H398       1.0    -0.396686     -0.131543     -0.565451     Biso  1.000000 H
   H399       1.0    -0.146982     -0.630967     -0.815171     Biso  1.000000 H
   H400       1.0    -0.148250     -0.135039     -0.819093     Biso  1.000000 H
   H401       1.0    -0.353558     -0.868262     -0.434773     Biso  1.000000 H
   H402       1.0    -0.353471     -0.368400     -0.434747     Biso  1.000000 H
   H403       1.0    -0.070112     -0.048409     -0.636711     Biso  1.000000 H
   H404       1.0    -0.069405     -0.549037     -0.635287     Biso  1.000000 H
   H405       1.0    -0.127006     -0.445130     -0.782973     Biso  1.000000 H
   H406       1.0    -0.127387     -0.940567     -0.783271     Biso  1.000000 H
   H407       1.0    -0.555637     -0.750307     -0.932028     Biso  1.000000 H
   H408       1.0    -0.555253     -0.250504     -0.931934     Biso  1.000000 H
   H409       1.0    -0.430225     -0.451887     -0.614482     Biso  1.000000 H
   H410       1.0    -0.430529     -0.951870     -0.614859     Biso  1.000000 H
   H411       1.0    -0.372446     -0.556625     -0.466958     Biso  1.000000 H
   H412       1.0    -0.372576     -0.056702     -0.467180     Biso  1.000000 H
   H413       1.0    -0.253092     -0.805730     -0.158629     Biso  1.000000 H
   H414       1.0    -0.253185     -0.307491     -0.158571     Biso  1.000000 H
   H415       1.0    -0.194811     -0.700700     -0.010939     Biso  1.000000 H
   H416       1.0    -0.196305     -0.204636     -0.010595     Biso  1.000000 H
   H417       1.0    -0.569117     -0.500469     -0.942881     Biso  1.000000 H
   H418       1.0    -0.569673     -0.000635     -0.943346     Biso  1.000000 H
   H419       1.0    -0.272004     -0.618479     -0.190879     Biso  1.000000 H
   H420       1.0    -0.270648     -0.117545     -0.190084     Biso  1.000000 H
   H421       1.0    -0.035654     -0.439675     -0.590610     Biso  1.000000 H
   H422       1.0    -0.035887     -0.939084     -0.591150     Biso  1.000000 H
   H423       1.0    -0.535440     -0.439181     -0.840526     Biso  1.000000 H
   H424       1.0    -0.535986     -0.939092     -0.840857     Biso  1.000000 H
   H425       1.0    -0.463653     -0.560972     -0.659198     Biso  1.000000 H
   H426       1.0    -0.464493     -0.060750     -0.659438     Biso  1.000000 H
   H427       1.0    -0.234902     -0.877421     -0.062094     Biso  1.000000 H
   H428       1.0    -0.228002     -0.382846     -0.059195     Biso  1.000000 H
   H429       1.0    -0.068509     -0.501578     -0.693034     Biso  1.000000 H
   H430       1.0    -0.070089     -0.999963     -0.693577     Biso  1.000000 H
   H431       1.0    -0.430742     -0.499649     -0.556942     Biso  1.000000 H
   H432       1.0    -0.431008     -0.999607     -0.557247     Biso  1.000000 H
   H433       1.0    -0.305978     -0.797487     -0.240019     Biso  1.000000 H
   H434       1.0    -0.306092     -0.298784     -0.239903     Biso  1.000000 H
   H435       1.0    -0.247870     -0.692456     -0.092273     Biso  1.000000 H
   H436       1.0    -0.248829     -0.195741     -0.092128     Biso  1.000000 H
   H437       1.0    -0.055651     -0.750095     -0.681585     Biso  1.000000 H
   H438       1.0    -0.054756     -0.252711     -0.683220     Biso  1.000000 H
   H439       1.0    -0.569898     -0.048334     -0.885699     Biso  1.000000 H
   H440       1.0    -0.569480     -0.548299     -0.885365     Biso  1.000000 H
   H441       1.0    -0.444046     -0.749573     -0.568030     Biso  1.000000 H
   H442       1.0    -0.444141     -0.249470     -0.567941     Biso  1.000000 H
   H443       1.0    -0.089466     -0.688524     -0.784354     Biso  1.000000 H
   H444       1.0    -0.092245     -0.192621     -0.782546     Biso  1.000000 H
   H445       1.0    -0.161560     -0.805776     -0.965460     Biso  1.000000 H
   H446       1.0    -0.159159     -0.317483     -0.963509     Biso  1.000000 H
   H447       1.0    -0.411136     -0.810807     -0.465950     Biso  1.000000 H
   H448       1.0    -0.411071     -0.310917     -0.465879     Biso  1.000000 H
   H449       1.0    -0.339204     -0.688905     -0.284508     Biso  1.000000 H
   H450       1.0    -0.339062     -0.189114     -0.284212     Biso  1.000000 H
   H451       1.0    -0.603012     -0.868241     -0.934423     Biso  1.000000 H
   H452       1.0    -0.602518     -0.368525     -0.934427     Biso  1.000000 H
   H453       1.0    -0.306464     -0.749644     -0.182468     Biso  1.000000 H
   H454       1.0    -0.306269     -0.251077     -0.182268     Biso  1.000000 H
   H455       1.0    -0.055325     -0.797501     -0.739460     Biso  1.000000 H
   H456       1.0    -0.054127     -0.303009     -0.738814     Biso  1.000000 H
   H457       1.0    -0.622428     -0.556635     -0.966793     Biso  1.000000 H
   H458       1.0    -0.622853     -0.056849     -0.967024     Biso  1.000000 H
   H459       1.0    -0.502353     -0.806544     -0.658097     Biso  1.000000 H
   H460       1.0    -0.502097     -0.306611     -0.657846     Biso  1.000000 H
   H461       1.0    -0.444502     -0.701839     -0.510424     Biso  1.000000 H
   H462       1.0    -0.444535     -0.201734     -0.510352     Biso  1.000000 H
   H463       1.0    -0.319428     -0.500566     -0.193291     Biso  1.000000 H
   H464       1.0    -0.319478     -0.999935     -0.193389     Biso  1.000000 H
   H465       1.0    -0.521132     -0.618524     -0.690271     Biso  1.000000 H
   H466       1.0    -0.521692     -0.118428     -0.690615     Biso  1.000000 H
   H467       1.0    -0.286120     -0.439798     -0.091156     Biso  1.000000 H
   H468       1.0    -0.288494     -0.937410     -0.091914     Biso  1.000000 H
   H469       1.0    -0.021593     -0.619669     -0.689853     Biso  1.000000 H
   H470       1.0    -0.024633     -0.117931     -0.695782     Biso  1.000000 H
   H471       1.0    -0.478367     -0.881654     -0.559792     Biso  1.000000 H
   H472       1.0    -0.478173     -0.381720     -0.559476     Biso  1.000000 H
   H473       1.0    -0.002483     -0.806398     -0.658118     Biso  1.000000 H
   H474       1.0    -0.001946     -0.308690     -0.656799     Biso  1.000000 H
   H475       1.0    -0.122602     -0.558411     -0.967076     Biso  1.000000 H
   H476       1.0    -0.121876     -0.034802     -0.966970     Biso  1.000000 H
   H477       1.0    -0.555213     -0.798094     -0.739497     Biso  1.000000 H
   H478       1.0    -0.554948     -0.298301     -0.739214     Biso  1.000000 H
   H479       1.0    -0.497354     -0.693390     -0.591827     Biso  1.000000 H
   H480       1.0    -0.497431     -0.193294     -0.591744     Biso  1.000000 H
   H481       1.0    -0.377761     -0.443490     -0.283224     Biso  1.000000 H
   H482       1.0    -0.378111     -0.943314     -0.283889     Biso  1.000000 H
   H483       1.0    -0.319067     -0.047605     -0.135323     Biso  1.000000 H
   H484       1.0    -0.319832     -0.548365     -0.135724     Biso  1.000000 H
   H485       1.0    -0.106161     -0.864599     -0.936468     Biso  1.000000 H
   H486       1.0    -0.106610     -0.377622     -0.931869     Biso  1.000000 H
   H487       1.0    -0.396850     -0.631477     -0.315685     Biso  1.000000 H
   H488       1.0    -0.396587     -0.131599     -0.315342     Biso  1.000000 H
   H489       1.0    -0.660678     -0.810806     -0.965575     Biso  1.000000 H
   H490       1.0    -0.660190     -0.311037     -0.965155     Biso  1.000000 H
   H491       1.0    -0.588729     -0.689141     -0.784190     Biso  1.000000 H
   H492       1.0    -0.587249     -0.188823     -0.784042     Biso  1.000000 H
   H493       1.0    -0.354016     -0.867566     -0.185004     Biso  1.000000 H
   H494       1.0    -0.354232     -0.368840     -0.184844     Biso  1.000000 H
   H495       1.0    -0.069767     -0.026683     -0.886938     Biso  1.000000 H
   H496       1.0    -0.069494     -0.550182     -0.885722     Biso  1.000000 H
   H497       1.0    -0.555698     -0.750382     -0.681886     Biso  1.000000 H
   H498       1.0    -0.555625     -0.250556     -0.681724     Biso  1.000000 H
   H499       1.0    -0.430550     -0.451901     -0.364641     Biso  1.000000 H
   H500       1.0    -0.431162     -0.951999     -0.365073     Biso  1.000000 H
   H501       1.0    -0.372723     -0.556756     -0.217111     Biso  1.000000 H
   H502       1.0    -0.372133     -0.056400     -0.216764     Biso  1.000000 H
   H503       1.0    -0.568860     -0.500685     -0.692684     Biso  1.000000 H
   H504       1.0    -0.569748     -0.000657     -0.693362     Biso  1.000000 H
   H505       1.0    -0.035075     -0.444808     -0.839670     Biso  1.000000 H
   H506       1.0    -0.034876     -0.932927     -0.839761     Biso  1.000000 H
   H507       1.0    -0.535798     -0.439193     -0.590624     Biso  1.000000 H
   H508       1.0    -0.536016     -0.939096     -0.591014     Biso  1.000000 H
   H509       1.0    -0.463861     -0.560967     -0.409187     Biso  1.000000 H
   H510       1.0    -0.464232     -0.060939     -0.409565     Biso  1.000000 H
   H511       1.0    -0.069407     -0.502182     -0.943247     Biso  1.000000 H
   H512       1.0    -0.067701     -0.977921     -0.944830     Biso  1.000000 H
   H513       1.0    -0.431092     -0.499641     -0.307079     Biso  1.000000 H
   H514       1.0    -0.431406     -0.999628     -0.307255     Biso  1.000000 H
   H515       1.0    -0.055041     -0.747703     -0.931931     Biso  1.000000 H
   H516       1.0    -0.052287     -0.262787     -0.928863     Biso  1.000000 H
   H517       1.0    -0.626373     -0.444246     -0.782766     Biso  1.000000 H
   H518       1.0    -0.627351     -0.943613     -0.783138     Biso  1.000000 H
   H519       1.0    -0.570157     -0.048456     -0.635859     Biso  1.000000 H
   H520       1.0    -0.569134     -0.548476     -0.635138     Biso  1.000000 H
   H521       1.0    -0.444245     -0.749424     -0.318198     Biso  1.000000 H
   H522       1.0    -0.444170     -0.249512     -0.317992     Biso  1.000000 H
   H523       1.0    -0.646075     -0.631509     -0.815200     Biso  1.000000 H
   H524       1.0    -0.645914     -0.131896     -0.815080     Biso  1.000000 H
   H525       1.0    -0.411530     -0.810129     -0.216214     Biso  1.000000 H
   H526       1.0    -0.411594     -0.311185     -0.215845     Biso  1.000000 H
   H527       1.0    -0.339470     -0.688632     -0.034662     Biso  1.000000 H
   H528       1.0    -0.339067     -0.189273     -0.034210     Biso  1.000000 H
   H529       1.0    -0.603047     -0.868351     -0.684518     Biso  1.000000 H
   H530       1.0    -0.602622     -0.368627     -0.684141     Biso  1.000000 H
   H531       1.0    -0.679406     -0.452608     -0.864118     Biso  1.000000 H
   H532       1.0    -0.680178     -0.951810     -0.864557     Biso  1.000000 H
   H533       1.0    -0.055911     -0.795525     -0.989876     Biso  1.000000 H
   H534       1.0    -0.054026     -0.309534     -0.987479     Biso  1.000000 H
   H535       1.0    -0.622019     -0.556953     -0.716503     Biso  1.000000 H
   H536       1.0    -0.622893     -0.056863     -0.717389     Biso  1.000000 H
   H537       1.0    -0.502607     -0.806577     -0.408183     Biso  1.000000 H
   H538       1.0    -0.502596     -0.306581     -0.407988     Biso  1.000000 H
   H539       1.0    -0.444726     -0.701652     -0.260625     Biso  1.000000 H
   H540       1.0    -0.444599     -0.201758     -0.260398     Biso  1.000000 H
   H541       1.0    -0.521443     -0.618464     -0.440295     Biso  1.000000 H
   H542       1.0    -0.521765     -0.118449     -0.440668     Biso  1.000000 H
   H543       1.0    -0.021325     -0.619782     -0.941113     Biso  1.000000 H
   H544       1.0    -0.713978     -0.561179     -0.909432     Biso  1.000000 H
   H545       1.0    -0.715984     -0.061055     -0.909657     Biso  1.000000 H
   H546       1.0    -0.478665     -0.881630     -0.309843     Biso  1.000000 H
   H547       1.0    -0.478504     -0.381692     -0.309656     Biso  1.000000 H
   H548       1.0    -0.003120     -0.804706     -0.908783     Biso  1.000000 H
   H549       1.0    -0.000715     -0.320118     -0.906349     Biso  1.000000 H
   H550       1.0    -0.679557     -0.500581     -0.806667     Biso  1.000000 H
   H551       1.0    -0.681216     -0.999546     -0.807165     Biso  1.000000 H
   H552       1.0    -0.555448     -0.798173     -0.489595     Biso  1.000000 H
   H553       1.0    -0.555386     -0.298169     -0.489356     Biso  1.000000 H
   H554       1.0    -0.497577     -0.693267     -0.342025     Biso  1.000000 H
   H555       1.0    -0.497428     -0.193331     -0.341814     Biso  1.000000 H
   H556       1.0    -0.377725     -0.443537     -0.033381     Biso  1.000000 H
   H557       1.0    -0.378476     -0.944150     -0.033796     Biso  1.000000 H
   H558       1.0    -0.694060     -0.749285     -0.817798     Biso  1.000000 H
   H559       1.0    -0.691811     -0.250235     -0.817119     Biso  1.000000 H
   H560       1.0    -0.397281     -0.631266     -0.065758     Biso  1.000000 H
   H561       1.0    -0.396130     -0.131599     -0.065345     Biso  1.000000 H
   H562       1.0    -0.660712     -0.810897     -0.715630     Biso  1.000000 H
   H563       1.0    -0.660470     -0.311298     -0.715222     Biso  1.000000 H
   H564       1.0    -0.588740     -0.689184     -0.534047     Biso  1.000000 H
   H565       1.0    -0.589260     -0.188951     -0.533968     Biso  1.000000 H
   H566       1.0    -0.555970     -0.750437     -0.432017     Biso  1.000000 H
   H567       1.0    -0.555989     -0.250431     -0.431827     Biso  1.000000 H
   H568       1.0    -0.430690     -0.451958     -0.114787     Biso  1.000000 H
   H569       1.0    -0.431455     -0.952406     -0.115119     Biso  1.000000 H
   H570       1.0    -0.751600     -0.805342     -0.907976     Biso  1.000000 H
   H571       1.0    -0.750201     -0.308233     -0.907314     Biso  1.000000 H
   H572       1.0    -0.694145     -0.701573     -0.760131     Biso  1.000000 H
   H573       1.0    -0.692541     -0.202606     -0.759440     Biso  1.000000 H
   H574       1.0    -0.568969     -0.500554     -0.442912     Biso  1.000000 H
   H575       1.0    -0.569271     -0.000522     -0.443270     Biso  1.000000 H
   H576       1.0    -0.770927     -0.618993     -0.940621     Biso  1.000000 H
   H577       1.0    -0.774675     -0.117772     -0.940964     Biso  1.000000 H
   H578       1.0    -0.536126     -0.439146     -0.340836     Biso  1.000000 H
   H579       1.0    -0.536483     -0.939004     -0.340924     Biso  1.000000 H
   H580       1.0    -0.464195     -0.560916     -0.159379     Biso  1.000000 H
   H581       1.0    -0.464263     -0.061077     -0.159404     Biso  1.000000 H
   H582       1.0    -0.727618     -0.881315     -0.809438     Biso  1.000000 H
   H583       1.0    -0.727148     -0.382803     -0.808785     Biso  1.000000 H
   H584       1.0    -0.431113     -0.499667     -0.057157     Biso  1.000000 H
   H585       1.0    -0.432319     -0.000171     -0.057493     Biso  1.000000 H
   H586       1.0    -0.804366     -0.796798     -0.989365     Biso  1.000000 H
   H587       1.0    -0.804569     -0.300064     -0.988448     Biso  1.000000 H
   H588       1.0    -0.747110     -0.692932     -0.841468     Biso  1.000000 H
   H589       1.0    -0.745427     -0.194120     -0.840632     Biso  1.000000 H
   H590       1.0    -0.627181     -0.443761     -0.532711     Biso  1.000000 H
   H591       1.0    -0.627590     -0.943563     -0.533251     Biso  1.000000 H
   H592       1.0    -0.569703     -0.048280     -0.385683     Biso  1.000000 H
   H593       1.0    -0.569399     -0.548268     -0.385301     Biso  1.000000 H
   H594       1.0    -0.444403     -0.749308     -0.068262     Biso  1.000000 H
   H595       1.0    -0.444425     -0.249357     -0.068099     Biso  1.000000 H
   H596       1.0    -0.646259     -0.631672     -0.565164     Biso  1.000000 H
   H597       1.0    -0.647252     -0.131760     -0.565512     Biso  1.000000 H
   H598       1.0    -0.603316     -0.868409     -0.434574     Biso  1.000000 H
   H599       1.0    -0.603291     -0.368403     -0.434314     Biso  1.000000 H
   H600       1.0    -0.804447     -0.748798     -0.931880     Biso  1.000000 H
   H601       1.0    -0.805767     -0.253497     -0.930272     Biso  1.000000 H
   H602       1.0    -0.679809     -0.452334     -0.614090     Biso  1.000000 H
   H603       1.0    -0.680455     -0.951919     -0.614627     Biso  1.000000 H
   H604       1.0    -0.622233     -0.556787     -0.466663     Biso  1.000000 H
   H605       1.0    -0.622589     -0.056674     -0.467142     Biso  1.000000 H
   H606       1.0    -0.502741     -0.806427     -0.158341     Biso  1.000000 H
   H607       1.0    -0.502871     -0.306391     -0.158118     Biso  1.000000 H
   H608       1.0    -0.444852     -0.701601     -0.010669     Biso  1.000000 H
   H609       1.0    -0.444759     -0.201634     -0.010501     Biso  1.000000 H
   H610       1.0    -0.819479     -0.501454     -0.943013     Biso  1.000000 H
   H611       1.0    -0.818712     -0.998927     -0.943053     Biso  1.000000 H
   H612       1.0    -0.521851     -0.618372     -0.190496     Biso  1.000000 H
   H613       1.0    -0.521895     -0.118487     -0.190640     Biso  1.000000 H
   H614       1.0    -0.784713     -0.440426     -0.839844     Biso  1.000000 H
   H615       1.0    -0.785646     -0.938469     -0.840735     Biso  1.000000 H
   H616       1.0    -0.713460     -0.561293     -0.658954     Biso  1.000000 H
   H617       1.0    -0.715161     -0.061545     -0.660432     Biso  1.000000 H
   H618       1.0    -0.478405     -0.881865     -0.059808     Biso  1.000000 H
   H619       1.0    -0.478295     -0.381662     -0.059609     Biso  1.000000 H
   H620       1.0    -0.680408     -0.500021     -0.556522     Biso  1.000000 H
   H621       1.0    -0.681055     -0.999699     -0.557162     Biso  1.000000 H
   H622       1.0    -0.555668     -0.798068     -0.239757     Biso  1.000000 H
   H623       1.0    -0.555677     -0.297989     -0.239543     Biso  1.000000 H
   H624       1.0    -0.497818     -0.693200     -0.092051     Biso  1.000000 H
   H625       1.0    -0.497474     -0.193077     -0.091900     Biso  1.000000 H
   H626       1.0    -0.821521     -0.047063     -0.886371     Biso  1.000000 H
   H627       1.0    -0.819451     -0.549367     -0.885502     Biso  1.000000 H
   H628       1.0    -0.693904     -0.749558     -0.567832     Biso  1.000000 H
   H629       1.0    -0.693899     -0.249885     -0.567622     Biso  1.000000 H
   H630       1.0    -0.660972     -0.810981     -0.465752     Biso  1.000000 H
   H631       1.0    -0.660976     -0.310998     -0.465518     Biso  1.000000 H
   H632       1.0    -0.589076     -0.689068     -0.284260     Biso  1.000000 H
   H633       1.0    -0.589188     -0.188947     -0.284225     Biso  1.000000 H
   H634       1.0    -0.853046     -0.866406     -0.934951     Biso  1.000000 H
   H635       1.0    -0.846954     -0.373227     -0.932420     Biso  1.000000 H
   H636       1.0    -0.556152     -0.750310     -0.182181     Biso  1.000000 H
   H637       1.0    -0.556300     -0.250258     -0.181960     Biso  1.000000 H
   H638       1.0    -0.872394     -0.557805     -0.966921     Biso  1.000000 H
   H639       1.0    -0.874283     -0.053442     -0.968316     Biso  1.000000 H
   H640       1.0    -0.015791     -0.117215     -0.877302     Biso  1.000000 H
   H641       1.0    -0.084168     -0.124344     -0.955545     Biso  1.000000 H
   H642       1.0    -0.997076     -0.143539     -0.945322     Biso  1.000000 H
