# Supplementary material for: Origin and structure of polar domains in doped molecular crystals
Source: Nat Commun. 2016 Nov 8;7:13351. doi: 10.1038/ncomms13351 (PMC5105173; doi:10.1038/ncomms13351)
Supplement: Supplementary Software 2 — L-threonine doped glycine_intramolecular H-bond.cif - corresponds to Supplementary Figure 3b. [file ncomms13351-s3.cif]

#======================================================================

# CRYSTAL DATA

#----------------------------------------------------------------------

data_VESTA_phase_1


_pd_phase_name                         'con_for_cif_4_2_4_exp_vesta_ch3_oh_3_t'
_cell_length_a                         20.39960
_cell_length_b                         23.90320
_cell_length_c                         21.83760
_cell_angle_alpha                      90
_cell_angle_beta                       111.78100
_cell_angle_gamma                      90
_symmetry_space_group_name_H-M         'P 1'
_symmetry_Int_Tables_number            1

loop_
_symmetry_equiv_pos_as_xyz
   'x, y, z'

loop_
   _atom_site_label
   _atom_site_occupancy
   _atom_site_fract_x
   _atom_site_fract_y
   _atom_site_fract_z
   _atom_site_adp_type
   _atom_site_B_iso_or_equiv
   _atom_site_type_symbol
   O1         1.0    -0.301761     -0.799785     -0.814570     Biso  1.000000 O
   O2         1.0    -0.301243     -0.301424     -0.813321     Biso  1.000000 O
   O3         1.0    -0.083417     -0.676474     -0.150982     Biso  1.000000 O
   O4         1.0    -0.081862     -0.183204     -0.146448     Biso  1.000000 O
   O5         1.0    -0.332051     -0.680289     -0.899362     Biso  1.000000 O
   O6         1.0    -0.334173     -0.181179     -0.899615     Biso  1.000000 O
   O7         1.0    -0.198736     -0.699119     -0.436948     Biso  1.000000 O
   O8         1.0    -0.198324     -0.199437     -0.435691     Biso  1.000000 O
   O9         1.0    -0.054306     -0.791815     -0.066886     Biso  1.000000 O
   O10        1.0    -0.052787     -0.306020     -0.063432     Biso  1.000000 O
   O11        1.0    -0.168979     -0.818091     -0.352158     Biso  1.000000 O
   O12        1.0    -0.168781     -0.319340     -0.351058     Biso  1.000000 O
   O13        1.0    -0.043635     -0.430583     -0.226142     Biso  1.000000 O
   O14        1.0    -0.045160     -0.930296     -0.229681     Biso  1.000000 O
   O15        1.0    -0.073341     -0.551046     -0.061613     Biso  1.000000 O
   O16        1.0    -0.075234     -0.050522     -0.317237     Biso  1.000000 O
   O17        1.0    -0.073579     -0.549738     -0.311504     Biso  1.000000 O
   O18        1.0    -0.705801     -0.570056     -0.522960     Biso  1.000000 O
   O19        1.0    -0.706761     -0.069274     -0.522925     Biso  1.000000 O
   O20        1.0    -0.818117     -0.043918     -0.806386     Biso  1.000000 O
   O21        1.0    -0.821695     -0.552015     -0.810188     Biso  1.000000 O
   O22        1.0    -0.676149     -0.450077     -0.438242     Biso  1.000000 O
   O23        1.0    -0.677167     -0.949551     -0.438508     Biso  1.000000 O
   O24        1.0    -0.790986     -0.433654     -0.724583     Biso  1.000000 O
   O25        1.0    -0.791850     -0.927106     -0.725199     Biso  1.000000 O
   O26        1.0    -0.582030     -0.680250     -0.149327     Biso  1.000000 O
   O27        1.0    -0.582684     -0.180762     -0.148291     Biso  1.000000 O
   O28        1.0    -0.698086     -0.699885     -0.435897     Biso  1.000000 O
   O29        1.0    -0.698710     -0.199580     -0.435249     Biso  1.000000 O
   O30        1.0    -0.551598     -0.799889     -0.064289     Biso  1.000000 O
   O31        1.0    -0.551896     -0.300540     -0.063647     Biso  1.000000 O
   O32        1.0    -0.668653     -0.819337     -0.351186     Biso  1.000000 O
   O33        1.0    -0.668342     -0.319079     -0.350134     Biso  1.000000 O
   O34        1.0    -0.426492     -0.449919     -0.939006     Biso  1.000000 O
   O35        1.0    -0.426942     -0.948695     -0.939388     Biso  1.000000 O
   O36        1.0    -0.575035     -0.050077     -0.061162     Biso  1.000000 O
   O37        1.0    -0.573374     -0.550253     -0.060906     Biso  1.000000 O
   O38        1.0    -0.926588     -0.454129     -0.938940     Biso  1.000000 O
   O39        1.0    -0.928517     -0.931318     -0.943174     Biso  1.000000 O
   O40        1.0    -0.830742     -0.680438     -0.648306     Biso  1.000000 O
   O41        1.0    -0.831659     -0.183651     -0.648857     Biso  1.000000 O
   O42        1.0    -0.947094     -0.696528     -0.936133     Biso  1.000000 O
   O43        1.0    -0.931274     -0.225681     -0.927399     Biso  1.000000 O
   O44        1.0    -0.801467     -0.800199     -0.564016     Biso  1.000000 O
   O45        1.0    -0.800331     -0.301513     -0.561794     Biso  1.000000 O
   O46        1.0    -0.916770     -0.814689     -0.851808     Biso  1.000000 O
   O47        1.0    -0.912473     -0.334065     -0.846354     Biso  1.000000 O
   O48        1.0    -0.706682     -0.569240     -0.273758     Biso  1.000000 O
   O49        1.0    -0.708244     -0.069167     -0.272523     Biso  1.000000 O
   O50        1.0    -0.823228     -0.050182     -0.560269     Biso  1.000000 O
   O51        1.0    -0.822309     -0.551254     -0.560242     Biso  1.000000 O
   O52        1.0    -0.676841     -0.449498     -0.188968     Biso  1.000000 O
   O53        1.0    -0.677408     -0.949030     -0.188694     Biso  1.000000 O
   O54        1.0    -0.792685     -0.431319     -0.475344     Biso  1.000000 O
   O55        1.0    -0.793755     -0.930905     -0.476096     Biso  1.000000 O
   O56        1.0    -0.698436     -0.699299     -0.186154     Biso  1.000000 O
   O57        1.0    -0.699259     -0.199309     -0.185207     Biso  1.000000 O
   O58        1.0    -0.668056     -0.818743     -0.100841     Biso  1.000000 O
   O59        1.0    -0.668381     -0.319353     -0.100303     Biso  1.000000 O
   O60        1.0    -0.955594     -0.572342     -0.772664     Biso  1.000000 O
   O61        1.0    -0.954401     -0.065200     -0.774366     Biso  1.000000 O
   O62        1.0    -0.924699     -0.452686     -0.687300     Biso  1.000000 O
   O63        1.0    -0.926351     -0.947892     -0.690633     Biso  1.000000 O
   O64        1.0    -0.831637     -0.680929     -0.399322     Biso  1.000000 O
   O65        1.0    -0.832163     -0.180791     -0.398265     Biso  1.000000 O
   O66        1.0    -0.947100     -0.699889     -0.685647     Biso  1.000000 O
   O67        1.0    -0.947716     -0.204203     -0.685812     Biso  1.000000 O
   O68        1.0    -0.801941     -0.800386     -0.314799     Biso  1.000000 O
   O69        1.0    -0.801771     -0.300310     -0.312851     Biso  1.000000 O
   O70        1.0    -0.918009     -0.819007     -0.601404     Biso  1.000000 O
   O71        1.0    -0.916683     -0.320872     -0.598456     Biso  1.000000 O
   O72        1.0    -0.706084     -0.569233     -0.023970     Biso  1.000000 O
   O73        1.0    -0.709227     -0.068049     -0.025570     Biso  1.000000 O
   O74        1.0    -0.824657     -0.049985     -0.310366     Biso  1.000000 O
   O75        1.0    -0.823147     -0.550214     -0.310881     Biso  1.000000 O
   O76        1.0    -0.793355     -0.430689     -0.225807     Biso  1.000000 O
   O77        1.0    -0.794142     -0.930926     -0.225796     Biso  1.000000 O
   O78        1.0    -0.168376     -0.819168     -0.601885     Biso  1.000000 O
   O79        1.0    -0.167934     -0.318871     -0.599930     Biso  1.000000 O
   O80        1.0    -0.052533     -0.799019     -0.315314     Biso  1.000000 O
   O81        1.0    -0.052360     -0.300086     -0.313586     Biso  1.000000 O
   O82        1.0    -0.198156     -0.699518     -0.686253     Biso  1.000000 O
   O83        1.0    -0.198865     -0.199011     -0.684063     Biso  1.000000 O
   O84        1.0    -0.331469     -0.680663     -0.649243     Biso  1.000000 O
   O85        1.0    -0.331490     -0.180740     -0.648358     Biso  1.000000 O
   O86        1.0    -0.956136     -0.569845     -0.523286     Biso  1.000000 O
   O87        1.0    -0.956576     -0.069128     -0.526483     Biso  1.000000 O
   O88        1.0    -0.926724     -0.449672     -0.438595     Biso  1.000000 O
   O89        1.0    -0.927511     -0.949487     -0.441005     Biso  1.000000 O
   O90        1.0    -0.082216     -0.680361     -0.400101     Biso  1.000000 O
   O91        1.0    -0.081764     -0.180624     -0.398196     Biso  1.000000 O
   O92        1.0    -0.448475     -0.699268     -0.936176     Biso  1.000000 O
   O93        1.0    -0.450555     -0.199956     -0.936180     Biso  1.000000 O
   O94        1.0    -0.301752     -0.800061     -0.564488     Biso  1.000000 O
   O95        1.0    -0.301417     -0.300349     -0.563478     Biso  1.000000 O
   O96        1.0    -0.831504     -0.680246     -0.149843     Biso  1.000000 O
   O97        1.0    -0.832256     -0.181091     -0.146529     Biso  1.000000 O
   O98        1.0    -0.948232     -0.699464     -0.436440     Biso  1.000000 O
   O99        1.0    -0.948657     -0.199687     -0.435571     Biso  1.000000 O
   O100       1.0    -0.799968     -0.799105     -0.064260     Biso  1.000000 O
   O101       1.0    -0.801996     -0.302091     -0.062863     Biso  1.000000 O
   O102       1.0    -0.918610     -0.818632     -0.351576     Biso  1.000000 O
   O103       1.0    -0.918343     -0.318871     -0.349900     Biso  1.000000 O
   O104       1.0    -0.206538     -0.569183     -0.524030     Biso  1.000000 O
   O105       1.0    -0.208083     -0.068918     -0.525951     Biso  1.000000 O
   O106       1.0    -0.418123     -0.819074     -0.851386     Biso  1.000000 O
   O107       1.0    -0.417821     -0.319696     -0.850661     Biso  1.000000 O
   O108       1.0    -0.826215     -0.052080     -0.057389     Biso  1.000000 O
   O109       1.0    -0.822625     -0.550587     -0.060990     Biso  1.000000 O
   O110       1.0    -0.956999     -0.568370     -0.274459     Biso  1.000000 O
   O111       1.0    -0.958284     -0.068588     -0.277503     Biso  1.000000 O
   O112       1.0    -0.927099     -0.449420     -0.189102     Biso  1.000000 O
   O113       1.0    -0.927955     -0.947124     -0.191798     Biso  1.000000 O
   O114       1.0    -0.948768     -0.695995     -0.187421     Biso  1.000000 O
   O115       1.0    -0.948850     -0.199732     -0.184130     Biso  1.000000 O
   O116       1.0    -0.917909     -0.811015     -0.102922     Biso  1.000000 O
   O117       1.0    -0.918583     -0.320903     -0.100781     Biso  1.000000 O
   O118       1.0    -0.956900     -0.570168     -0.024691     Biso  1.000000 O
   O119       1.0    -0.294032     -0.431271     -0.976404     Biso  1.000000 O
   O120       1.0    -0.295147     -0.929437     -0.976785     Biso  1.000000 O
   O121       1.0    -0.176422     -0.450779     -0.688651     Biso  1.000000 O
   O122       1.0    -0.176582     -0.949111     -0.690537     Biso  1.000000 O
   O123       1.0    -0.207457     -0.568792     -0.274668     Biso  1.000000 O
   O124       1.0    -0.211707     -0.067530     -0.279444     Biso  1.000000 O
   O125       1.0    -0.206725     -0.570215     -0.773879     Biso  1.000000 O
   O126       1.0    -0.207658     -0.067918     -0.775985     Biso  1.000000 O
   O127       1.0    -0.324484     -0.050057     -0.562148     Biso  1.000000 O
   O128       1.0    -0.323016     -0.550235     -0.561018     Biso  1.000000 O
   O129       1.0    -0.177611     -0.450303     -0.189365     Biso  1.000000 O
   O130       1.0    -0.178942     -0.941185     -0.193105     Biso  1.000000 O
   O131       1.0    -0.293271     -0.430428     -0.476152     Biso  1.000000 O
   O132       1.0    -0.294167     -0.930085     -0.478116     Biso  1.000000 O
   O133       1.0    -0.199303     -0.697539     -0.187498     Biso  1.000000 O
   O134       1.0    -0.198963     -0.201014     -0.186765     Biso  1.000000 O
   O135       1.0    -0.169375     -0.815475     -0.103057     Biso  1.000000 O
   O136       1.0    -0.169965     -0.322464     -0.101887     Biso  1.000000 O
   O137       1.0    -0.043254     -0.430854     -0.476005     Biso  1.000000 O
   O138       1.0    -0.044021     -0.930488     -0.478551     Biso  1.000000 O
   O139       1.0    -0.073313     -0.050855     -0.564280     Biso  1.000000 O
   O140       1.0    -0.072681     -0.551024     -0.560643     Biso  1.000000 O
   O141       1.0    -0.455896     -0.569382     -0.773690     Biso  1.000000 O
   O142       1.0    -0.456715     -0.068813     -0.774354     Biso  1.000000 O
   O143       1.0    -0.425413     -0.449827     -0.688456     Biso  1.000000 O
   O144       1.0    -0.426310     -0.949385     -0.689165     Biso  1.000000 O
   O145       1.0    -0.542903     -0.430896     -0.975674     Biso  1.000000 O
   O146       1.0    -0.543520     -0.930426     -0.975810     Biso  1.000000 O
   O147       1.0    -0.324249     -0.049593     -0.811067     Biso  1.000000 O
   O148       1.0    -0.323023     -0.550615     -0.810853     Biso  1.000000 O
   O149       1.0    -0.168425     -0.817318     -0.851846     Biso  1.000000 O
   O150       1.0    -0.168438     -0.321909     -0.849299     Biso  1.000000 O
   O151       1.0    -0.051788     -0.800593     -0.564559     Biso  1.000000 O
   O152       1.0    -0.051134     -0.301161     -0.562942     Biso  1.000000 O
   O153       1.0    -0.198231     -0.697949     -0.936491     Biso  1.000000 O
   O154       1.0    -0.204697     -0.201579     -0.937415     Biso  1.000000 O
   O155       1.0    -0.332287     -0.679768     -0.399746     Biso  1.000000 O
   O156       1.0    -0.332036     -0.180580     -0.398538     Biso  1.000000 O
   O157       1.0    -0.081496     -0.681283     -0.649125     Biso  1.000000 O
   O158       1.0    -0.081952     -0.181729     -0.648822     Biso  1.000000 O
   O159       1.0    -0.447917     -0.699552     -0.685981     Biso  1.000000 O
   O160       1.0    -0.447932     -0.199925     -0.685149     Biso  1.000000 O
   O161       1.0    -0.302879     -0.798610     -0.315177     Biso  1.000000 O
   O162       1.0    -0.302370     -0.300617     -0.314115     Biso  1.000000 O
   O163       1.0    -0.418161     -0.819158     -0.601341     Biso  1.000000 O
   O164       1.0    -0.417785     -0.319593     -0.600367     Biso  1.000000 O
   O165       1.0    -0.176817     -0.449441     -0.438971     Biso  1.000000 O
   O166       1.0    -0.177660     -0.948709     -0.441315     Biso  1.000000 O
   O167       1.0    -0.179102     -0.455189     -0.939915     Biso  1.000000 O
   O168       1.0    -0.177855     -0.942263     -0.942289     Biso  1.000000 O
   O169       1.0    -0.207868     -0.570796     -0.024734     Biso  1.000000 O
   O170       1.0    -0.209153     -0.078398     -0.020881     Biso  1.000000 O
   O171       1.0    -0.327716     -0.049036     -0.312665     Biso  1.000000 O
   O172       1.0    -0.323960     -0.549950     -0.311608     Biso  1.000000 O
   O173       1.0    -0.293916     -0.430718     -0.226272     Biso  1.000000 O
   O174       1.0    -0.296520     -0.928272     -0.229622     Biso  1.000000 O
   O175       1.0    -0.580818     -0.680368     -0.898721     Biso  1.000000 O
   O176       1.0    -0.580362     -0.180205     -0.898301     Biso  1.000000 O
   O177       1.0    -0.550410     -0.799985     -0.813638     Biso  1.000000 O
   O178       1.0    -0.549768     -0.300464     -0.812982     Biso  1.000000 O
   O179       1.0    -0.041617     -0.435438     -0.724658     Biso  1.000000 O
   O180       1.0    -0.043179     -0.930102     -0.728277     Biso  1.000000 O
   O181       1.0    -0.071188     -0.046757     -0.814211     Biso  1.000000 O
   O182       1.0    -0.072136     -0.553328     -0.810608     Biso  1.000000 O
   O183       1.0    -0.456195     -0.569396     -0.523641     Biso  1.000000 O
   O184       1.0    -0.457152     -0.069303     -0.523905     Biso  1.000000 O
   O185       1.0    -0.573217     -0.050095     -0.810594     Biso  1.000000 O
   O186       1.0    -0.572383     -0.550665     -0.810441     Biso  1.000000 O
   O187       1.0    -0.426384     -0.449700     -0.438753     Biso  1.000000 O
   O188       1.0    -0.427112     -0.949372     -0.439449     Biso  1.000000 O
   O189       1.0    -0.541925     -0.431174     -0.725355     Biso  1.000000 O
   O190       1.0    -0.542665     -0.930265     -0.725599     Biso  1.000000 O
   O191       1.0    -0.051963     -0.798057     -0.814550     Biso  1.000000 O
   O192       1.0    -0.049651     -0.317058     -0.809405     Biso  1.000000 O
   O193       1.0    -0.333024     -0.678737     -0.149997     Biso  1.000000 O
   O194       1.0    -0.332672     -0.182057     -0.149525     Biso  1.000000 O
   O195       1.0    -0.081857     -0.678392     -0.898744     Biso  1.000000 O
   O196       1.0    -0.087282     -0.215628     -0.891023     Biso  1.000000 O
   O197       1.0    -0.448523     -0.699437     -0.436382     Biso  1.000000 O
   O198       1.0    -0.448484     -0.199593     -0.435526     Biso  1.000000 O
   O199       1.0    -0.304178     -0.796424     -0.065838     Biso  1.000000 O
   O200       1.0    -0.302330     -0.302673     -0.064044     Biso  1.000000 O
   O201       1.0    -0.418982     -0.818786     -0.351682     Biso  1.000000 O
   O202       1.0    -0.418831     -0.319485     -0.351050     Biso  1.000000 O
   O203       1.0    -0.322579     -0.049445     -0.060196     Biso  1.000000 O
   O204       1.0    -0.323905     -0.550302     -0.061431     Biso  1.000000 O
   O205       1.0    -0.675092     -0.450246     -0.938311     Biso  1.000000 O
   O206       1.0    -0.675094     -0.949335     -0.938112     Biso  1.000000 O
   O207       1.0    -0.580783     -0.680349     -0.648399     Biso  1.000000 O
   O208       1.0    -0.581187     -0.180992     -0.647485     Biso  1.000000 O
   O209       1.0    -0.697431     -0.698471     -0.935640     Biso  1.000000 O
   O210       1.0    -0.696112     -0.201274     -0.933771     Biso  1.000000 O
   O211       1.0    -0.551326     -0.800046     -0.563819     Biso  1.000000 O
   O212       1.0    -0.550503     -0.300355     -0.562838     Biso  1.000000 O
   O213       1.0    -0.667120     -0.817880     -0.850616     Biso  1.000000 O
   O214       1.0    -0.665175     -0.322665     -0.848868     Biso  1.000000 O
   O215       1.0    -0.043065     -0.435223     -0.976088     Biso  1.000000 O
   O216       1.0    -0.043433     -0.906572     -0.985304     Biso  1.000000 O
   O217       1.0    -0.457123     -0.569221     -0.274079     Biso  1.000000 O
   O218       1.0    -0.457535     -0.069254     -0.273240     Biso  1.000000 O
   O219       1.0    -0.573549     -0.050403     -0.560501     Biso  1.000000 O
   O220       1.0    -0.572704     -0.550714     -0.560568     Biso  1.000000 O
   O221       1.0    -0.427316     -0.449861     -0.189232     Biso  1.000000 O
   O222       1.0    -0.427523     -0.948741     -0.189297     Biso  1.000000 O
   O223       1.0    -0.542862     -0.430869     -0.475620     Biso  1.000000 O
   O224       1.0    -0.543593     -0.930644     -0.476111     Biso  1.000000 O
   O225       1.0    -0.449083     -0.699106     -0.186628     Biso  1.000000 O
   O226       1.0    -0.449502     -0.199424     -0.186035     Biso  1.000000 O
   O227       1.0    -0.419621     -0.818644     -0.102297     Biso  1.000000 O
   O228       1.0    -0.419331     -0.319319     -0.101118     Biso  1.000000 O
   O229       1.0    -0.705105     -0.570462     -0.772929     Biso  1.000000 O
   O230       1.0    -0.704386     -0.070678     -0.770280     Biso  1.000000 O
   O231       1.0    -0.674088     -0.451003     -0.687276     Biso  1.000000 O
   O232       1.0    -0.676556     -0.949982     -0.688492     Biso  1.000000 O
   O233       1.0    -0.792161     -0.433893     -0.975713     Biso  1.000000 O
   O234       1.0    -0.790827     -0.928127     -0.974059     Biso  1.000000 O
   O235       1.0    -0.581784     -0.680397     -0.399026     Biso  1.000000 O
   O236       1.0    -0.582189     -0.180805     -0.398290     Biso  1.000000 O
   O237       1.0    -0.697120     -0.699611     -0.685337     Biso  1.000000 O
   O238       1.0    -0.697090     -0.201920     -0.684159     Biso  1.000000 O
   O239       1.0    -0.292645     -0.430841     -0.726040     Biso  1.000000 O
   O240       1.0    -0.293097     -0.930334     -0.726813     Biso  1.000000 O
   O241       1.0    -0.552310     -0.799930     -0.314343     Biso  1.000000 O
   O242       1.0    -0.551856     -0.300320     -0.313402     Biso  1.000000 O
   O243       1.0    -0.667764     -0.819148     -0.600817     Biso  1.000000 O
   O244       1.0    -0.666386     -0.321044     -0.598943     Biso  1.000000 O
   O245       1.0    -0.456946     -0.569244     -0.024149     Biso  1.000000 O
   O246       1.0    -0.458595     -0.069036     -0.024824     Biso  1.000000 O
   O247       1.0    -0.574080     -0.050459     -0.310703     Biso  1.000000 O
   O248       1.0    -0.573582     -0.550291     -0.310998     Biso  1.000000 O
   O249       1.0    -0.543681     -0.430598     -0.226029     Biso  1.000000 O
   O250       1.0    -0.544206     -0.930754     -0.225895     Biso  1.000000 O
   O251       1.0    -0.830383     -0.678297     -0.898200     Biso  1.000000 O
   O252       1.0    -0.823133     -0.187157     -0.890980     Biso  1.000000 O
   O253       1.0    -0.799590     -0.798272     -0.813280     Biso  1.000000 O
   O254       1.0    -0.799211     -0.305723     -0.811043     Biso  1.000000 O
   O255       1.0    -0.935069     -0.100786     -0.963083     Biso  1.000000 O
   O256       1.0    -0.999909     -0.042172     -0.060726     Biso  1.000000 O
   O257       1.0    -0.113912     -0.035799     -0.074820     Biso  1.000000 O
   N1         1.0    -0.053977     -0.787965     -0.192384     Biso  1.000000 N
   N2         1.0    -0.053433     -0.294104     -0.189560     Biso  1.000000 N
   N3         1.0    -0.197342     -0.706962     -0.560320     Biso  1.000000 N
   N4         1.0    -0.196721     -0.207034     -0.558829     Biso  1.000000 N
   N5         1.0    -0.302694     -0.792709     -0.690581     Biso  1.000000 N
   N6         1.0    -0.302255     -0.293005     -0.689458     Biso  1.000000 N
   N7         1.0    -0.177491     -0.457219     -0.564924     Biso  1.000000 N
   N8         1.0    -0.178601     -0.956770     -0.567150     Biso  1.000000 N
   N9         1.0    -0.325536     -0.041908     -0.935011     Biso  1.000000 N
   N10        1.0    -0.322766     -0.543370     -0.935163     Biso  1.000000 N
   N11        1.0    -0.573556     -0.042901     -0.184673     Biso  1.000000 N
   N12        1.0    -0.572569     -0.542701     -0.184870     Biso  1.000000 N
   N13        1.0    -0.322069     -0.043028     -0.685446     Biso  1.000000 N
   N14        1.0    -0.321969     -0.542990     -0.684700     Biso  1.000000 N
   N15        1.0    -0.178091     -0.456687     -0.315271     Biso  1.000000 N
   N16        1.0    -0.181525     -0.954870     -0.319105     Biso  1.000000 N
   N17        1.0    -0.801884     -0.792048     -0.689892     Biso  1.000000 N
   N18        1.0    -0.800660     -0.297490     -0.687649     Biso  1.000000 N
   N19        1.0    -0.821492     -0.041453     -0.683429     Biso  1.000000 N
   N20        1.0    -0.821126     -0.544912     -0.683950     Biso  1.000000 N
   N21        1.0    -0.677796     -0.456945     -0.314873     Biso  1.000000 N
   N22        1.0    -0.678483     -0.957179     -0.314759     Biso  1.000000 N
   N23        1.0    -0.697454     -0.706955     -0.310048     Biso  1.000000 N
   N24        1.0    -0.697770     -0.206783     -0.309068     Biso  1.000000 N
   N25        1.0    -0.925535     -0.461896     -0.813842     Biso  1.000000 N
   N26        1.0    -0.924831     -0.949228     -0.816742     Biso  1.000000 N
   N27        1.0    -0.946780     -0.705300     -0.809965     Biso  1.000000 N
   N28        1.0    -0.941165     -0.222503     -0.805496     Biso  1.000000 N
   N29        1.0    -0.802824     -0.793073     -0.440508     Biso  1.000000 N
   N30        1.0    -0.802612     -0.293035     -0.438836     Biso  1.000000 N
   N31        1.0    -0.823271     -0.043058     -0.434739     Biso  1.000000 N
   N32        1.0    -0.821820     -0.543231     -0.434427     Biso  1.000000 N
   N33        1.0    -0.676532     -0.457232     -0.064945     Biso  1.000000 N
   N34        1.0    -0.677226     -0.956472     -0.064759     Biso  1.000000 N
   N35        1.0    -0.697460     -0.706295     -0.059946     Biso  1.000000 N
   N36        1.0    -0.697404     -0.207635     -0.058462     Biso  1.000000 N
   N37        1.0    -0.927087     -0.458031     -0.564268     Biso  1.000000 N
   N38        1.0    -0.927457     -0.956968     -0.566669     Biso  1.000000 N
   N39        1.0    -0.303231     -0.791195     -0.940776     Biso  1.000000 N
   N40        1.0    -0.301666     -0.294720     -0.939742     Biso  1.000000 N
   N41        1.0    -0.946967     -0.707108     -0.559926     Biso  1.000000 N
   N42        1.0    -0.947912     -0.207848     -0.559989     Biso  1.000000 N
   N43        1.0    -0.801057     -0.791891     -0.190977     Biso  1.000000 N
   N44        1.0    -0.802506     -0.293111     -0.188998     Biso  1.000000 N
   N45        1.0    -0.197994     -0.705504     -0.311010     Biso  1.000000 N
   N46        1.0    -0.198000     -0.207546     -0.309990     Biso  1.000000 N
   N47        1.0    -0.825063     -0.043128     -0.184076     Biso  1.000000 N
   N48        1.0    -0.822501     -0.542622     -0.184983     Biso  1.000000 N
   N49        1.0    -0.927829     -0.456588     -0.314996     Biso  1.000000 N
   N50        1.0    -0.928084     -0.956469     -0.317101     Biso  1.000000 N
   N51        1.0    -0.947811     -0.706099     -0.310613     Biso  1.000000 N
   N52        1.0    -0.947797     -0.206887     -0.308979     Biso  1.000000 N
   N53        1.0    -0.926962     -0.458569     -0.065143     Biso  1.000000 N
   N54        1.0    -0.924618     -0.945616     -0.066481     Biso  1.000000 N
   N55        1.0    -0.948337     -0.702349     -0.061137     Biso  1.000000 N
   N56        1.0    -0.946195     -0.212221     -0.056984     Biso  1.000000 N
   N57        1.0    -0.073136     -0.042660     -0.438841     Biso  1.000000 N
   N58        1.0    -0.072212     -0.542785     -0.434922     Biso  1.000000 N
   N59        1.0    -0.426670     -0.457259     -0.814853     Biso  1.000000 N
   N60        1.0    -0.427756     -0.956646     -0.815416     Biso  1.000000 N
   N61        1.0    -0.052992     -0.792677     -0.440995     Biso  1.000000 N
   N62        1.0    -0.052448     -0.293011     -0.439391     Biso  1.000000 N
   N63        1.0    -0.197793     -0.706249     -0.810295     Biso  1.000000 N
   N64        1.0    -0.204296     -0.209024     -0.807922     Biso  1.000000 N
   N65        1.0    -0.447100     -0.706805     -0.809816     Biso  1.000000 N
   N66        1.0    -0.448251     -0.207506     -0.809274     Biso  1.000000 N
   N67        1.0    -0.303543     -0.792194     -0.441003     Biso  1.000000 N
   N68        1.0    -0.303132     -0.292967     -0.440007     Biso  1.000000 N
   N69        1.0    -0.176983     -0.459381     -0.814498     Biso  1.000000 N
   N70        1.0    -0.178007     -0.955063     -0.816841     Biso  1.000000 N
   N71        1.0    -0.323126     -0.042835     -0.436159     Biso  1.000000 N
   N72        1.0    -0.322153     -0.542645     -0.435006     Biso  1.000000 N
   N73        1.0    -0.178260     -0.458899     -0.065440     Biso  1.000000 N
   N74        1.0    -0.179535     -0.939058     -0.069732     Biso  1.000000 N
   N75        1.0    -0.198215     -0.704355     -0.061280     Biso  1.000000 N
   N76        1.0    -0.200143     -0.211367     -0.060101     Biso  1.000000 N
   N77        1.0    -0.551935     -0.792362     -0.940201     Biso  1.000000 N
   N78        1.0    -0.551639     -0.293328     -0.939525     Biso  1.000000 N
   N79        1.0    -0.073167     -0.042986     -0.688167     Biso  1.000000 N
   N80        1.0    -0.071840     -0.544956     -0.684543     Biso  1.000000 N
   N81        1.0    -0.573705     -0.043021     -0.935178     Biso  1.000000 N
   N82        1.0    -0.572093     -0.542987     -0.934589     Biso  1.000000 N
   N83        1.0    -0.427325     -0.457095     -0.564853     Biso  1.000000 N
   N84        1.0    -0.428466     -0.956873     -0.565686     Biso  1.000000 N
   N85        1.0    -0.052415     -0.792525     -0.690453     Biso  1.000000 N
   N86        1.0    -0.051478     -0.296784     -0.689318     Biso  1.000000 N
   N87        1.0    -0.446826     -0.706753     -0.559891     Biso  1.000000 N
   N88        1.0    -0.446992     -0.207045     -0.559145     Biso  1.000000 N
   N89        1.0    -0.304270     -0.790640     -0.191569     Biso  1.000000 N
   N90        1.0    -0.303653     -0.294245     -0.190381     Biso  1.000000 N
   N91        1.0    -0.322546     -0.042633     -0.184656     Biso  1.000000 N
   N92        1.0    -0.322955     -0.542674     -0.185361     Biso  1.000000 N
   N93        1.0    -0.552213     -0.792561     -0.689926     Biso  1.000000 N
   N94        1.0    -0.551820     -0.293647     -0.688935     Biso  1.000000 N
   N95        1.0    -0.072724     -0.545422     -0.935320     Biso  1.000000 N
   N96        1.0    -0.571156     -0.043159     -0.683952     Biso  1.000000 N
   N97        1.0    -0.571185     -0.543489     -0.684124     Biso  1.000000 N
   N98        1.0    -0.428099     -0.456881     -0.315197     Biso  1.000000 N
   N99        1.0    -0.429575     -0.956984     -0.315830     Biso  1.000000 N
   N100       1.0    -0.053131     -0.787815     -0.940976     Biso  1.000000 N
   N101       1.0    -0.049629     -0.310161     -0.936705     Biso  1.000000 N
   N102       1.0    -0.447621     -0.706318     -0.310397     Biso  1.000000 N
   N103       1.0    -0.447709     -0.207076     -0.309510     Biso  1.000000 N
   N104       1.0    -0.675378     -0.458926     -0.814037     Biso  1.000000 N
   N105       1.0    -0.676340     -0.955991     -0.813904     Biso  1.000000 N
   N106       1.0    -0.696368     -0.705708     -0.809224     Biso  1.000000 N
   N107       1.0    -0.691583     -0.210838     -0.806297     Biso  1.000000 N
   N108       1.0    -0.553121     -0.792779     -0.440275     Biso  1.000000 N
   N109       1.0    -0.552941     -0.293085     -0.439441     Biso  1.000000 N
   N110       1.0    -0.572334     -0.043031     -0.434300     Biso  1.000000 N
   N111       1.0    -0.571767     -0.543101     -0.434482     Biso  1.000000 N
   N112       1.0    -0.427878     -0.457084     -0.065299     Biso  1.000000 N
   N113       1.0    -0.429154     -0.957043     -0.065977     Biso  1.000000 N
   N114       1.0    -0.448036     -0.706159     -0.060459     Biso  1.000000 N
   N115       1.0    -0.447785     -0.207044     -0.059706     Biso  1.000000 N
   N116       1.0    -0.799709     -0.788335     -0.939798     Biso  1.000000 N
   N117       1.0    -0.800241     -0.299247     -0.936804     Biso  1.000000 N
   N118       1.0    -0.079160     -0.041645     -0.195471     Biso  1.000000 N
   N119       1.0    -0.072897     -0.542494     -0.185431     Biso  1.000000 N
   N120       1.0    -0.813869     -0.039601     -0.927203     Biso  1.000000 N
   N121       1.0    -0.822127     -0.544516     -0.934804     Biso  1.000000 N
   N122       1.0    -0.676850     -0.457937     -0.564179     Biso  1.000000 N
   N123       1.0    -0.677598     -0.957017     -0.564558     Biso  1.000000 N
   N124       1.0    -0.696565     -0.706925     -0.559473     Biso  1.000000 N
   N125       1.0    -0.697027     -0.207960     -0.558747     Biso  1.000000 N
   N126       1.0    -0.553379     -0.792411     -0.190727     Biso  1.000000 N
   N127       1.0    -0.553277     -0.292743     -0.189780     Biso  1.000000 N
   N128       1.0    -0.086261     -0.025707     -0.942079     Biso  1.000000 N
   C1         1.0    -0.015214     -0.564355     -0.016593     Biso  1.000000 C
   C2         1.0    -0.360430     -0.822186     -0.929042     Biso  1.000000 C
   C3         1.0    -0.359712     -0.324154     -0.927840     Biso  1.000000 C
   C4         1.0    -0.264668     -0.573670     -0.696501     Biso  1.000000 C
   C5         1.0    -0.264415     -0.073116     -0.697399     Biso  1.000000 C
   C6         1.0    -0.140465     -0.675259     -0.322950     Biso  1.000000 C
   C7         1.0    -0.140618     -0.176676     -0.321392     Biso  1.000000 C
   C8         1.0    -0.234959     -0.426557     -0.553330     Biso  1.000000 C
   C9         1.0    -0.236212     -0.926231     -0.555642     Biso  1.000000 C
   C10        1.0    -0.140518     -0.685928     -0.391963     Biso  1.000000 C
   C11        1.0    -0.140190     -0.186566     -0.390395     Biso  1.000000 C
   C12        1.0    -0.359996     -0.812736     -0.859655     Biso  1.000000 C
   C13        1.0    -0.359475     -0.314052     -0.858654     Biso  1.000000 C
   C14        1.0    -0.110688     -0.812395     -0.360278     Biso  1.000000 C
   C15        1.0    -0.110348     -0.313300     -0.358856     Biso  1.000000 C
   C16        1.0    -0.390269     -0.686271     -0.891111     Biso  1.000000 C
   C17        1.0    -0.392249     -0.187075     -0.891197     Biso  1.000000 C
   C18        1.0    -0.110963     -0.818815     -0.180175     Biso  1.000000 C
   C19        1.0    -0.111482     -0.324705     -0.178877     Biso  1.000000 C
   C20        1.0    -0.264951     -0.563872     -0.765751     Biso  1.000000 C
   C21        1.0    -0.265444     -0.062574     -0.766808     Biso  1.000000 C
   C22        1.0    -0.234948     -0.436447     -0.484170     Biso  1.000000 C
   C23        1.0    -0.236008     -0.935995     -0.486434     Biso  1.000000 C
   C24        1.0    -0.858095     -0.817735     -0.928596     Biso  1.000000 C
   C25        1.0    -0.855045     -0.333007     -0.924316     Biso  1.000000 C
   C26        1.0    -0.515133     -0.563268     -0.015878     Biso  1.000000 C
   C27        1.0    -0.516659     -0.063114     -0.016323     Biso  1.000000 C
   C28        1.0    -0.639913     -0.676453     -0.321714     Biso  1.000000 C
   C29        1.0    -0.640299     -0.176373     -0.320974     Biso  1.000000 C
   C30        1.0    -0.734583     -0.427662     -0.552674     Biso  1.000000 C
   C31        1.0    -0.734997     -0.926353     -0.552851     Biso  1.000000 C
   C32        1.0    -0.858040     -0.809263     -0.859228     Biso  1.000000 C
   C33        1.0    -0.855623     -0.323505     -0.855395     Biso  1.000000 C
   C34        1.0    -0.888924     -0.684359     -0.890552     Biso  1.000000 C
   C35        1.0    -0.879713     -0.201492     -0.883689     Biso  1.000000 C
   C36        1.0    -0.610527     -0.822991     -0.178560     Biso  1.000000 C
   C37        1.0    -0.610670     -0.323283     -0.177961     Biso  1.000000 C
   C38        1.0    -0.734413     -0.437326     -0.483444     Biso  1.000000 C
   C39        1.0    -0.735242     -0.936600     -0.483823     Biso  1.000000 C
   C40        1.0    -0.764155     -0.564051     -0.514984     Biso  1.000000 C
   C41        1.0    -0.765152     -0.063328     -0.515059     Biso  1.000000 C
   C42        1.0    -0.888792     -0.675232     -0.821264     Biso  1.000000 C
   C43        1.0    -0.885674     -0.188771     -0.817213     Biso  1.000000 C
   C44        1.0    -0.609923     -0.812876     -0.109232     Biso  1.000000 C
   C45        1.0    -0.610205     -0.313415     -0.108642     Biso  1.000000 C
   C46        1.0    -0.234363     -0.437493     -0.733960     Biso  1.000000 C
   C47        1.0    -0.234977     -0.935939     -0.735250     Biso  1.000000 C
   C48        1.0    -0.640242     -0.686215     -0.141103     Biso  1.000000 C
   C49        1.0    -0.640926     -0.186578     -0.140089     Biso  1.000000 C
   C50        1.0    -0.764159     -0.573765     -0.445818     Biso  1.000000 C
   C51        1.0    -0.765413     -0.073460     -0.446028     Biso  1.000000 C
   C52        1.0    -0.859745     -0.822294     -0.678576     Biso  1.000000 C
   C53        1.0    -0.857939     -0.327642     -0.675128     Biso  1.000000 C
   C54        1.0    -0.984498     -0.440470     -0.983894     Biso  1.000000 C
   C55        1.0    -0.984638     -0.916233     -0.990414     Biso  1.000000 C
   C56        1.0    -0.264792     -0.563175     -0.515889     Biso  1.000000 C
   C57        1.0    -0.266092     -0.063040     -0.517302     Biso  1.000000 C
   C58        1.0    -0.110639     -0.822981     -0.429295     Biso  1.000000 C
   C59        1.0    -0.110120     -0.323432     -0.427886     Biso  1.000000 C
   C60        1.0    -0.639888     -0.676101     -0.071881     Biso  1.000000 C
   C61        1.0    -0.640486     -0.176705     -0.070737     Biso  1.000000 C
   C62        1.0    -0.735343     -0.426503     -0.303205     Biso  1.000000 C
   C63        1.0    -0.735980     -0.926616     -0.303098     Biso  1.000000 C
   C64        1.0    -0.859657     -0.812866     -0.609345     Biso  1.000000 C
   C65        1.0    -0.858338     -0.315577     -0.606540     Biso  1.000000 C
   C66        1.0    -0.015033     -0.572355     -0.197168     Biso  1.000000 C
   C67        1.0    -0.019940     -0.072762     -0.203124     Biso  1.000000 C
   C68        1.0    -0.889121     -0.686634     -0.640427     Biso  1.000000 C
   C69        1.0    -0.890016     -0.189507     -0.640963     Biso  1.000000 C
   C70        1.0    -0.735117     -0.436536     -0.234008     Biso  1.000000 C
   C71        1.0    -0.735808     -0.936509     -0.233849     Biso  1.000000 C
   C72        1.0    -0.389765     -0.676337     -0.821804     Biso  1.000000 C
   C73        1.0    -0.391361     -0.176937     -0.821764     Biso  1.000000 C
   C74        1.0    -0.111384     -0.807679     -0.111355     Biso  1.000000 C
   C75        1.0    -0.111221     -0.316746     -0.109295     Biso  1.000000 C
   C76        1.0    -0.764990     -0.563214     -0.265720     Biso  1.000000 C
   C77        1.0    -0.766749     -0.063020     -0.264905     Biso  1.000000 C
   C78        1.0    -0.889279     -0.676650     -0.571359     Biso  1.000000 C
   C79        1.0    -0.890665     -0.177551     -0.572421     Biso  1.000000 C
   C80        1.0    -0.984267     -0.433242     -0.802411     Biso  1.000000 C
   C81        1.0    -0.983797     -0.921737     -0.804112     Biso  1.000000 C
   C82        1.0    -0.764957     -0.573145     -0.196592     Biso  1.000000 C
   C83        1.0    -0.766991     -0.073109     -0.195755     Biso  1.000000 C
   C84        1.0    -0.860554     -0.823357     -0.428952     Biso  1.000000 C
   C85        1.0    -0.860084     -0.323525     -0.427095     Biso  1.000000 C
   C86        1.0    -0.983340     -0.441435     -0.732861     Biso  1.000000 C
   C87        1.0    -0.984355     -0.934568     -0.735689     Biso  1.000000 C
   C88        1.0    -0.733985     -0.427233     -0.052652     Biso  1.000000 C
   C89        1.0    -0.734111     -0.925766     -0.052388     Biso  1.000000 C
   C90        1.0    -0.860356     -0.813143     -0.359800     Biso  1.000000 C
   C91        1.0    -0.859993     -0.313253     -0.357967     Biso  1.000000 C
   C92        1.0    -0.890032     -0.686474     -0.391336     Biso  1.000000 C
   C93        1.0    -0.890547     -0.186739     -0.390332     Biso  1.000000 C
   C94        1.0    -0.764403     -0.563532     -0.015875     Biso  1.000000 C
   C95        1.0    -0.765907     -0.063151     -0.014246     Biso  1.000000 C
   C96        1.0    -0.890042     -0.676017     -0.322309     Biso  1.000000 C
   C97        1.0    -0.890365     -0.176563     -0.321110     Biso  1.000000 C
   C98        1.0    -0.984828     -0.427461     -0.553108     Biso  1.000000 C
   C99        1.0    -0.985322     -0.926624     -0.555373     Biso  1.000000 C
   C100       1.0    -0.859030     -0.821200     -0.178857     Biso  1.000000 C
   C101       1.0    -0.860035     -0.323874     -0.177655     Biso  1.000000 C
   C102       1.0    -0.984888     -0.436942     -0.483934     Biso  1.000000 C
   C103       1.0    -0.985579     -0.936521     -0.486327     Biso  1.000000 C
   C104       1.0    -0.858718     -0.809319     -0.109992     Biso  1.000000 C
   C105       1.0    -0.859989     -0.314693     -0.108369     Biso  1.000000 C
   C106       1.0    -0.890176     -0.684391     -0.142070     Biso  1.000000 C
   C107       1.0    -0.890549     -0.187752     -0.138661     Biso  1.000000 C
   C108       1.0    -0.141372     -0.683504     -0.142596     Biso  1.000000 C
   C109       1.0    -0.141147     -0.189591     -0.140290     Biso  1.000000 C
   C110       1.0    -0.234108     -0.428017     -0.803057     Biso  1.000000 C
   C111       1.0    -0.235563     -0.925136     -0.804429     Biso  1.000000 C
   C112       1.0    -0.889836     -0.673633     -0.072979     Biso  1.000000 C
   C113       1.0    -0.889908     -0.179818     -0.068764     Biso  1.000000 C
   C114       1.0    -0.985361     -0.426135     -0.303290     Biso  1.000000 C
   C115       1.0    -0.986337     -0.926198     -0.306422     Biso  1.000000 C
   C116       1.0    -0.139714     -0.676613     -0.571954     Biso  1.000000 C
   C117       1.0    -0.138814     -0.176940     -0.570285     Biso  1.000000 C
   C118       1.0    -0.264589     -0.573044     -0.446678     Biso  1.000000 C
   C119       1.0    -0.265402     -0.073035     -0.447899     Biso  1.000000 C
   C120       1.0    -0.985300     -0.436363     -0.234175     Biso  1.000000 C
   C121       1.0    -0.986517     -0.935528     -0.237273     Biso  1.000000 C
   C122       1.0    -0.360201     -0.823147     -0.678787     Biso  1.000000 C
   C123       1.0    -0.359725     -0.323545     -0.677725     Biso  1.000000 C
   C124       1.0    -0.015294     -0.562477     -0.266336     Biso  1.000000 C
   C125       1.0    -0.017517     -0.063258     -0.271228     Biso  1.000000 C
   C126       1.0    -0.484725     -0.436814     -0.983982     Biso  1.000000 C
   C127       1.0    -0.485451     -0.936175     -0.984342     Biso  1.000000 C
   C128       1.0    -0.984376     -0.428683     -0.052641     Biso  1.000000 C
   C129       1.0    -0.981290     -0.911130     -0.058708     Biso  1.000000 C
   C130       1.0    -0.265784     -0.574254     -0.947321     Biso  1.000000 C
   C131       1.0    -0.267614     -0.072921     -0.945168     Biso  1.000000 C
   C132       1.0    -0.141103     -0.673641     -0.073397     Biso  1.000000 C
   C133       1.0    -0.141914     -0.181611     -0.071243     Biso  1.000000 C
   C134       1.0    -0.235687     -0.426410     -0.303459     Biso  1.000000 C
   C135       1.0    -0.239769     -0.924605     -0.308367     Biso  1.000000 C
   C136       1.0    -0.139884     -0.686783     -0.641101     Biso  1.000000 C
   C137       1.0    -0.139683     -0.186891     -0.639696     Biso  1.000000 C
   C138       1.0    -0.359948     -0.813146     -0.609553     Biso  1.000000 C
   C139       1.0    -0.359560     -0.313509     -0.608545     Biso  1.000000 C
   C140       1.0    -0.109983     -0.813349     -0.609812     Biso  1.000000 C
   C141       1.0    -0.109457     -0.314017     -0.607940     Biso  1.000000 C
   C142       1.0    -0.389666     -0.686516     -0.640961     Biso  1.000000 C
   C143       1.0    -0.389689     -0.186751     -0.640156     Biso  1.000000 C
   C144       1.0    -0.514679     -0.573323     -0.946605     Biso  1.000000 C
   C145       1.0    -0.516048     -0.073187     -0.947020     Biso  1.000000 C
   C146       1.0    -0.235645     -0.436804     -0.234372     Biso  1.000000 C
   C147       1.0    -0.238388     -0.932373     -0.238447     Biso  1.000000 C
   C148       1.0    -0.236182     -0.439337     -0.984656     Biso  1.000000 C
   C149       1.0    -0.237855     -0.931770     -0.986800     Biso  1.000000 C
   C150       1.0    -0.265708     -0.562885     -0.266505     Biso  1.000000 C
   C151       1.0    -0.268760     -0.061768     -0.268732     Biso  1.000000 C
   C152       1.0    -0.109978     -0.823146     -0.678994     Biso  1.000000 C
   C153       1.0    -0.109666     -0.325407     -0.676859     Biso  1.000000 C
   C154       1.0    -0.014537     -0.573374     -0.446198     Biso  1.000000 C
   C155       1.0    -0.015518     -0.073411     -0.449871     Biso  1.000000 C
   C156       1.0    -0.389331     -0.676377     -0.571740     Biso  1.000000 C
   C157       1.0    -0.389537     -0.176601     -0.570986     Biso  1.000000 C
   C158       1.0    -0.484060     -0.426895     -0.802811     Biso  1.000000 C
   C159       1.0    -0.485152     -0.926261     -0.803403     Biso  1.000000 C
   C160       1.0    -0.140246     -0.675692     -0.821805     Biso  1.000000 C
   C161       1.0    -0.145694     -0.182596     -0.821816     Biso  1.000000 C
   C162       1.0    -0.265463     -0.572939     -0.197318     Biso  1.000000 C
   C163       1.0    -0.265300     -0.071803     -0.198438     Biso  1.000000 C
   C164       1.0    -0.361111     -0.822571     -0.429231     Biso  1.000000 C
   C165       1.0    -0.360768     -0.323406     -0.428443     Biso  1.000000 C
   C166       1.0    -0.014511     -0.563786     -0.515365     Biso  1.000000 C
   C167       1.0    -0.015167     -0.063562     -0.518881     Biso  1.000000 C
   C168       1.0    -0.483681     -0.436980     -0.733555     Biso  1.000000 C
   C169       1.0    -0.484578     -0.936304     -0.734087     Biso  1.000000 C
   C170       1.0    -0.514082     -0.563526     -0.765391     Biso  1.000000 C
   C171       1.0    -0.514790     -0.063091     -0.765796     Biso  1.000000 C
   C172       1.0    -0.235513     -0.428369     -0.053339     Biso  1.000000 C
   C173       1.0    -0.241368     -0.919302     -0.056399     Biso  1.000000 C
   C174       1.0    -0.140292     -0.684950     -0.891046     Biso  1.000000 C
   C175       1.0    -0.146141     -0.201453     -0.888909     Biso  1.000000 C
   C176       1.0    -0.360929     -0.812354     -0.360053     Biso  1.000000 C
   C177       1.0    -0.360588     -0.313519     -0.359232     Biso  1.000000 C
   C178       1.0    -0.110309     -0.810117     -0.860012     Biso  1.000000 C
   C179       1.0    -0.108956     -0.323670     -0.855860     Biso  1.000000 C
   C180       1.0    -0.390415     -0.685980     -0.391425     Biso  1.000000 C
   C181       1.0    -0.390300     -0.186576     -0.390392     Biso  1.000000 C
   C182       1.0    -0.513595     -0.573574     -0.696096     Biso  1.000000 C
   C183       1.0    -0.513891     -0.073369     -0.696355     Biso  1.000000 C
   C184       1.0    -0.609322     -0.822638     -0.928071     Biso  1.000000 C
   C185       1.0    -0.608505     -0.324201     -0.927238     Biso  1.000000 C
   C186       1.0    -0.265949     -0.564145     -0.016476     Biso  1.000000 C
   C187       1.0    -0.266416     -0.065897     -0.014227     Biso  1.000000 C
   C188       1.0    -0.111149     -0.817835     -0.929642     Biso  1.000000 C
   C189       1.0    -0.109404     -0.336486     -0.924677     Biso  1.000000 C
   C190       1.0    -0.014310     -0.575615     -0.695964     Biso  1.000000 C
   C191       1.0    -0.015962     -0.073455     -0.700435     Biso  1.000000 C
   C192       1.0    -0.390215     -0.675796     -0.322263     Biso  1.000000 C
   C193       1.0    -0.390181     -0.176590     -0.321202     Biso  1.000000 C
   C194       1.0    -0.484930     -0.426801     -0.553082     Biso  1.000000 C
   C195       1.0    -0.485866     -0.926423     -0.553750     Biso  1.000000 C
   C196       1.0    -0.608806     -0.812467     -0.858774     Biso  1.000000 C
   C197       1.0    -0.607572     -0.314868     -0.857710     Biso  1.000000 C
   C198       1.0    -0.639060     -0.685958     -0.890475     Biso  1.000000 C
   C199       1.0    -0.637958     -0.187514     -0.889205     Biso  1.000000 C
   C200       1.0    -0.361659     -0.821270     -0.179783     Biso  1.000000 C
   C201       1.0    -0.361515     -0.324170     -0.178656     Biso  1.000000 C
   C202       1.0    -0.014150     -0.566109     -0.765122     Biso  1.000000 C
   C203       1.0    -0.013794     -0.060563     -0.768314     Biso  1.000000 C
   C204       1.0    -0.484637     -0.436784     -0.483839     Biso  1.000000 C
   C205       1.0    -0.485402     -0.936470     -0.484451     Biso  1.000000 C
   C206       1.0    -0.514439     -0.563519     -0.515441     Biso  1.000000 C
   C207       1.0    -0.515295     -0.063393     -0.515494     Biso  1.000000 C
   C208       1.0    -0.638520     -0.675978     -0.821161     Biso  1.000000 C
   C209       1.0    -0.636532     -0.178239     -0.819415     Biso  1.000000 C
   C210       1.0    -0.361848     -0.811074     -0.110759     Biso  1.000000 C
   C211       1.0    -0.360937     -0.314380     -0.109270     Biso  1.000000 C
   C212       1.0    -0.391079     -0.685389     -0.141676     Biso  1.000000 C
   C213       1.0    -0.390857     -0.187148     -0.141066     Biso  1.000000 C
   C214       1.0    -0.514161     -0.573418     -0.446198     Biso  1.000000 C
   C215       1.0    -0.514842     -0.073424     -0.446193     Biso  1.000000 C
   C216       1.0    -0.609708     -0.823022     -0.678158     Biso  1.000000 C
   C217       1.0    -0.608923     -0.324465     -0.676849     Biso  1.000000 C
   C218       1.0    -0.733552     -0.438184     -0.983549     Biso  1.000000 C
   C219       1.0    -0.733088     -0.935340     -0.982833     Biso  1.000000 C
   C220       1.0    -0.015012     -0.575058     -0.947556     Biso  1.000000 C
   C221       1.0    -0.390815     -0.675465     -0.072449     Biso  1.000000 C
   C222       1.0    -0.390127     -0.176931     -0.071669     Biso  1.000000 C
   C223       1.0    -0.485697     -0.426563     -0.303451     Biso  1.000000 C
   C224       1.0    -0.486785     -0.926453     -0.303752     Biso  1.000000 C
   C225       1.0    -0.609516     -0.813087     -0.608934     Biso  1.000000 C
   C226       1.0    -0.608507     -0.314301     -0.607593     Biso  1.000000 C
   C227       1.0    -0.638996     -0.686497     -0.640207     Biso  1.000000 C
   C228       1.0    -0.639344     -0.187651     -0.639297     Biso  1.000000 C
   C229       1.0    -0.764141     -0.573987     -0.946765     Biso  1.000000 C
   C230       1.0    -0.760126     -0.071841     -0.942909     Biso  1.000000 C
   C231       1.0    -0.485487     -0.436663     -0.234264     Biso  1.000000 C
   C232       1.0    -0.486034     -0.936293     -0.234323     Biso  1.000000 C
   C233       1.0    -0.515357     -0.563235     -0.265898     Biso  1.000000 C
   C234       1.0    -0.515924     -0.063390     -0.265395     Biso  1.000000 C
   C235       1.0    -0.638869     -0.676586     -0.571031     Biso  1.000000 C
   C236       1.0    -0.639626     -0.177178     -0.570352     Biso  1.000000 C
   C237       1.0    -0.733087     -0.429214     -0.801905     Biso  1.000000 C
   C238       1.0    -0.733165     -0.924438     -0.802178     Biso  1.000000 C
   C239       1.0    -0.515099     -0.573166     -0.196671     Biso  1.000000 C
   C240       1.0    -0.515974     -0.073376     -0.196279     Biso  1.000000 C
   C241       1.0    -0.610559     -0.823339     -0.428530     Biso  1.000000 C
   C242       1.0    -0.610403     -0.323548     -0.427614     Biso  1.000000 C
   C243       1.0    -0.732602     -0.439000     -0.732583     Biso  1.000000 C
   C244       1.0    -0.733885     -0.934806     -0.733371     Biso  1.000000 C
   C245       1.0    -0.763485     -0.564694     -0.764942     Biso  1.000000 C
   C246       1.0    -0.762041     -0.061890     -0.761997     Biso  1.000000 C
   C247       1.0    -0.485179     -0.426625     -0.053235     Biso  1.000000 C
   C248       1.0    -0.486333     -0.926457     -0.053847     Biso  1.000000 C
   C249       1.0    -0.610451     -0.813225     -0.359381     Biso  1.000000 C
   C250       1.0    -0.610120     -0.313324     -0.358407     Biso  1.000000 C
   C251       1.0    -0.640000     -0.686552     -0.390851     Biso  1.000000 C
   C252       1.0    -0.640476     -0.186588     -0.390166     Biso  1.000000 C
   C253       1.0    -0.763238     -0.574712     -0.695723     Biso  1.000000 C
   C254       1.0    -0.764432     -0.073458     -0.694167     Biso  1.000000 C
   C255       1.0    -0.025652     -0.032157     -0.963550     Biso  1.000000 C
   C256       1.0    -0.027468     -0.129017     -0.923110     Biso  1.000000 C
   C257       1.0    -0.979844     -0.082901     -0.929088     Biso  1.000000 C
   C258       1.0    -0.049835     -0.036585     -0.038430     Biso  1.000000 C
   H1         1.0    -0.229163     -0.881315     -0.561948     Biso  1.000000 H
   H2         1.0    -0.227807     -0.381643     -0.559580     Biso  1.000000 H
   H3         1.0    -0.070111     -0.499867     -0.193349     Biso  1.000000 H
   H4         1.0    -0.074259     -0.999121     -0.203095     Biso  1.000000 H
   H5         1.0    -0.194802     -0.701734     -0.510886     Biso  1.000000 H
   H6         1.0    -0.194353     -0.201800     -0.509448     Biso  1.000000 H
   H7         1.0    -0.252505     -0.806358     -0.658732     Biso  1.000000 H
   H8         1.0    -0.252100     -0.306461     -0.657339     Biso  1.000000 H
   H9         1.0    -0.373113     -0.556700     -0.967003     Biso  1.000000 H
   H10        1.0    -0.375385     -0.055875     -0.967193     Biso  1.000000 H
   H11        1.0    -0.305445     -0.797813     -0.740047     Biso  1.000000 H
   H12        1.0    -0.304878     -0.298444     -0.738837     Biso  1.000000 H
   H13        1.0    -0.247437     -0.693295     -0.592340     Biso  1.000000 H
   H14        1.0    -0.246621     -0.193266     -0.591056     Biso  1.000000 H
   H15        1.0    -0.127957     -0.443074     -0.283326     Biso  1.000000 H
   H16        1.0    -0.131742     -0.941122     -0.286767     Biso  1.000000 H
   H17        1.0    -0.077202     -0.045499     -0.147531     Biso  1.000000 H
   H18        1.0    -0.070144     -0.548059     -0.135987     Biso  1.000000 H
   H19        1.0    -0.057836     -0.745388     -0.184681     Biso  1.000000 H
   H20        1.0    -0.056213     -0.251657     -0.180480     Biso  1.000000 H
   H21        1.0    -0.353359     -0.867034     -0.935723     Biso  1.000000 H
   H22        1.0    -0.353834     -0.369230     -0.934236     Biso  1.000000 H
   H23        1.0    -0.147402     -0.630259     -0.317074     Biso  1.000000 H
   H24        1.0    -0.148411     -0.131790     -0.315705     Biso  1.000000 H
   H25        1.0    -0.089765     -0.687499     -0.285418     Biso  1.000000 H
   H26        1.0    -0.089940     -0.188812     -0.283711     Biso  1.000000 H
   H27        1.0    -0.161253     -0.810560     -0.466859     Biso  1.000000 H
   H28        1.0    -0.160703     -0.310955     -0.465453     Biso  1.000000 H
   H29        1.0    -0.411259     -0.809669     -0.966180     Biso  1.000000 H
   H30        1.0    -0.410165     -0.311032     -0.965130     Biso  1.000000 H
   H31        1.0    -0.338967     -0.688868     -0.784626     Biso  1.000000 H
   H32        1.0    -0.340393     -0.189163     -0.784621     Biso  1.000000 H
   H33        1.0    -0.103660     -0.863794     -0.185880     Biso  1.000000 H
   H34        1.0    -0.105030     -0.369473     -0.186519     Biso  1.000000 H
   H35        1.0    -0.194263     -0.749513     -0.568467     Biso  1.000000 H
   H36        1.0    -0.193737     -0.249611     -0.567001     Biso  1.000000 H
   H37        1.0    -0.323155     -0.046434     -0.885557     Biso  1.000000 H
   H38        1.0    -0.319827     -0.548556     -0.885677     Biso  1.000000 H
   H39        1.0    -0.305804     -0.750158     -0.682347     Biso  1.000000 H
   H40        1.0    -0.305594     -0.250430     -0.681472     Biso  1.000000 H
   H41        1.0    -0.180745     -0.451465     -0.364716     Biso  1.000000 H
   H42        1.0    -0.183169     -0.949951     -0.368390     Biso  1.000000 H
   H43        1.0    -0.122873     -0.556331     -0.217422     Biso  1.000000 H
   H44        1.0    -0.129348     -0.055426     -0.227714     Biso  1.000000 H
   H45        1.0    -0.056454     -0.793911     -0.241739     Biso  1.000000 H
   H46        1.0    -0.055968     -0.298516     -0.239036     Biso  1.000000 H
   H47        1.0    -0.180794     -0.499736     -0.556614     Biso  1.000000 H
   H48        1.0    -0.181953     -0.999290     -0.558980     Biso  1.000000 H
   H49        1.0    -0.318686     -0.500457     -0.692856     Biso  1.000000 H
   H50        1.0    -0.319155     -0.000455     -0.693498     Biso  1.000000 H
   H51        1.0    -0.213878     -0.561203     -0.659264     Biso  1.000000 H
   H52        1.0    -0.213704     -0.060443     -0.660179     Biso  1.000000 H
   H53        1.0    -0.284899     -0.440169     -0.840533     Biso  1.000000 H
   H54        1.0    -0.286223     -0.937669     -0.841822     Biso  1.000000 H
   H55        1.0    -0.751945     -0.806012     -0.657940     Biso  1.000000 H
   H56        1.0    -0.750265     -0.310525     -0.655406     Biso  1.000000 H
   H57        1.0    -0.693993     -0.701855     -0.510033     Biso  1.000000 H
   H58        1.0    -0.694847     -0.202499     -0.509460     Biso  1.000000 H
   H59        1.0    -0.569407     -0.500139     -0.193007     Biso  1.000000 H
   H60        1.0    -0.570426     -0.000379     -0.192947     Biso  1.000000 H
   H61        1.0    -0.769456     -0.619731     -0.689361     Biso  1.000000 H
   H62        1.0    -0.773946     -0.118261     -0.689736     Biso  1.000000 H
   H63        1.0    -0.535976     -0.439020     -0.090523     Biso  1.000000 H
   H64        1.0    -0.537217     -0.938993     -0.090874     Biso  1.000000 H
   H65        1.0    -0.285653     -0.438988     -0.590756     Biso  1.000000 H
   H66        1.0    -0.286874     -0.938794     -0.593007     Biso  1.000000 H
   H67        1.0    -0.727717     -0.881425     -0.558887     Biso  1.000000 H
   H68        1.0    -0.727826     -0.382719     -0.559044     Biso  1.000000 H
   H69        1.0    -0.804307     -0.796956     -0.739323     Biso  1.000000 H
   H70        1.0    -0.803156     -0.303466     -0.737056     Biso  1.000000 H
   H71        1.0    -0.746661     -0.693142     -0.591372     Biso  1.000000 H
   H72        1.0    -0.747206     -0.194925     -0.591213     Biso  1.000000 H
   H73        1.0    -0.627673     -0.443275     -0.282908     Biso  1.000000 H
   H74        1.0    -0.628312     -0.943578     -0.282781     Biso  1.000000 H
   H75        1.0    -0.570959     -0.047947     -0.135219     Biso  1.000000 H
   H76        1.0    -0.569833     -0.547902     -0.135420     Biso  1.000000 H
   H77        1.0    -0.646906     -0.631511     -0.315486     Biso  1.000000 H
   H78        1.0    -0.647251     -0.131406     -0.314877     Biso  1.000000 H
   H79        1.0    -0.213920     -0.560428     -0.409364     Biso  1.000000 H
   H80        1.0    -0.214723     -0.060215     -0.410761     Biso  1.000000 H
   H81        1.0    -0.908349     -0.803712     -0.965400     Biso  1.000000 H
   H82        1.0    -0.906611     -0.322401     -0.961436     Biso  1.000000 H
   H83        1.0    -0.838363     -0.688538     -0.784114     Biso  1.000000 H
   H84        1.0    -0.835072     -0.196835     -0.777103     Biso  1.000000 H
   H85        1.0    -0.603461     -0.867932     -0.184749     Biso  1.000000 H
   H86        1.0    -0.603748     -0.368209     -0.184362     Biso  1.000000 H
   H87        1.0    -0.021320     -0.617345     -0.190779     Biso  1.000000 H
   H88        1.0    -0.026627     -0.117565     -0.195609     Biso  1.000000 H
   H89        1.0    -0.804798     -0.749511     -0.681477     Biso  1.000000 H
   H90        1.0    -0.803879     -0.254855     -0.680233     Biso  1.000000 H
   H91        1.0    -0.680346     -0.451883     -0.364332     Biso  1.000000 H
   H92        1.0    -0.681078     -0.952037     -0.364199     Biso  1.000000 H
   H93        1.0    -0.622733     -0.556343     -0.216797     Biso  1.000000 H
   H94        1.0    -0.623738     -0.056583     -0.216429     Biso  1.000000 H
   H95        1.0    -0.818556     -0.502326     -0.692274     Biso  1.000000 H
   H96        1.0    -0.817044     -0.999099     -0.691576     Biso  1.000000 H
   H97        1.0    -0.319297     -0.500816     -0.943210     Biso  1.000000 H
   H98        1.0    -0.322404     -0.999605     -0.943907     Biso  1.000000 H
   H99        1.0    -0.785164     -0.440497     -0.589955     Biso  1.000000 H
   H100       1.0    -0.785702     -0.938527     -0.590438     Biso  1.000000 H
   H101       1.0    -0.713555     -0.561142     -0.408402     Biso  1.000000 H
   H102       1.0    -0.714890     -0.060894     -0.408432     Biso  1.000000 H
   H103       1.0    -0.680917     -0.499488     -0.306685     Biso  1.000000 H
   H104       1.0    -0.681740     -0.999698     -0.306552     Biso  1.000000 H
   H105       1.0    -0.876067     -0.446938     -0.782253     Biso  1.000000 H
   H106       1.0    -0.874861     -0.936205     -0.783118     Biso  1.000000 H
   H107       1.0    -0.819824     -0.046544     -0.634253     Biso  1.000000 H
   H108       1.0    -0.818255     -0.549910     -0.634412     Biso  1.000000 H
   H109       1.0    -0.694248     -0.749513     -0.318173     Biso  1.000000 H
   H110       1.0    -0.694514     -0.249353     -0.317038     Biso  1.000000 H
   H111       1.0    -0.894909     -0.630324     -0.814260     Biso  1.000000 H
   H112       1.0    -0.897584     -0.144219     -0.814536     Biso  1.000000 H
   H113       1.0    -0.661393     -0.810662     -0.215779     Biso  1.000000 H
   H114       1.0    -0.661439     -0.310747     -0.215187     Biso  1.000000 H
   H115       1.0    -0.589223     -0.688762     -0.034584     Biso  1.000000 H
   H116       1.0    -0.589528     -0.188867     -0.033533     Biso  1.000000 H
   H117       1.0    -0.853177     -0.867217     -0.685186     Biso  1.000000 H
   H118       1.0    -0.850546     -0.372714     -0.680005     Biso  1.000000 H
   H119       1.0    -0.181204     -0.499260     -0.307197     Biso  1.000000 H
   H120       1.0    -0.185057     -0.997377     -0.311156     Biso  1.000000 H
   H121       1.0    -0.928737     -0.456395     -0.863299     Biso  1.000000 H
   H122       1.0    -0.927752     -0.940074     -0.865381     Biso  1.000000 H
   H123       1.0    -0.871119     -0.559050     -0.715521     Biso  1.000000 H
   H124       1.0    -0.871818     -0.053991     -0.716385     Biso  1.000000 H
   H125       1.0    -0.752784     -0.806766     -0.408403     Biso  1.000000 H
   H126       1.0    -0.752431     -0.306487     -0.406757     Biso  1.000000 H
   H127       1.0    -0.694850     -0.701714     -0.260646     Biso  1.000000 H
   H128       1.0    -0.695163     -0.201483     -0.259651     Biso  1.000000 H
   H129       1.0    -0.771143     -0.618677     -0.439434     Biso  1.000000 H
   H130       1.0    -0.772364     -0.118418     -0.439857     Biso  1.000000 H
   H131       1.0    -0.964457     -0.562267     -0.910211     Biso  1.000000 H
   H132       1.0    -0.729010     -0.881697     -0.309487     Biso  1.000000 H
   H133       1.0    -0.728384     -0.381556     -0.309426     Biso  1.000000 H
   H134       1.0    -0.927045     -0.504559     -0.805589     Biso  1.000000 H
   H135       1.0    -0.926705     -0.992215     -0.811308     Biso  1.000000 H
   H136       1.0    -0.805338     -0.798227     -0.489935     Biso  1.000000 H
   H137       1.0    -0.804985     -0.298410     -0.488205     Biso  1.000000 H
   H138       1.0    -0.003545     -0.800573     -0.160393     Biso  1.000000 H
   H139       1.0    -0.003583     -0.308349     -0.157858     Biso  1.000000 H
   H140       1.0    -0.747605     -0.693404     -0.342101     Biso  1.000000 H
   H141       1.0    -0.747946     -0.193281     -0.341093     Biso  1.000000 H
   H142       1.0    -0.626367     -0.443570     -0.032994     Biso  1.000000 H
   H143       1.0    -0.626831     -0.943152     -0.032898     Biso  1.000000 H
   H144       1.0    -0.943998     -0.747799     -0.818845     Biso  1.000000 H
   H145       1.0    -0.934159     -0.264908     -0.812312     Biso  1.000000 H
   H146       1.0    -0.122260     -0.556478     -0.466954     Biso  1.000000 H
   H147       1.0    -0.123276     -0.056258     -0.470664     Biso  1.000000 H
   H148       1.0    -0.646542     -0.631119     -0.065594     Biso  1.000000 H
   H149       1.0    -0.647955     -0.131825     -0.064586     Biso  1.000000 H
   H150       1.0    -0.910253     -0.809242     -0.715801     Biso  1.000000 H
   H151       1.0    -0.908804     -0.316383     -0.713062     Biso  1.000000 H
   H152       1.0    -0.838706     -0.689209     -0.533843     Biso  1.000000 H
   H153       1.0    -0.839926     -0.189122     -0.534418     Biso  1.000000 H
   H154       1.0    -0.805880     -0.750513     -0.432328     Biso  1.000000 H
   H155       1.0    -0.805988     -0.250462     -0.430972     Biso  1.000000 H
   H156       1.0    -0.679610     -0.451771     -0.114494     Biso  1.000000 H
   H157       1.0    -0.680315     -0.951245     -0.114374     Biso  1.000000 H
   H158       1.0    -0.943825     -0.700715     -0.760400     Biso  1.000000 H
   H159       1.0    -0.940571     -0.215524     -0.756727     Biso  1.000000 H
   H160       1.0    -0.180153     -0.452326     -0.614420     Biso  1.000000 H
   H161       1.0    -0.180968     -0.951647     -0.616520     Biso  1.000000 H
   H162       1.0    -0.818611     -0.500706     -0.442741     Biso  1.000000 H
   H163       1.0    -0.820049     -0.000490     -0.442826     Biso  1.000000 H
   H164       1.0    -0.306692     -0.748720     -0.932096     Biso  1.000000 H
   H165       1.0    -0.304026     -0.252021     -0.932372     Biso  1.000000 H
   H166       1.0    -0.786017     -0.439036     -0.340581     Biso  1.000000 H
   H167       1.0    -0.786642     -0.939177     -0.340466     Biso  1.000000 H
   H168       1.0    -0.714307     -0.560641     -0.159158     Biso  1.000000 H
   H169       1.0    -0.716588     -0.060284     -0.158205     Biso  1.000000 H
   H170       1.0    -0.978752     -0.876337     -0.808879     Biso  1.000000 H
   H171       1.0    -0.980093     -0.388261     -0.810108     Biso  1.000000 H
   H172       1.0    -0.376447     -0.443610     -0.783021     Biso  1.000000 H
   H173       1.0    -0.377577     -0.943069     -0.783548     Biso  1.000000 H
   H174       1.0    -0.679458     -0.499851     -0.057087     Biso  1.000000 H
   H175       1.0    -0.680879     -0.998998     -0.056850     Biso  1.000000 H
   H176       1.0    -0.996697     -0.691064     -0.841436     Biso  1.000000 H
   H177       1.0    -0.992374     -0.213062     -0.837628     Biso  1.000000 H
   H178       1.0    -0.877083     -0.444227     -0.532311     Biso  1.000000 H
   H179       1.0    -0.877476     -0.943420     -0.534211     Biso  1.000000 H
   H180       1.0    -0.820993     -0.048253     -0.385469     Biso  1.000000 H
   H181       1.0    -0.819294     -0.548194     -0.384980     Biso  1.000000 H
   H182       1.0    -0.694472     -0.748906     -0.067848     Biso  1.000000 H
   H183       1.0    -0.694012     -0.250119     -0.066908     Biso  1.000000 H
   H184       1.0    -0.896176     -0.631712     -0.565039     Biso  1.000000 H
   H185       1.0    -0.898281     -0.132476     -0.567678     Biso  1.000000 H
   H186       1.0    -0.319621     -0.048297     -0.636071     Biso  1.000000 H
   H187       1.0    -0.319285     -0.548088     -0.635223     Biso  1.000000 H
   H188       1.0    -0.853774     -0.868335     -0.435176     Biso  1.000000 H
   H189       1.0    -0.853076     -0.368484     -0.433223     Biso  1.000000 H
   H190       1.0    -0.194932     -0.748085     -0.318978     Biso  1.000000 H
   H191       1.0    -0.194563     -0.250036     -0.318370     Biso  1.000000 H
   H192       1.0    -0.929390     -0.453376     -0.613732     Biso  1.000000 H
   H193       1.0    -0.929800     -0.951492     -0.615915     Biso  1.000000 H
   H194       1.0    -0.871904     -0.556963     -0.466366     Biso  1.000000 H
   H195       1.0    -0.873189     -0.056623     -0.467327     Biso  1.000000 H
   H196       1.0    -0.751136     -0.805800     -0.158736     Biso  1.000000 H
   H197       1.0    -0.752332     -0.306781     -0.157086     Biso  1.000000 H
   H198       1.0    -0.694566     -0.700880     -0.010484     Biso  1.000000 H
   H199       1.0    -0.694005     -0.202825     -0.008692     Biso  1.000000 H
   H200       1.0    -0.771987     -0.618073     -0.190323     Biso  1.000000 H
   H201       1.0    -0.773444     -0.118117     -0.189416     Biso  1.000000 H
   H202       1.0    -0.963700     -0.562925     -0.658605     Biso  1.000000 H
   H203       1.0    -0.965427     -0.062615     -0.661647     Biso  1.000000 H
   H204       1.0    -0.103786     -0.867977     -0.435309     Biso  1.000000 H
   H205       1.0    -0.103160     -0.368387     -0.434067     Biso  1.000000 H
   H206       1.0    -0.727460     -0.880861     -0.059202     Biso  1.000000 H
   H207       1.0    -0.727218     -0.382174     -0.058346     Biso  1.000000 H
   H208       1.0    -0.930294     -0.500528     -0.555828     Biso  1.000000 H
   H209       1.0    -0.930668     -0.999585     -0.558801     Biso  1.000000 H
   H210       1.0    -0.804106     -0.797615     -0.240521     Biso  1.000000 H
   H211       1.0    -0.805139     -0.298006     -0.238489     Biso  1.000000 H
   H212       1.0    -0.747606     -0.692698     -0.091989     Biso  1.000000 H
   H213       1.0    -0.747803     -0.194108     -0.089883     Biso  1.000000 H
   H214       1.0    -0.943792     -0.749644     -0.568163     Biso  1.000000 H
   H215       1.0    -0.944409     -0.250490     -0.567388     Biso  1.000000 H
   H216       1.0    -0.911150     -0.810753     -0.466398     Biso  1.000000 H
   H217       1.0    -0.910772     -0.311154     -0.464568     Biso  1.000000 H
   H218       1.0    -0.839499     -0.688585     -0.284750     Biso  1.000000 H
   H219       1.0    -0.839626     -0.189006     -0.283757     Biso  1.000000 H
   H220       1.0    -0.803606     -0.749216     -0.183280     Biso  1.000000 H
   H221       1.0    -0.805707     -0.250640     -0.180586     Biso  1.000000 H
   H222       1.0    -0.396645     -0.631400     -0.815435     Biso  1.000000 H
   H223       1.0    -0.398476     -0.131993     -0.815613     Biso  1.000000 H
   H224       1.0    -0.944471     -0.701963     -0.510504     Biso  1.000000 H
   H225       1.0    -0.945081     -0.202161     -0.510616     Biso  1.000000 H
   H226       1.0    -0.819177     -0.500061     -0.193058     Biso  1.000000 H
   H227       1.0    -0.821854     -0.000446     -0.191544     Biso  1.000000 H
   H228       1.0    -0.161805     -0.807153     -0.217924     Biso  1.000000 H
   H229       1.0    -0.161907     -0.311227     -0.215875     Biso  1.000000 H
   H230       1.0    -0.784708     -0.439601     -0.090070     Biso  1.000000 H
   H231       1.0    -0.785078     -0.938427     -0.089235     Biso  1.000000 H
   H232       1.0    -0.978429     -0.881668     -0.561614     Biso  1.000000 H
   H233       1.0    -0.977896     -0.382565     -0.559627     Biso  1.000000 H
   H234       1.0    -0.090262     -0.686142     -0.036313     Biso  1.000000 H
   H235       1.0    -0.091741     -0.195854     -0.034620     Biso  1.000000 H
   H236       1.0    -0.997048     -0.693490     -0.591940     Biso  1.000000 H
   H237       1.0    -0.998269     -0.194625     -0.592150     Biso  1.000000 H
   H238       1.0    -0.877698     -0.443034     -0.283000     Biso  1.000000 H
   H239       1.0    -0.878285     -0.942843     -0.284402     Biso  1.000000 H
   H240       1.0    -0.822934     -0.049075     -0.135089     Biso  1.000000 H
   H241       1.0    -0.819764     -0.547852     -0.135517     Biso  1.000000 H
   H242       1.0    -0.146523     -0.631646     -0.565701     Biso  1.000000 H
   H243       1.0    -0.145429     -0.131952     -0.564039     Biso  1.000000 H
   H244       1.0    -0.896710     -0.630999     -0.316243     Biso  1.000000 H
   H245       1.0    -0.897368     -0.131576     -0.315162     Biso  1.000000 H
   H246       1.0    -0.852758     -0.866396     -0.184207     Biso  1.000000 H
   H247       1.0    -0.853103     -0.368719     -0.184507     Biso  1.000000 H
   H248       1.0    -0.930460     -0.451484     -0.364465     Biso  1.000000 H
   H249       1.0    -0.930240     -0.951341     -0.366386     Biso  1.000000 H
   H250       1.0    -0.872658     -0.556127     -0.217043     Biso  1.000000 H
   H251       1.0    -0.874920     -0.056469     -0.217001     Biso  1.000000 H
   H252       1.0    -0.963949     -0.560714     -0.408789     Biso  1.000000 H
   H253       1.0    -0.964993     -0.060832     -0.412282     Biso  1.000000 H
   H254       1.0    -0.353355     -0.868091     -0.685111     Biso  1.000000 H
   H255       1.0    -0.352710     -0.368480     -0.683980     Biso  1.000000 H
   H256       1.0    -0.931118     -0.499144     -0.306865     Biso  1.000000 H
   H257       1.0    -0.931209     -0.999057     -0.309109     Biso  1.000000 H
   H258       1.0    -0.944705     -0.748718     -0.318325     Biso  1.000000 H
   H259       1.0    -0.944606     -0.249493     -0.316896     Biso  1.000000 H
   H260       1.0    -0.909514     -0.808701     -0.216551     Biso  1.000000 H
   H261       1.0    -0.910708     -0.311136     -0.214881     Biso  1.000000 H
   H262       1.0    -0.839668     -0.687182     -0.035596     Biso  1.000000 H
   H263       1.0    -0.838766     -0.192127     -0.031957     Biso  1.000000 H
   H264       1.0    -0.070856     -0.047661     -0.389347     Biso  1.000000 H
   H265       1.0    -0.069778     -0.547729     -0.385485     Biso  1.000000 H
   H266       1.0    -0.945285     -0.700285     -0.261226     Biso  1.000000 H
   H267       1.0    -0.944983     -0.201545     -0.259601     Biso  1.000000 H
   H268       1.0    -0.127312     -0.443598     -0.533028     Biso  1.000000 H
   H269       1.0    -0.128488     -0.943124     -0.535166     Biso  1.000000 H
   H270       1.0    -0.979631     -0.881270     -0.313009     Biso  1.000000 H
   H271       1.0    -0.978337     -0.381179     -0.309363     Biso  1.000000 H
   H272       1.0    -0.247902     -0.692514     -0.842117     Biso  1.000000 H
   H273       1.0    -0.253882     -0.194545     -0.840603     Biso  1.000000 H
   H274       1.0    -0.997861     -0.692596     -0.342872     Biso  1.000000 H
   H275       1.0    -0.998030     -0.193347     -0.340976     Biso  1.000000 H
   H276       1.0    -0.876741     -0.445253     -0.033183     Biso  1.000000 H
   H277       1.0    -0.874035     -0.934431     -0.033100     Biso  1.000000 H
   H278       1.0    -0.429636     -0.452048     -0.864384     Biso  1.000000 H
   H279       1.0    -0.430573     -0.951298     -0.864879     Biso  1.000000 H
   H280       1.0    -0.894925     -0.628463     -0.066752     Biso  1.000000 H
   H281       1.0    -0.896919     -0.135085     -0.061567     Biso  1.000000 H
   H282       1.0    -0.306426     -0.795635     -0.990381     Biso  1.000000 H
   H283       1.0    -0.304616     -0.300377     -0.989232     Biso  1.000000 H
   H284       1.0    -0.929986     -0.452686     -0.114605     Biso  1.000000 H
   H285       1.0    -0.926414     -0.943587     -0.115835     Biso  1.000000 H
   H286       1.0    -0.372178     -0.556537     -0.716635     Biso  1.000000 H
   H287       1.0    -0.372162     -0.056658     -0.717525     Biso  1.000000 H
   H288       1.0    -0.253364     -0.805697     -0.409008     Biso  1.000000 H
   H289       1.0    -0.253044     -0.306654     -0.408025     Biso  1.000000 H
   H290       1.0    -0.964499     -0.559425     -0.159906     Biso  1.000000 H
   H291       1.0    -0.970674     -0.059130     -0.164540     Biso  1.000000 H
   H292       1.0    -0.930087     -0.501231     -0.057565     Biso  1.000000 H
   H293       1.0    -0.933559     -0.987049     -0.058141     Biso  1.000000 H
   H294       1.0    -0.195395     -0.700035     -0.261574     Biso  1.000000 H
   H295       1.0    -0.195353     -0.202728     -0.260430     Biso  1.000000 H
   H296       1.0    -0.946190     -0.744977     -0.069413     Biso  1.000000 H
   H297       1.0    -0.942984     -0.254175     -0.068727     Biso  1.000000 H
   H298       1.0    -0.945036     -0.697129     -0.011572     Biso  1.000000 H
   H299       1.0    -0.939811     -0.211765     -0.006489     Biso  1.000000 H
   H300       1.0    -0.228883     -0.880083     -0.810241     Biso  1.000000 H
   H301       1.0    -0.226306     -0.383229     -0.809484     Biso  1.000000 H
   H302       1.0    -0.971420     -0.867291     -0.067302     Biso  1.000000 H
   H303       1.0    -0.977481     -0.383562     -0.057727     Biso  1.000000 H
   H304       1.0    -0.998134     -0.688130     -0.092951     Biso  1.000000 H
   H305       1.0    -0.996871     -0.197882     -0.086375     Biso  1.000000 H
   H306       1.0    -0.035058     -0.440630     -0.090434     Biso  1.000000 H
   H307       1.0    -0.031713     -0.923451     -0.096709     Biso  1.000000 H
   H308       1.0    -0.271475     -0.617983     -0.440377     Biso  1.000000 H
   H309       1.0    -0.271859     -0.118004     -0.441326     Biso  1.000000 H
   H310       1.0    -0.036016     -0.438588     -0.340761     Biso  1.000000 H
   H311       1.0    -0.036665     -0.939229     -0.343944     Biso  1.000000 H
   H312       1.0    -0.273242     -0.619129     -0.941262     Biso  1.000000 H
   H313       1.0    -0.273840     -0.117649     -0.937003     Biso  1.000000 H
   H314       1.0    -0.463930     -0.560757     -0.909374     Biso  1.000000 H
   H315       1.0    -0.465434     -0.060391     -0.909746     Biso  1.000000 H
   H316       1.0    -0.233594     -0.879804     -0.316039     Biso  1.000000 H
   H317       1.0    -0.228852     -0.381422     -0.309506     Biso  1.000000 H
   H318       1.0    -0.068968     -0.500265     -0.443231     Biso  1.000000 H
   H319       1.0    -0.069599     -0.000159     -0.447017     Biso  1.000000 H
   H320       1.0    -0.194989     -0.701342     -0.760783     Biso  1.000000 H
   H321       1.0    -0.199999     -0.201925     -0.758146     Biso  1.000000 H
   H322       1.0    -0.252871     -0.804710     -0.909140     Biso  1.000000 H
   H323       1.0    -0.251611     -0.308630     -0.907641     Biso  1.000000 H
   H324       1.0    -0.429740     -0.499826     -0.806763     Biso  1.000000 H
   H325       1.0    -0.430896     -0.999229     -0.807366     Biso  1.000000 H
   H326       1.0    -0.306044     -0.797510     -0.490399     Biso  1.000000 H
   H327       1.0    -0.305612     -0.298105     -0.489422     Biso  1.000000 H
   H328       1.0    -0.248173     -0.691967     -0.343032     Biso  1.000000 H
   H329       1.0    -0.248181     -0.193889     -0.341855     Biso  1.000000 H
   H330       1.0    -0.127874     -0.445816     -0.033516     Biso  1.000000 H
   H331       1.0    -0.132349     -0.919389     -0.040437     Biso  1.000000 H
   H332       1.0    -0.056183     -0.750100     -0.432998     Biso  1.000000 H
   H333       1.0    -0.055649     -0.250450     -0.431377     Biso  1.000000 H
   H334       1.0    -0.444036     -0.749358     -0.817948     Biso  1.000000 H
   H335       1.0    -0.445040     -0.250051     -0.817237     Biso  1.000000 H
   H336       1.0    -0.148180     -0.628777     -0.067034     Biso  1.000000 H
   H337       1.0    -0.148163     -0.136724     -0.063908     Biso  1.000000 H
   H338       1.0    -0.089077     -0.689165     -0.534538     Biso  1.000000 H
   H339       1.0    -0.088251     -0.189811     -0.533003     Biso  1.000000 H
   H340       1.0    -0.160607     -0.810514     -0.716373     Biso  1.000000 H
   H341       1.0    -0.160006     -0.312567     -0.714537     Biso  1.000000 H
   H342       1.0    -0.410900     -0.810580     -0.716100     Biso  1.000000 H
   H343       1.0    -0.410423     -0.311076     -0.715116     Biso  1.000000 H
   H344       1.0    -0.338604     -0.688868     -0.534420     Biso  1.000000 H
   H345       1.0    -0.338813     -0.188983     -0.533573     Biso  1.000000 H
   H346       1.0    -0.194662     -0.748761     -0.818700     Biso  1.000000 H
   H347       1.0    -0.203549     -0.251935     -0.814153     Biso  1.000000 H
   H348       1.0    -0.306692     -0.749628     -0.432921     Biso  1.000000 H
   H349       1.0    -0.306264     -0.250428     -0.431802     Biso  1.000000 H
   H350       1.0    -0.181013     -0.453330     -0.114862     Biso  1.000000 H
   H351       1.0    -0.185090     -0.933759     -0.120038     Biso  1.000000 H
   H352       1.0    -0.055526     -0.798042     -0.490402     Biso  1.000000 H
   H353       1.0    -0.054884     -0.298306     -0.488771     Biso  1.000000 H
   H354       1.0    -0.180866     -0.501809     -0.805849     Biso  1.000000 H
   H355       1.0    -0.181383     -0.997791     -0.809820     Biso  1.000000 H
   H356       1.0    -0.501743     -0.806051     -0.908339     Biso  1.000000 H
   H357       1.0    -0.501261     -0.306792     -0.907845     Biso  1.000000 H
   H358       1.0    -0.444276     -0.701636     -0.760312     Biso  1.000000 H
   H359       1.0    -0.445108     -0.202216     -0.759700     Biso  1.000000 H
   H360       1.0    -0.319069     -0.500090     -0.443164     Biso  1.000000 H
   H361       1.0    -0.320270     -0.000293     -0.444385     Biso  1.000000 H
   H362       1.0    -0.214874     -0.562123     -0.910059     Biso  1.000000 H
   H363       1.0    -0.217124     -0.059747     -0.907904     Biso  1.000000 H
   H364       1.0    -0.521485     -0.618284     -0.940337     Biso  1.000000 H
   H365       1.0    -0.522554     -0.118167     -0.940553     Biso  1.000000 H
   H366       1.0    -0.286320     -0.438900     -0.340941     Biso  1.000000 H
   H367       1.0    -0.290194     -0.938409     -0.345075     Biso  1.000000 H
   H368       1.0    -0.214749     -0.560384     -0.160050     Biso  1.000000 H
   H369       1.0    -0.214345     -0.058220     -0.162341     Biso  1.000000 H
   H370       1.0    -0.021534     -0.618271     -0.439734     Biso  1.000000 H
   H371       1.0    -0.022445     -0.118309     -0.443266     Biso  1.000000 H
   H372       1.0    -0.271763     -0.618568     -0.690128     Biso  1.000000 H
   H373       1.0    -0.270883     -0.118132     -0.691119     Biso  1.000000 H
   H374       1.0    -0.478354     -0.881299     -0.809695     Biso  1.000000 H
   H375       1.0    -0.477122     -0.381938     -0.808989     Biso  1.000000 H
   H376       1.0    -0.181724     -0.501483     -0.057609     Biso  1.000000 H
   H377       1.0    -0.170355     -0.981787     -0.062475     Biso  1.000000 H
   H378       1.0    -0.002883     -0.806189     -0.408861     Biso  1.000000 H
   H379       1.0    -0.002350     -0.306553     -0.407230     Biso  1.000000 H
   H380       1.0    -0.121956     -0.558467     -0.716458     Biso  1.000000 H
   H381       1.0    -0.123620     -0.056150     -0.720088     Biso  1.000000 H
   H382       1.0    -0.554903     -0.797637     -0.989728     Biso  1.000000 H
   H383       1.0    -0.554768     -0.298420     -0.989138     Biso  1.000000 H
   H384       1.0    -0.180212     -0.455162     -0.864136     Biso  1.000000 H
   H385       1.0    -0.180906     -0.948468     -0.865807     Biso  1.000000 H
   H386       1.0    -0.497318     -0.693175     -0.841700     Biso  1.000000 H
   H387       1.0    -0.498602     -0.193923     -0.841272     Biso  1.000000 H
   H388       1.0    -0.377202     -0.443360     -0.532923     Biso  1.000000 H
   H389       1.0    -0.378236     -0.943171     -0.533950     Biso  1.000000 H
   H390       1.0    -0.320998     -0.047867     -0.386955     Biso  1.000000 H
   H391       1.0    -0.319620     -0.547788     -0.385573     Biso  1.000000 H
   H392       1.0    -0.194805     -0.746883     -0.069616     Biso  1.000000 H
   H393       1.0    -0.197467     -0.253958     -0.068184     Biso  1.000000 H
   H394       1.0    -0.103057     -0.868060     -0.685445     Biso  1.000000 H
   H395       1.0    -0.104070     -0.370656     -0.682455     Biso  1.000000 H
   H396       1.0    -0.396199     -0.631418     -0.565506     Biso  1.000000 H
   H397       1.0    -0.396635     -0.131650     -0.564943     Biso  1.000000 H
   H398       1.0    -0.146945     -0.630822     -0.815011     Biso  1.000000 H
   H399       1.0    -0.151969     -0.136976     -0.821117     Biso  1.000000 H
   H400       1.0    -0.354347     -0.867535     -0.435515     Biso  1.000000 H
   H401       1.0    -0.353877     -0.368342     -0.434795     Biso  1.000000 H
   H402       1.0    -0.070248     -0.048478     -0.638648     Biso  1.000000 H
   H403       1.0    -0.069208     -0.549758     -0.635092     Biso  1.000000 H
   H404       1.0    -0.126527     -0.446156     -0.782753     Biso  1.000000 H
   H405       1.0    -0.127665     -0.941878     -0.784630     Biso  1.000000 H
   H406       1.0    -0.554930     -0.749780     -0.932132     Biso  1.000000 H
   H407       1.0    -0.554809     -0.250788     -0.931403     Biso  1.000000 H
   H408       1.0    -0.429897     -0.451911     -0.614264     Biso  1.000000 H
   H409       1.0    -0.431080     -0.951704     -0.615107     Biso  1.000000 H
   H410       1.0    -0.372267     -0.556368     -0.466937     Biso  1.000000 H
   H411       1.0    -0.373295     -0.056604     -0.468097     Biso  1.000000 H
   H412       1.0    -0.253911     -0.803944     -0.159684     Biso  1.000000 H
   H413       1.0    -0.253623     -0.308416     -0.158663     Biso  1.000000 H
   H414       1.0    -0.195129     -0.699294     -0.011771     Biso  1.000000 H
   H415       1.0    -0.198010     -0.206303     -0.010757     Biso  1.000000 H
   H416       1.0    -0.569009     -0.500395     -0.942578     Biso  1.000000 H
   H417       1.0    -0.570630     -0.000413     -0.942979     Biso  1.000000 H
   H418       1.0    -0.272295     -0.617895     -0.191148     Biso  1.000000 H
   H419       1.0    -0.270381     -0.116920     -0.191456     Biso  1.000000 H
   H420       1.0    -0.035368     -0.440230     -0.590511     Biso  1.000000 H
   H421       1.0    -0.035832     -0.939281     -0.592916     Biso  1.000000 H
   H422       1.0    -0.534816     -0.439373     -0.840100     Biso  1.000000 H
   H423       1.0    -0.535903     -0.938833     -0.840631     Biso  1.000000 H
   H424       1.0    -0.462913     -0.560845     -0.658882     Biso  1.000000 H
   H425       1.0    -0.462999     -0.060859     -0.659306     Biso  1.000000 H
   H426       1.0    -0.244903     -0.873688     -0.062974     Biso  1.000000 H
   H427       1.0    -0.228064     -0.383373     -0.058771     Biso  1.000000 H
   H428       1.0    -0.068193     -0.502427     -0.692907     Biso  1.000000 H
   H429       1.0    -0.069500     -0.000397     -0.695715     Biso  1.000000 H
   H430       1.0    -0.430335     -0.499659     -0.556716     Biso  1.000000 H
   H431       1.0    -0.431522     -0.999416     -0.557486     Biso  1.000000 H
   H432       1.0    -0.306870     -0.795907     -0.241008     Biso  1.000000 H
   H433       1.0    -0.306469     -0.299250     -0.239888     Biso  1.000000 H
   H434       1.0    -0.248538     -0.690890     -0.092931     Biso  1.000000 H
   H435       1.0    -0.249839     -0.196866     -0.092108     Biso  1.000000 H
   H436       1.0    -0.055706     -0.750021     -0.681983     Biso  1.000000 H
   H437       1.0    -0.054274     -0.253920     -0.683784     Biso  1.000000 H
   H438       1.0    -0.570855     -0.048356     -0.885689     Biso  1.000000 H
   H439       1.0    -0.569217     -0.548306     -0.885113     Biso  1.000000 H
   H440       1.0    -0.443787     -0.749306     -0.568052     Biso  1.000000 H
   H441       1.0    -0.443873     -0.249594     -0.567232     Biso  1.000000 H
   H442       1.0    -0.089593     -0.688520     -0.784632     Biso  1.000000 H
   H443       1.0    -0.095654     -0.193946     -0.782708     Biso  1.000000 H
   H444       1.0    -0.161650     -0.803955     -0.966141     Biso  1.000000 H
   H445       1.0    -0.158570     -0.321410     -0.962345     Biso  1.000000 H
   H446       1.0    -0.411785     -0.810031     -0.466600     Biso  1.000000 H
   H447       1.0    -0.411409     -0.310806     -0.465818     Biso  1.000000 H
   H448       1.0    -0.339453     -0.688147     -0.284898     Biso  1.000000 H
   H449       1.0    -0.339518     -0.189069     -0.283762     Biso  1.000000 H
   H450       1.0    -0.602469     -0.867616     -0.934226     Biso  1.000000 H
   H451       1.0    -0.601539     -0.369048     -0.934060     Biso  1.000000 H
   H452       1.0    -0.307605     -0.748093     -0.183408     Biso  1.000000 H
   H453       1.0    -0.306309     -0.251665     -0.182119     Biso  1.000000 H
   H454       1.0    -0.055154     -0.797256     -0.739968     Biso  1.000000 H
   H455       1.0    -0.053638     -0.305342     -0.738465     Biso  1.000000 H
   H456       1.0    -0.622274     -0.556572     -0.966550     Biso  1.000000 H
   H457       1.0    -0.623787     -0.056472     -0.967467     Biso  1.000000 H
   H458       1.0    -0.502043     -0.806219     -0.658003     Biso  1.000000 H
   H459       1.0    -0.501469     -0.307014     -0.657001     Biso  1.000000 H
   H460       1.0    -0.444217     -0.701558     -0.510454     Biso  1.000000 H
   H461       1.0    -0.444366     -0.201836     -0.509705     Biso  1.000000 H
   H462       1.0    -0.319915     -0.500085     -0.193407     Biso  1.000000 H
   H463       1.0    -0.320685     -0.000021     -0.192718     Biso  1.000000 H
   H464       1.0    -0.520148     -0.618567     -0.689801     Biso  1.000000 H
   H465       1.0    -0.520613     -0.118360     -0.690157     Biso  1.000000 H
   H466       1.0    -0.286243     -0.440149     -0.091187     Biso  1.000000 H
   H467       1.0    -0.289226     -0.937735     -0.092599     Biso  1.000000 H
   H468       1.0    -0.021248     -0.620496     -0.689454     Biso  1.000000 H
   H469       1.0    -0.024311     -0.118554     -0.696668     Biso  1.000000 H
   H470       1.0    -0.478928     -0.881478     -0.559995     Biso  1.000000 H
   H471       1.0    -0.478105     -0.381842     -0.559336     Biso  1.000000 H
   H472       1.0    -0.002261     -0.806180     -0.658588     Biso  1.000000 H
   H473       1.0    -0.001652     -0.309734     -0.656148     Biso  1.000000 H
   H474       1.0    -0.122827     -0.559048     -0.967158     Biso  1.000000 H
   H475       1.0    -0.554806     -0.797710     -0.739337     Biso  1.000000 H
   H476       1.0    -0.554357     -0.298838     -0.738283     Biso  1.000000 H
   H477       1.0    -0.497008     -0.693082     -0.591798     Biso  1.000000 H
   H478       1.0    -0.497218     -0.193457     -0.591070     Biso  1.000000 H
   H479       1.0    -0.377964     -0.443223     -0.283229     Biso  1.000000 H
   H480       1.0    -0.379220     -0.943078     -0.284296     Biso  1.000000 H
   H481       1.0    -0.318312     -0.048284     -0.134642     Biso  1.000000 H
   H482       1.0    -0.320183     -0.548015     -0.135907     Biso  1.000000 H
   H483       1.0    -0.105396     -0.862545     -0.937640     Biso  1.000000 H
   H484       1.0    -0.106776     -0.381900     -0.930340     Biso  1.000000 H
   H485       1.0    -0.397268     -0.630857     -0.316108     Biso  1.000000 H
   H486       1.0    -0.397231     -0.131650     -0.314983     Biso  1.000000 H
   H487       1.0    -0.660079     -0.810141     -0.965339     Biso  1.000000 H
   H488       1.0    -0.659555     -0.311660     -0.964011     Biso  1.000000 H
   H489       1.0    -0.587957     -0.689007     -0.783993     Biso  1.000000 H
   H490       1.0    -0.584679     -0.189127     -0.782801     Biso  1.000000 H
   H491       1.0    -0.354561     -0.866218     -0.185961     Biso  1.000000 H
   H492       1.0    -0.355221     -0.369160     -0.185181     Biso  1.000000 H
   H493       1.0    -0.069555     -0.551056     -0.885840     Biso  1.000000 H
   H494       1.0    -0.555341     -0.750009     -0.681747     Biso  1.000000 H
   H495       1.0    -0.555221     -0.251112     -0.680838     Biso  1.000000 H
   H496       1.0    -0.430656     -0.451701     -0.364620     Biso  1.000000 H
   H497       1.0    -0.432336     -0.951902     -0.365247     Biso  1.000000 H
   H498       1.0    -0.373101     -0.556370     -0.217237     Biso  1.000000 H
   H499       1.0    -0.372839     -0.056566     -0.215835     Biso  1.000000 H
   H500       1.0    -0.568403     -0.500896     -0.692177     Biso  1.000000 H
   H501       1.0    -0.568425     -0.000613     -0.692179     Biso  1.000000 H
   H502       1.0    -0.034387     -0.447876     -0.838831     Biso  1.000000 H
   H503       1.0    -0.033770     -0.934592     -0.842295     Biso  1.000000 H
   H504       1.0    -0.535596     -0.439432     -0.590396     Biso  1.000000 H
   H505       1.0    -0.536637     -0.938925     -0.590999     Biso  1.000000 H
   H506       1.0    -0.463498     -0.560762     -0.408901     Biso  1.000000 H
   H507       1.0    -0.464107     -0.060868     -0.408923     Biso  1.000000 H
   H508       1.0    -0.069762     -0.502773     -0.943227     Biso  1.000000 H
   H509       1.0    -0.431148     -0.499442     -0.307086     Biso  1.000000 H
   H510       1.0    -0.432352     -0.999516     -0.307393     Biso  1.000000 H
   H511       1.0    -0.055610     -0.745311     -0.931945     Biso  1.000000 H
   H512       1.0    -0.052316     -0.267734     -0.927579     Biso  1.000000 H
   H513       1.0    -0.625356     -0.444870     -0.782232     Biso  1.000000 H
   H514       1.0    -0.625842     -0.942685     -0.782088     Biso  1.000000 H
   H515       1.0    -0.568313     -0.048387     -0.634474     Biso  1.000000 H
   H516       1.0    -0.568453     -0.548734     -0.634650     Biso  1.000000 H
   H517       1.0    -0.444444     -0.748866     -0.318549     Biso  1.000000 H
   H518       1.0    -0.444534     -0.249619     -0.317638     Biso  1.000000 H
   H519       1.0    -0.644635     -0.630953     -0.814697     Biso  1.000000 H
   H520       1.0    -0.645733     -0.133653     -0.813259     Biso  1.000000 H
   H521       1.0    -0.412400     -0.809058     -0.217293     Biso  1.000000 H
   H522       1.0    -0.412081     -0.311144     -0.215823     Biso  1.000000 H
   H523       1.0    -0.339982     -0.687843     -0.035225     Biso  1.000000 H
   H524       1.0    -0.339464     -0.189588     -0.034361     Biso  1.000000 H
   H525       1.0    -0.602683     -0.867954     -0.684393     Biso  1.000000 H
   H526       1.0    -0.601593     -0.369368     -0.682984     Biso  1.000000 H
   H527       1.0    -0.678424     -0.453336     -0.863500     Biso  1.000000 H
   H528       1.0    -0.678987     -0.951227     -0.863369     Biso  1.000000 H
   H529       1.0    -0.056370     -0.792391     -0.990511     Biso  1.000000 H
   H530       1.0    -0.053770     -0.313934     -0.986361     Biso  1.000000 H
   H531       1.0    -0.621301     -0.557321     -0.715944     Biso  1.000000 H
   H532       1.0    -0.621434     -0.057086     -0.715499     Biso  1.000000 H
   H533       1.0    -0.502924     -0.806330     -0.408293     Biso  1.000000 H
   H534       1.0    -0.502738     -0.306661     -0.407478     Biso  1.000000 H
   H535       1.0    -0.444999     -0.701116     -0.260973     Biso  1.000000 H
   H536       1.0    -0.445191     -0.201891     -0.260068     Biso  1.000000 H
   H537       1.0    -0.520963     -0.618370     -0.439890     Biso  1.000000 H
   H538       1.0    -0.521683     -0.118378     -0.439896     Biso  1.000000 H
   H539       1.0    -0.021171     -0.620116     -0.941583     Biso  1.000000 H
   H540       1.0    -0.713688     -0.560982     -0.909399     Biso  1.000000 H
   H541       1.0    -0.707492     -0.060000     -0.908588     Biso  1.000000 H
   H542       1.0    -0.479832     -0.881522     -0.310110     Biso  1.000000 H
   H543       1.0    -0.478869     -0.381596     -0.309665     Biso  1.000000 H
   H544       1.0    -0.003257     -0.802263     -0.909792     Biso  1.000000 H
   H545       1.0    -0.000185     -0.324897     -0.905307     Biso  1.000000 H
   H546       1.0    -0.677969     -0.501567     -0.806144     Biso  1.000000 H
   H547       1.0    -0.679697     -0.998396     -0.805301     Biso  1.000000 H
   H548       1.0    -0.555646     -0.797928     -0.489685     Biso  1.000000 H
   H549       1.0    -0.555380     -0.298291     -0.488805     Biso  1.000000 H
   H550       1.0    -0.497853     -0.692777     -0.342330     Biso  1.000000 H
   H551       1.0    -0.497849     -0.193478     -0.341466     Biso  1.000000 H
   H552       1.0    -0.377647     -0.443529     -0.033381     Biso  1.000000 H
   H553       1.0    -0.379110     -0.943485     -0.034010     Biso  1.000000 H
   H554       1.0    -0.694025     -0.748304     -0.817480     Biso  1.000000 H
   H555       1.0    -0.686811     -0.253218     -0.814331     Biso  1.000000 H
   H556       1.0    -0.397990     -0.630571     -0.066161     Biso  1.000000 H
   H557       1.0    -0.396696     -0.131918     -0.065473     Biso  1.000000 H
   H558       1.0    -0.660403     -0.810462     -0.715476     Biso  1.000000 H
   H559       1.0    -0.659861     -0.312358     -0.714117     Biso  1.000000 H
   H560       1.0    -0.588255     -0.689239     -0.533654     Biso  1.000000 H
   H561       1.0    -0.588931     -0.189242     -0.532654     Biso  1.000000 H
   H562       1.0    -0.556356     -0.750237     -0.432121     Biso  1.000000 H
   H563       1.0    -0.556161     -0.250533     -0.431356     Biso  1.000000 H
   H564       1.0    -0.430735     -0.451883     -0.114802     Biso  1.000000 H
   H565       1.0    -0.431755     -0.951645     -0.115441     Biso  1.000000 H
   H566       1.0    -0.750066     -0.802898     -0.907814     Biso  1.000000 H
   H567       1.0    -0.749070     -0.311434     -0.905729     Biso  1.000000 H
   H568       1.0    -0.693354     -0.700677     -0.759642     Biso  1.000000 H
   H569       1.0    -0.689379     -0.205432     -0.757117     Biso  1.000000 H
   H570       1.0    -0.568768     -0.500544     -0.442671     Biso  1.000000 H
   H571       1.0    -0.569262     -0.000486     -0.442479     Biso  1.000000 H
   H572       1.0    -0.770099     -0.619062     -0.940579     Biso  1.000000 H
   H573       1.0    -0.767930     -0.116447     -0.935265     Biso  1.000000 H
   H574       1.0    -0.536354     -0.439134     -0.340829     Biso  1.000000 H
   H575       1.0    -0.537695     -0.938940     -0.340785     Biso  1.000000 H
   H576       1.0    -0.464383     -0.560632     -0.159368     Biso  1.000000 H
   H577       1.0    -0.465312     -0.060861     -0.158851     Biso  1.000000 H
   H578       1.0    -0.724774     -0.879644     -0.807910     Biso  1.000000 H
   H579       1.0    -0.726823     -0.384205     -0.808239     Biso  1.000000 H
   H580       1.0    -0.431022     -0.499642     -0.057209     Biso  1.000000 H
   H581       1.0    -0.432330     -0.999624     -0.057983     Biso  1.000000 H
   H582       1.0    -0.802572     -0.794022     -0.989134     Biso  1.000000 H
   H583       1.0    -0.803974     -0.302923     -0.986507     Biso  1.000000 H
   H584       1.0    -0.746392     -0.691534     -0.840824     Biso  1.000000 H
   H585       1.0    -0.742765     -0.198525     -0.838102     Biso  1.000000 H
   H586       1.0    -0.626825     -0.444070     -0.532234     Biso  1.000000 H
   H587       1.0    -0.627351     -0.943408     -0.532690     Biso  1.000000 H
   H588       1.0    -0.569683     -0.048229     -0.384830     Biso  1.000000 H
   H589       1.0    -0.569186     -0.548231     -0.385047     Biso  1.000000 H
   H590       1.0    -0.444876     -0.748695     -0.068645     Biso  1.000000 H
   H591       1.0    -0.444794     -0.249638     -0.067728     Biso  1.000000 H
   H592       1.0    -0.645630     -0.631637     -0.564650     Biso  1.000000 H
   H593       1.0    -0.647123     -0.132259     -0.564502     Biso  1.000000 H
   H594       1.0    -0.603445     -0.868276     -0.434664     Biso  1.000000 H
   H595       1.0    -0.603406     -0.368503     -0.433758     Biso  1.000000 H
   H596       1.0    -0.801932     -0.745689     -0.931746     Biso  1.000000 H
   H597       1.0    -0.805302     -0.257038     -0.927684     Biso  1.000000 H
   H598       1.0    -0.679212     -0.452882     -0.613574     Biso  1.000000 H
   H599       1.0    -0.680286     -0.951997     -0.614023     Biso  1.000000 H
   H600       1.0    -0.621884     -0.556896     -0.466345     Biso  1.000000 H
   H601       1.0    -0.622504     -0.056669     -0.466173     Biso  1.000000 H
   H602       1.0    -0.503129     -0.805950     -0.158864     Biso  1.000000 H
   H603       1.0    -0.503058     -0.306327     -0.157841     Biso  1.000000 H
   H604       1.0    -0.445146     -0.701068     -0.010969     Biso  1.000000 H
   H605       1.0    -0.445249     -0.201801     -0.010334     Biso  1.000000 H
   H606       1.0    -0.819497     -0.501870     -0.942764     Biso  1.000000 H
   H607       1.0    -0.815582     -0.998259     -0.942215     Biso  1.000000 H
   H608       1.0    -0.522069     -0.618100     -0.190409     Biso  1.000000 H
   H609       1.0    -0.522865     -0.118319     -0.189959     Biso  1.000000 H
   H610       1.0    -0.783696     -0.442311     -0.838914     Biso  1.000000 H
   H611       1.0    -0.784052     -0.935721     -0.840078     Biso  1.000000 H
   H612       1.0    -0.712729     -0.561724     -0.658431     Biso  1.000000 H
   H613       1.0    -0.713803     -0.062932     -0.655319     Biso  1.000000 H
   H614       1.0    -0.479416     -0.881541     -0.060332     Biso  1.000000 H
   H615       1.0    -0.478189     -0.381667     -0.059391     Biso  1.000000 H
   H616       1.0    -0.679827     -0.500487     -0.555962     Biso  1.000000 H
   H617       1.0    -0.680807     -0.999530     -0.556254     Biso  1.000000 H
   H618       1.0    -0.556193     -0.797639     -0.240235     Biso  1.000000 H
   H619       1.0    -0.555901     -0.297918     -0.239218     Biso  1.000000 H
   H620       1.0    -0.498328     -0.692650     -0.092310     Biso  1.000000 H
   H621       1.0    -0.497893     -0.193385     -0.091627     Biso  1.000000 H
   H622       1.0    -0.805912     -0.040807     -0.875906     Biso  1.000000 H
   H623       1.0    -0.819083     -0.549994     -0.885336     Biso  1.000000 H
   H624       1.0    -0.693594     -0.749468     -0.567771     Biso  1.000000 H
   H625       1.0    -0.693299     -0.250505     -0.566444     Biso  1.000000 H
   H626       1.0    -0.661276     -0.810954     -0.465949     Biso  1.000000 H
   H627       1.0    -0.661145     -0.311165     -0.464993     Biso  1.000000 H
   H628       1.0    -0.589239     -0.688916     -0.284286     Biso  1.000000 H
   H629       1.0    -0.589588     -0.188809     -0.283580     Biso  1.000000 H
   H630       1.0    -0.852930     -0.862675     -0.936092     Biso  1.000000 H
   H631       1.0    -0.844630     -0.377294     -0.930303     Biso  1.000000 H
   H632       1.0    -0.556588     -0.749861     -0.182606     Biso  1.000000 H
   H633       1.0    -0.556520     -0.250204     -0.181638     Biso  1.000000 H
   H634       1.0    -0.872139     -0.558323     -0.966737     Biso  1.000000 H
   H635       1.0    -0.863580     -0.058973     -0.948451     Biso  1.000000 H
   H636       1.0    -0.073745     -0.035792     -0.891400     Biso  1.000000 H
   H637       1.0    -0.130241     -0.050495     -0.970456     Biso  1.000000 H
   H638       1.0    -0.003742     -0.169473     -0.924462     Biso  1.000000 H
   H639       1.0    -0.036093     -0.124941     -0.876868     Biso  1.000000 H
   H640       1.0    -0.079234     -0.128884     -0.963124     Biso  1.000000 H
   H641       1.0    -0.992903     -0.994885     -0.948436     Biso  1.000000 H
   H642       1.0    -0.105437     -0.984977     -0.947680     Biso  1.000000 H
   H643       1.0    -0.944503     -0.069768     -0.879590     Biso  1.000000 H
   H644       1.0    -0.955782     -0.083620     -0.008530     Biso  1.000000 H
