# Supplementary material for: Origin and structure of polar domains in doped molecular crystals
Source: Nat Commun. 2016 Nov 8;7:13351. doi: 10.1038/ncomms13351 (PMC5105173; doi:10.1038/ncomms13351)
Supplement: Supplementary Software 3 — L-threonine doped glycine_intermolecular H-bond.cif - corresponds to Supplementary Figure 3c. [file ncomms13351-s4.cif]

#======================================================================

# CRYSTAL DATA

#----------------------------------------------------------------------

data_VESTA_phase_1


_pd_phase_name                         'con_for_cif_4_2_4_exp_vesta_ch3_oh_new'
_cell_length_a                         20.39960
_cell_length_b                         23.90320
_cell_length_c                         21.83760
_cell_angle_alpha                      90
_cell_angle_beta                       111.78100
_cell_angle_gamma                      90
_symmetry_space_group_name_H-M         'P 1'
_symmetry_Int_Tables_number            1

loop_
_symmetry_equiv_pos_as_xyz
   'x, y, z'

loop_
   _atom_site_label
   _atom_site_occupancy
   _atom_site_fract_x
   _atom_site_fract_y
   _atom_site_fract_z
   _atom_site_adp_type
   _atom_site_B_iso_or_equiv
   _atom_site_type_symbol
   O1         1.0    -0.302002     -0.799505     -0.814452     Biso  1.000000 O
   O2         1.0    -0.300237     -0.300415     -0.814513     Biso  1.000000 O
   O3         1.0    -0.082906     -0.678232     -0.150289     Biso  1.000000 O
   O4         1.0    -0.090432     -0.186524     -0.153884     Biso  1.000000 O
   O5         1.0    -0.332126     -0.680144     -0.899343     Biso  1.000000 O
   O6         1.0    -0.331729     -0.180682     -0.900243     Biso  1.000000 O
   O7         1.0    -0.198420     -0.699301     -0.436414     Biso  1.000000 O
   O8         1.0    -0.198152     -0.199181     -0.437784     Biso  1.000000 O
   O9         1.0    -0.054006     -0.794456     -0.065679     Biso  1.000000 O
   O10        1.0    -0.054557     -0.307479     -0.065077     Biso  1.000000 O
   O11        1.0    -0.168753     -0.818593     -0.351648     Biso  1.000000 O
   O12        1.0    -0.169413     -0.319929     -0.352753     Biso  1.000000 O
   O13        1.0    -0.043798     -0.431437     -0.226296     Biso  1.000000 O
   O14        1.0    -0.044653     -0.928187     -0.228528     Biso  1.000000 O
   O15        1.0    -0.073590     -0.551301     -0.061784     Biso  1.000000 O
   O16        1.0    -0.073908     -0.050126     -0.311856     Biso  1.000000 O
   O17        1.0    -0.073556     -0.550348     -0.311505     Biso  1.000000 O
   O18        1.0    -0.705719     -0.570242     -0.522842     Biso  1.000000 O
   O19        1.0    -0.706984     -0.069057     -0.523300     Biso  1.000000 O
   O20        1.0    -0.826044     -0.047546     -0.811410     Biso  1.000000 O
   O21        1.0    -0.821690     -0.552375     -0.810363     Biso  1.000000 O
   O22        1.0    -0.675883     -0.450589     -0.437956     Biso  1.000000 O
   O23        1.0    -0.676046     -0.949642     -0.438199     Biso  1.000000 O
   O24        1.0    -0.790603     -0.434577     -0.725403     Biso  1.000000 O
   O25        1.0    -0.789648     -0.925090     -0.723372     Biso  1.000000 O
   O26        1.0    -0.581663     -0.680508     -0.148932     Biso  1.000000 O
   O27        1.0    -0.584909     -0.180671     -0.149253     Biso  1.000000 O
   O28        1.0    -0.697701     -0.699295     -0.435472     Biso  1.000000 O
   O29        1.0    -0.699379     -0.199538     -0.435861     Biso  1.000000 O
   O30        1.0    -0.551441     -0.800188     -0.064030     Biso  1.000000 O
   O31        1.0    -0.552873     -0.300677     -0.064426     Biso  1.000000 O
   O32        1.0    -0.668033     -0.819012     -0.350736     Biso  1.000000 O
   O33        1.0    -0.668482     -0.319062     -0.350271     Biso  1.000000 O
   O34        1.0    -0.426210     -0.449530     -0.939186     Biso  1.000000 O
   O35        1.0    -0.426700     -0.949190     -0.939332     Biso  1.000000 O
   O36        1.0    -0.573515     -0.050542     -0.061044     Biso  1.000000 O
   O37        1.0    -0.573312     -0.550379     -0.060915     Biso  1.000000 O
   O38        1.0    -0.926894     -0.454847     -0.939619     Biso  1.000000 O
   O39        1.0    -0.927680     -0.933455     -0.939407     Biso  1.000000 O
   O40        1.0    -0.830388     -0.678410     -0.647608     Biso  1.000000 O
   O41        1.0    -0.831020     -0.185328     -0.649338     Biso  1.000000 O
   O42        1.0    -0.947559     -0.696559     -0.936332     Biso  1.000000 O
   O43        1.0    -0.935624     -0.223857     -0.924398     Biso  1.000000 O
   O44        1.0    -0.799497     -0.798512     -0.562639     Biso  1.000000 O
   O45        1.0    -0.798766     -0.301734     -0.560497     Biso  1.000000 O
   O46        1.0    -0.917023     -0.813031     -0.851377     Biso  1.000000 O
   O47        1.0    -0.910850     -0.340272     -0.849505     Biso  1.000000 O
   O48        1.0    -0.706578     -0.569259     -0.273743     Biso  1.000000 O
   O49        1.0    -0.707872     -0.069267     -0.273390     Biso  1.000000 O
   O50        1.0    -0.822870     -0.048187     -0.560174     Biso  1.000000 O
   O51        1.0    -0.821967     -0.550444     -0.560108     Biso  1.000000 O
   O52        1.0    -0.677150     -0.449604     -0.189121     Biso  1.000000 O
   O53        1.0    -0.677237     -0.949501     -0.188778     Biso  1.000000 O
   O54        1.0    -0.792307     -0.431209     -0.475324     Biso  1.000000 O
   O55        1.0    -0.792188     -0.929635     -0.474583     Biso  1.000000 O
   O56        1.0    -0.698153     -0.699329     -0.185894     Biso  1.000000 O
   O57        1.0    -0.701485     -0.199001     -0.186004     Biso  1.000000 O
   O58        1.0    -0.667973     -0.818821     -0.100815     Biso  1.000000 O
   O59        1.0    -0.669605     -0.318610     -0.100644     Biso  1.000000 O
   O60        1.0    -0.956234     -0.571819     -0.772904     Biso  1.000000 O
   O61        1.0    -0.956365     -0.037149     -0.757190     Biso  1.000000 O
   O62        1.0    -0.925472     -0.452826     -0.687985     Biso  1.000000 O
   O63        1.0    -0.925183     -0.932153     -0.684624     Biso  1.000000 O
   O64        1.0    -0.831285     -0.680328     -0.398611     Biso  1.000000 O
   O65        1.0    -0.832099     -0.180356     -0.397691     Biso  1.000000 O
   O66        1.0    -0.947018     -0.697042     -0.685555     Biso  1.000000 O
   O67        1.0    -0.946620     -0.206913     -0.686537     Biso  1.000000 O
   O68        1.0    -0.801710     -0.800111     -0.314211     Biso  1.000000 O
   O69        1.0    -0.802100     -0.299982     -0.312308     Biso  1.000000 O
   O70        1.0    -0.916642     -0.814803     -0.600417     Biso  1.000000 O
   O71        1.0    -0.915304     -0.320862     -0.597540     Biso  1.000000 O
   O72        1.0    -0.706125     -0.569254     -0.024181     Biso  1.000000 O
   O73        1.0    -0.707586     -0.069718     -0.022260     Biso  1.000000 O
   O74        1.0    -0.824294     -0.050081     -0.310873     Biso  1.000000 O
   O75        1.0    -0.822984     -0.550036     -0.310786     Biso  1.000000 O
   O76        1.0    -0.793545     -0.430305     -0.225707     Biso  1.000000 O
   O77        1.0    -0.793657     -0.930233     -0.225887     Biso  1.000000 O
   O78        1.0    -0.168237     -0.818644     -0.601260     Biso  1.000000 O
   O79        1.0    -0.167712     -0.318840     -0.601204     Biso  1.000000 O
   O80        1.0    -0.052356     -0.799335     -0.314613     Biso  1.000000 O
   O81        1.0    -0.052952     -0.300666     -0.314700     Biso  1.000000 O
   O82        1.0    -0.198241     -0.698841     -0.686034     Biso  1.000000 O
   O83        1.0    -0.198156     -0.198706     -0.686852     Biso  1.000000 O
   O84        1.0    -0.331482     -0.680503     -0.649098     Biso  1.000000 O
   O85        1.0    -0.331834     -0.181100     -0.649787     Biso  1.000000 O
   O86        1.0    -0.956311     -0.568931     -0.523443     Biso  1.000000 O
   O87        1.0    -0.957572     -0.068806     -0.523870     Biso  1.000000 O
   O88        1.0    -0.926522     -0.449311     -0.438548     Biso  1.000000 O
   O89        1.0    -0.926675     -0.949006     -0.438994     Biso  1.000000 O
   O90        1.0    -0.081946     -0.680319     -0.399506     Biso  1.000000 O
   O91        1.0    -0.081504     -0.180718     -0.399392     Biso  1.000000 O
   O92        1.0    -0.448449     -0.699501     -0.936040     Biso  1.000000 O
   O93        1.0    -0.448125     -0.199854     -0.936580     Biso  1.000000 O
   O94        1.0    -0.301555     -0.800133     -0.564239     Biso  1.000000 O
   O95        1.0    -0.301326     -0.300518     -0.564831     Biso  1.000000 O
   O96        1.0    -0.831491     -0.680430     -0.149480     Biso  1.000000 O
   O97        1.0    -0.835447     -0.179359     -0.143724     Biso  1.000000 O
   O98        1.0    -0.947897     -0.698869     -0.435912     Biso  1.000000 O
   O99        1.0    -0.948513     -0.199375     -0.435510     Biso  1.000000 O
   O100       1.0    -0.800546     -0.799435     -0.064093     Biso  1.000000 O
   O101       1.0    -0.802394     -0.301445     -0.063093     Biso  1.000000 O
   O102       1.0    -0.918371     -0.818393     -0.351297     Biso  1.000000 O
   O103       1.0    -0.918661     -0.318661     -0.349723     Biso  1.000000 O
   O104       1.0    -0.206671     -0.568968     -0.524214     Biso  1.000000 O
   O105       1.0    -0.207180     -0.068873     -0.524591     Biso  1.000000 O
   O106       1.0    -0.418235     -0.819223     -0.851253     Biso  1.000000 O
   O107       1.0    -0.416663     -0.319445     -0.851230     Biso  1.000000 O
   O108       1.0    -0.823637     -0.048700     -0.060817     Biso  1.000000 O
   O109       1.0    -0.822881     -0.551436     -0.061280     Biso  1.000000 O
   O110       1.0    -0.956867     -0.568527     -0.274435     Biso  1.000000 O
   O111       1.0    -0.957364     -0.068984     -0.273433     Biso  1.000000 O
   O112       1.0    -0.927061     -0.449444     -0.189202     Biso  1.000000 O
   O113       1.0    -0.927742     -0.945964     -0.190607     Biso  1.000000 O
   O114       1.0    -0.948474     -0.697497     -0.186854     Biso  1.000000 O
   O115       1.0    -0.951699     -0.199309     -0.184260     Biso  1.000000 O
   O116       1.0    -0.918012     -0.814073     -0.101944     Biso  1.000000 O
   O117       1.0    -0.919369     -0.318843     -0.099916     Biso  1.000000 O
   O118       1.0    -0.957258     -0.570838     -0.024970     Biso  1.000000 O
   O119       1.0    -0.293880     -0.431113     -0.976658     Biso  1.000000 O
   O120       1.0    -0.294129     -0.930283     -0.976544     Biso  1.000000 O
   O121       1.0    -0.176321     -0.449924     -0.689019     Biso  1.000000 O
   O122       1.0    -0.177385     -0.948668     -0.689645     Biso  1.000000 O
   O123       1.0    -0.207348     -0.569560     -0.274647     Biso  1.000000 O
   O124       1.0    -0.208577     -0.067510     -0.276411     Biso  1.000000 O
   O125       1.0    -0.207063     -0.569167     -0.774187     Biso  1.000000 O
   O126       1.0    -0.209984     -0.071080     -0.776338     Biso  1.000000 O
   O127       1.0    -0.323775     -0.050172     -0.561818     Biso  1.000000 O
   O128       1.0    -0.323233     -0.550445     -0.561090     Biso  1.000000 O
   O129       1.0    -0.178024     -0.451086     -0.189836     Biso  1.000000 O
   O130       1.0    -0.178655     -0.945858     -0.191284     Biso  1.000000 O
   O131       1.0    -0.293303     -0.430854     -0.476392     Biso  1.000000 O
   O132       1.0    -0.293982     -0.930360     -0.477161     Biso  1.000000 O
   O133       1.0    -0.198961     -0.698729     -0.186936     Biso  1.000000 O
   O134       1.0    -0.207977     -0.202457     -0.194018     Biso  1.000000 O
   O135       1.0    -0.169314     -0.817339     -0.102090     Biso  1.000000 O
   O136       1.0    -0.171893     -0.323501     -0.104139     Biso  1.000000 O
   O137       1.0    -0.043165     -0.430875     -0.475995     Biso  1.000000 O
   O138       1.0    -0.043430     -0.930946     -0.475986     Biso  1.000000 O
   O139       1.0    -0.074422     -0.051030     -0.558494     Biso  1.000000 O
   O140       1.0    -0.072953     -0.550543     -0.560742     Biso  1.000000 O
   O141       1.0    -0.455919     -0.569352     -0.773753     Biso  1.000000 O
   O142       1.0    -0.458079     -0.069384     -0.774380     Biso  1.000000 O
   O143       1.0    -0.425089     -0.449781     -0.688614     Biso  1.000000 O
   O144       1.0    -0.426795     -0.949406     -0.689486     Biso  1.000000 O
   O145       1.0    -0.542745     -0.430997     -0.975737     Biso  1.000000 O
   O146       1.0    -0.543250     -0.930620     -0.976308     Biso  1.000000 O
   O147       1.0    -0.325712     -0.049668     -0.812686     Biso  1.000000 O
   O148       1.0    -0.323513     -0.550259     -0.811072     Biso  1.000000 O
   O149       1.0    -0.168832     -0.817279     -0.851602     Biso  1.000000 O
   O150       1.0    -0.167053     -0.319604     -0.850953     Biso  1.000000 O
   O151       1.0    -0.051848     -0.799252     -0.563946     Biso  1.000000 O
   O152       1.0    -0.050911     -0.300907     -0.563902     Biso  1.000000 O
   O153       1.0    -0.198587     -0.698199     -0.936491     Biso  1.000000 O
   O154       1.0    -0.201389     -0.198923     -0.939223     Biso  1.000000 O
   O155       1.0    -0.331876     -0.680247     -0.399307     Biso  1.000000 O
   O156       1.0    -0.333707     -0.181287     -0.401506     Biso  1.000000 O
   O157       1.0    -0.081789     -0.679718     -0.648743     Biso  1.000000 O
   O158       1.0    -0.081170     -0.181920     -0.650074     Biso  1.000000 O
   O159       1.0    -0.447853     -0.699682     -0.685805     Biso  1.000000 O
   O160       1.0    -0.448477     -0.199376     -0.686771     Biso  1.000000 O
   O161       1.0    -0.302348     -0.799386     -0.314629     Biso  1.000000 O
   O162       1.0    -0.303102     -0.301984     -0.315826     Biso  1.000000 O
   O163       1.0    -0.417934     -0.819341     -0.601161     Biso  1.000000 O
   O164       1.0    -0.417759     -0.319435     -0.601735     Biso  1.000000 O
   O165       1.0    -0.176785     -0.449605     -0.439219     Biso  1.000000 O
   O166       1.0    -0.177415     -0.948978     -0.439976     Biso  1.000000 O
   O167       1.0    -0.178376     -0.453291     -0.939964     Biso  1.000000 O
   O168       1.0    -0.176466     -0.943060     -0.940398     Biso  1.000000 O
   O169       1.0    -0.207764     -0.570412     -0.024670     Biso  1.000000 O
   O170       1.0    -0.203935     -0.064568     -0.023962     Biso  1.000000 O
   O171       1.0    -0.325312     -0.050123     -0.312327     Biso  1.000000 O
   O172       1.0    -0.323758     -0.550419     -0.311477     Biso  1.000000 O
   O173       1.0    -0.294183     -0.430994     -0.226663     Biso  1.000000 O
   O174       1.0    -0.295640     -0.929433     -0.228425     Biso  1.000000 O
   O175       1.0    -0.580930     -0.680560     -0.898706     Biso  1.000000 O
   O176       1.0    -0.580402     -0.180552     -0.899073     Biso  1.000000 O
   O177       1.0    -0.550532     -0.800096     -0.813638     Biso  1.000000 O
   O178       1.0    -0.548716     -0.300161     -0.813323     Biso  1.000000 O
   O179       1.0    -0.041991     -0.433925     -0.725097     Biso  1.000000 O
   O180       1.0    -0.043767     -0.924544     -0.723608     Biso  1.000000 O
   O181       1.0    -0.074699     -0.036923     -0.807672     Biso  1.000000 O
   O182       1.0    -0.072618     -0.552241     -0.810825     Biso  1.000000 O
   O183       1.0    -0.456123     -0.569711     -0.523594     Biso  1.000000 O
   O184       1.0    -0.457673     -0.069223     -0.524855     Biso  1.000000 O
   O185       1.0    -0.574510     -0.050311     -0.811422     Biso  1.000000 O
   O186       1.0    -0.572534     -0.551253     -0.810531     Biso  1.000000 O
   O187       1.0    -0.426369     -0.450184     -0.438955     Biso  1.000000 O
   O188       1.0    -0.426889     -0.949667     -0.439498     Biso  1.000000 O
   O189       1.0    -0.541743     -0.431727     -0.725543     Biso  1.000000 O
   O190       1.0    -0.543290     -0.930754     -0.726071     Biso  1.000000 O
   O191       1.0    -0.053709     -0.793832     -0.814890     Biso  1.000000 O
   O192       1.0    -0.048391     -0.312732     -0.811765     Biso  1.000000 O
   O193       1.0    -0.332466     -0.679741     -0.149533     Biso  1.000000 O
   O194       1.0    -0.338209     -0.180410     -0.154153     Biso  1.000000 O
   O195       1.0    -0.082569     -0.677460     -0.899276     Biso  1.000000 O
   O196       1.0    -0.082598     -0.206715     -0.898253     Biso  1.000000 O
   O197       1.0    -0.448206     -0.699597     -0.436034     Biso  1.000000 O
   O198       1.0    -0.450152     -0.199833     -0.437442     Biso  1.000000 O
   O199       1.0    -0.302912     -0.798441     -0.064912     Biso  1.000000 O
   O200       1.0    -0.303714     -0.302060     -0.066056     Biso  1.000000 O
   O201       1.0    -0.418575     -0.819128     -0.351331     Biso  1.000000 O
   O202       1.0    -0.419717     -0.319994     -0.352817     Biso  1.000000 O
   O203       1.0    -0.321774     -0.051154     -0.061510     Biso  1.000000 O
   O204       1.0    -0.323946     -0.550428     -0.061472     Biso  1.000000 O
   O205       1.0    -0.674744     -0.450318     -0.938531     Biso  1.000000 O
   O206       1.0    -0.674977     -0.950118     -0.938363     Biso  1.000000 O
   O207       1.0    -0.580516     -0.680371     -0.648198     Biso  1.000000 O
   O208       1.0    -0.582610     -0.181019     -0.649221     Biso  1.000000 O
   O209       1.0    -0.697467     -0.699049     -0.935608     Biso  1.000000 O
   O210       1.0    -0.696612     -0.200322     -0.934331     Biso  1.000000 O
   O211       1.0    -0.550372     -0.800023     -0.563424     Biso  1.000000 O
   O212       1.0    -0.549566     -0.299959     -0.563434     Biso  1.000000 O
   O213       1.0    -0.667172     -0.818282     -0.850550     Biso  1.000000 O
   O214       1.0    -0.664257     -0.321774     -0.849038     Biso  1.000000 O
   O215       1.0    -0.043020     -0.434628     -0.976498     Biso  1.000000 O
   O216       1.0    -0.044810     -0.916388     -0.980809     Biso  1.000000 O
   O217       1.0    -0.456903     -0.569632     -0.273965     Biso  1.000000 O
   O218       1.0    -0.457680     -0.069404     -0.274078     Biso  1.000000 O
   O219       1.0    -0.574236     -0.050599     -0.561455     Biso  1.000000 O
   O220       1.0    -0.572555     -0.550841     -0.560403     Biso  1.000000 O
   O221       1.0    -0.427616     -0.450273     -0.189538     Biso  1.000000 O
   O222       1.0    -0.427278     -0.949476     -0.189432     Biso  1.000000 O
   O223       1.0    -0.542753     -0.431018     -0.475827     Biso  1.000000 O
   O224       1.0    -0.543250     -0.930545     -0.476132     Biso  1.000000 O
   O225       1.0    -0.448701     -0.699463     -0.186239     Biso  1.000000 O
   O226       1.0    -0.454097     -0.200233     -0.188570     Biso  1.000000 O
   O227       1.0    -0.418889     -0.818986     -0.101505     Biso  1.000000 O
   O228       1.0    -0.420516     -0.319246     -0.102322     Biso  1.000000 O
   O229       1.0    -0.705205     -0.571336     -0.772904     Biso  1.000000 O
   O230       1.0    -0.709988     -0.068496     -0.775627     Biso  1.000000 O
   O231       1.0    -0.673623     -0.451673     -0.687331     Biso  1.000000 O
   O232       1.0    -0.675287     -0.950192     -0.688520     Biso  1.000000 O
   O233       1.0    -0.792098     -0.435276     -0.976111     Biso  1.000000 O
   O234       1.0    -0.790193     -0.927322     -0.973731     Biso  1.000000 O
   O235       1.0    -0.581264     -0.680318     -0.398456     Biso  1.000000 O
   O236       1.0    -0.582874     -0.180993     -0.399391     Biso  1.000000 O
   O237       1.0    -0.696996     -0.699014     -0.685144     Biso  1.000000 O
   O238       1.0    -0.697897     -0.203893     -0.685198     Biso  1.000000 O
   O239       1.0    -0.292678     -0.430513     -0.726395     Biso  1.000000 O
   O240       1.0    -0.293992     -0.930484     -0.727004     Biso  1.000000 O
   O241       1.0    -0.551582     -0.800027     -0.313899     Biso  1.000000 O
   O242       1.0    -0.551960     -0.300668     -0.313866     Biso  1.000000 O
   O243       1.0    -0.666939     -0.818517     -0.600275     Biso  1.000000 O
   O244       1.0    -0.664453     -0.323178     -0.598145     Biso  1.000000 O
   O245       1.0    -0.456857     -0.569242     -0.024182     Biso  1.000000 O
   O246       1.0    -0.456871     -0.068998     -0.024322     Biso  1.000000 O
   O247       1.0    -0.574160     -0.050376     -0.311368     Biso  1.000000 O
   O248       1.0    -0.573281     -0.550427     -0.310813     Biso  1.000000 O
   O249       1.0    -0.543874     -0.430642     -0.226171     Biso  1.000000 O
   O250       1.0    -0.543788     -0.930759     -0.226016     Biso  1.000000 O
   O251       1.0    -0.830719     -0.678818     -0.898551     Biso  1.000000 O
   O252       1.0    -0.826157     -0.187637     -0.893851     Biso  1.000000 O
   O253       1.0    -0.799595     -0.797862     -0.813157     Biso  1.000000 O
   O254       1.0    -0.797098     -0.313043     -0.811817     Biso  1.000000 O
   O255       1.0    -0.042998     -0.138936     -0.974367     Biso  1.000000 O
   O256       1.0    -0.961732     -0.050674     -0.034809     Biso  1.000000 O
   O257       1.0    -0.078885     -0.034798     -0.066837     Biso  1.000000 O
   N1         1.0    -0.053677     -0.790304     -0.191251     Biso  1.000000 N
   N2         1.0    -0.054835     -0.294735     -0.190963     Biso  1.000000 N
   N3         1.0    -0.197461     -0.706743     -0.560007     Biso  1.000000 N
   N4         1.0    -0.196887     -0.206920     -0.560878     Biso  1.000000 N
   N5         1.0    -0.302490     -0.792638     -0.690334     Biso  1.000000 N
   N6         1.0    -0.302138     -0.292817     -0.690763     Biso  1.000000 N
   N7         1.0    -0.177445     -0.457069     -0.565190     Biso  1.000000 N
   N8         1.0    -0.177858     -0.956943     -0.565518     Biso  1.000000 N
   N9         1.0    -0.321085     -0.042811     -0.935630     Biso  1.000000 N
   N10        1.0    -0.322877     -0.543213     -0.935248     Biso  1.000000 N
   N11        1.0    -0.573364     -0.042863     -0.185055     Biso  1.000000 N
   N12        1.0    -0.572399     -0.543005     -0.184826     Biso  1.000000 N
   N13        1.0    -0.324311     -0.042635     -0.686060     Biso  1.000000 N
   N14        1.0    -0.322247     -0.542856     -0.684768     Biso  1.000000 N
   N15        1.0    -0.178303     -0.457363     -0.315596     Biso  1.000000 N
   N16        1.0    -0.179517     -0.955454     -0.317005     Biso  1.000000 N
   N17        1.0    -0.800054     -0.789081     -0.689087     Biso  1.000000 N
   N18        1.0    -0.797189     -0.303292     -0.685761     Biso  1.000000 N
   N19        1.0    -0.817367     -0.035139     -0.681330     Biso  1.000000 N
   N20        1.0    -0.821348     -0.544937     -0.684207     Biso  1.000000 N
   N21        1.0    -0.678086     -0.457074     -0.314770     Biso  1.000000 N
   N22        1.0    -0.678025     -0.957074     -0.314774     Biso  1.000000 N
   N23        1.0    -0.697055     -0.706901     -0.309609     Biso  1.000000 N
   N24        1.0    -0.697834     -0.206433     -0.309334     Biso  1.000000 N
   N25        1.0    -0.926453     -0.462076     -0.814530     Biso  1.000000 N
   N26        1.0    -0.926865     -0.941624     -0.812272     Biso  1.000000 N
   N27        1.0    -0.947347     -0.703830     -0.810063     Biso  1.000000 N
   N28        1.0    -0.929272     -0.236727     -0.798666     Biso  1.000000 N
   N29        1.0    -0.802287     -0.792407     -0.439834     Biso  1.000000 N
   N30        1.0    -0.802601     -0.292450     -0.438121     Biso  1.000000 N
   N31        1.0    -0.823186     -0.042517     -0.434797     Biso  1.000000 N
   N32        1.0    -0.821784     -0.543102     -0.434359     Biso  1.000000 N
   N33        1.0    -0.676364     -0.457343     -0.065189     Biso  1.000000 N
   N34        1.0    -0.677180     -0.957107     -0.064746     Biso  1.000000 N
   N35        1.0    -0.697290     -0.706697     -0.059836     Biso  1.000000 N
   N36        1.0    -0.699506     -0.206586     -0.058923     Biso  1.000000 N
   N37        1.0    -0.927029     -0.457755     -0.564267     Biso  1.000000 N
   N38        1.0    -0.926782     -0.953602     -0.565059     Biso  1.000000 N
   N39        1.0    -0.303086     -0.791951     -0.940573     Biso  1.000000 N
   N40        1.0    -0.301764     -0.293189     -0.941141     Biso  1.000000 N
   N41        1.0    -0.946796     -0.705506     -0.559605     Biso  1.000000 N
   N42        1.0    -0.947837     -0.207051     -0.560467     Biso  1.000000 N
   N43        1.0    -0.801604     -0.792194     -0.190489     Biso  1.000000 N
   N44        1.0    -0.804211     -0.291771     -0.189019     Biso  1.000000 N
   N45        1.0    -0.197623     -0.706374     -0.310479     Biso  1.000000 N
   N46        1.0    -0.199343     -0.207813     -0.313394     Biso  1.000000 N
   N47        1.0    -0.823653     -0.042049     -0.184633     Biso  1.000000 N
   N48        1.0    -0.822437     -0.542827     -0.184966     Biso  1.000000 N
   N49        1.0    -0.927758     -0.456615     -0.315005     Biso  1.000000 N
   N50        1.0    -0.927927     -0.956689     -0.315747     Biso  1.000000 N
   N51        1.0    -0.947480     -0.706402     -0.310154     Biso  1.000000 N
   N52        1.0    -0.948296     -0.206522     -0.308744     Biso  1.000000 N
   N53        1.0    -0.927281     -0.459546     -0.065686     Biso  1.000000 N
   N54        1.0    -0.925620     -0.945285     -0.065546     Biso  1.000000 N
   N55        1.0    -0.948002     -0.704192     -0.060737     Biso  1.000000 N
   N56        1.0    -0.953932     -0.209838     -0.058423     Biso  1.000000 N
   N57        1.0    -0.072218     -0.042782     -0.434103     Biso  1.000000 N
   N58        1.0    -0.072405     -0.542879     -0.434927     Biso  1.000000 N
   N59        1.0    -0.426546     -0.457248     -0.815165     Biso  1.000000 N
   N60        1.0    -0.428320     -0.956880     -0.815875     Biso  1.000000 N
   N61        1.0    -0.052818     -0.792438     -0.440358     Biso  1.000000 N
   N62        1.0    -0.052407     -0.292745     -0.440177     Biso  1.000000 N
   N63        1.0    -0.197887     -0.705808     -0.810298     Biso  1.000000 N
   N64        1.0    -0.198623     -0.207592     -0.810246     Biso  1.000000 N
   N65        1.0    -0.447076     -0.706997     -0.809740     Biso  1.000000 N
   N66        1.0    -0.446607     -0.206847     -0.810381     Biso  1.000000 N
   N67        1.0    -0.303061     -0.792650     -0.440557     Biso  1.000000 N
   N68        1.0    -0.303889     -0.293487     -0.441676     Biso  1.000000 N
   N69        1.0    -0.177121     -0.458494     -0.814979     Biso  1.000000 N
   N70        1.0    -0.176176     -0.952456     -0.815320     Biso  1.000000 N
   N71        1.0    -0.323240     -0.042922     -0.435892     Biso  1.000000 N
   N72        1.0    -0.322152     -0.543096     -0.434962     Biso  1.000000 N
   N73        1.0    -0.178342     -0.458798     -0.065792     Biso  1.000000 N
   N74        1.0    -0.179215     -0.949876     -0.067847     Biso  1.000000 N
   N75        1.0    -0.197991     -0.705514     -0.060768     Biso  1.000000 N
   N76        1.0    -0.209029     -0.211441     -0.066551     Biso  1.000000 N
   N77        1.0    -0.551969     -0.792689     -0.940108     Biso  1.000000 N
   N78        1.0    -0.550965     -0.293019     -0.940007     Biso  1.000000 N
   N79        1.0    -0.083446     -0.041310     -0.682697     Biso  1.000000 N
   N80        1.0    -0.072472     -0.544110     -0.684737     Biso  1.000000 N
   N81        1.0    -0.572370     -0.043287     -0.934913     Biso  1.000000 N
   N82        1.0    -0.572102     -0.543245     -0.934661     Biso  1.000000 N
   N83        1.0    -0.427256     -0.457522     -0.565069     Biso  1.000000 N
   N84        1.0    -0.428126     -0.956974     -0.565735     Biso  1.000000 N
   N85        1.0    -0.052490     -0.790371     -0.689742     Biso  1.000000 N
   N86        1.0    -0.050376     -0.296445     -0.689597     Biso  1.000000 N
   N87        1.0    -0.446658     -0.707008     -0.559604     Biso  1.000000 N
   N88        1.0    -0.447620     -0.206594     -0.560750     Biso  1.000000 N
   N89        1.0    -0.303604     -0.791956     -0.190874     Biso  1.000000 N
   N90        1.0    -0.305580     -0.295629     -0.192956     Biso  1.000000 N
   N91        1.0    -0.322744     -0.042641     -0.185495     Biso  1.000000 N
   N92        1.0    -0.322766     -0.543184     -0.185352     Biso  1.000000 N
   N93        1.0    -0.551729     -0.792537     -0.689808     Biso  1.000000 N
   N94        1.0    -0.551688     -0.293657     -0.689657     Biso  1.000000 N
   N95        1.0    -0.072790     -0.545033     -0.935537     Biso  1.000000 N
   N96        1.0    -0.574202     -0.043349     -0.685597     Biso  1.000000 N
   N97        1.0    -0.571265     -0.544140     -0.684080     Biso  1.000000 N
   N98        1.0    -0.428383     -0.457338     -0.315409     Biso  1.000000 N
   N99        1.0    -0.428965     -0.957140     -0.315823     Biso  1.000000 N
   N100       1.0    -0.053251     -0.788202     -0.940673     Biso  1.000000 N
   N101       1.0    -0.047332     -0.309734     -0.938510     Biso  1.000000 N
   N102       1.0    -0.447203     -0.706806     -0.309943     Biso  1.000000 N
   N103       1.0    -0.448370     -0.207139     -0.311305     Biso  1.000000 N
   N104       1.0    -0.674449     -0.460782     -0.814253     Biso  1.000000 N
   N105       1.0    -0.677295     -0.956187     -0.814680     Biso  1.000000 N
   N106       1.0    -0.696569     -0.706049     -0.809268     Biso  1.000000 N
   N107       1.0    -0.692343     -0.210167     -0.807919     Biso  1.000000 N
   N108       1.0    -0.552544     -0.792683     -0.439937     Biso  1.000000 N
   N109       1.0    -0.553639     -0.293251     -0.440157     Biso  1.000000 N
   N110       1.0    -0.572584     -0.043021     -0.435011     Biso  1.000000 N
   N111       1.0    -0.571619     -0.543473     -0.434310     Biso  1.000000 N
   N112       1.0    -0.427976     -0.457207     -0.065550     Biso  1.000000 N
   N113       1.0    -0.428024     -0.957396     -0.065580     Biso  1.000000 N
   N114       1.0    -0.447594     -0.706769     -0.060080     Biso  1.000000 N
   N115       1.0    -0.450241     -0.206793     -0.061304     Biso  1.000000 N
   N116       1.0    -0.800101     -0.789413     -0.939805     Biso  1.000000 N
   N117       1.0    -0.798648     -0.299544     -0.937966     Biso  1.000000 N
   N118       1.0    -0.075085     -0.039263     -0.188394     Biso  1.000000 N
   N119       1.0    -0.072900     -0.543337     -0.185516     Biso  1.000000 N
   N120       1.0    -0.823977     -0.037414     -0.936197     Biso  1.000000 N
   N121       1.0    -0.822342     -0.545435     -0.935093     Biso  1.000000 N
   N122       1.0    -0.676385     -0.458624     -0.564043     Biso  1.000000 N
   N123       1.0    -0.677271     -0.956091     -0.564277     Biso  1.000000 N
   N124       1.0    -0.696291     -0.706099     -0.558970     Biso  1.000000 N
   N125       1.0    -0.697270     -0.208421     -0.559297     Biso  1.000000 N
   N126       1.0    -0.552768     -0.792812     -0.190260     Biso  1.000000 N
   N127       1.0    -0.554958     -0.292909     -0.190711     Biso  1.000000 N
   N128       1.0    -0.072753     -0.026179     -0.939268     Biso  1.000000 N
   C1         1.0    -0.015474     -0.564682     -0.016778     Biso  1.000000 C
   C2         1.0    -0.360304     -0.822779     -0.928725     Biso  1.000000 C
   C3         1.0    -0.359052     -0.323542     -0.928827     Biso  1.000000 C
   C4         1.0    -0.264885     -0.573290     -0.696732     Biso  1.000000 C
   C5         1.0    -0.267265     -0.073231     -0.698355     Biso  1.000000 C
   C6         1.0    -0.140091     -0.675989     -0.322244     Biso  1.000000 C
   C7         1.0    -0.141372     -0.176712     -0.323342     Biso  1.000000 C
   C8         1.0    -0.234973     -0.426542     -0.553533     Biso  1.000000 C
   C9         1.0    -0.235537     -0.926306     -0.554248     Biso  1.000000 C
   C10        1.0    -0.140209     -0.686195     -0.391359     Biso  1.000000 C
   C11        1.0    -0.140241     -0.186394     -0.392090     Biso  1.000000 C
   C12        1.0    -0.360097     -0.812862     -0.859500     Biso  1.000000 C
   C13        1.0    -0.358527     -0.313438     -0.859534     Biso  1.000000 C
   C14        1.0    -0.110428     -0.812683     -0.359679     Biso  1.000000 C
   C15        1.0    -0.110840     -0.313676     -0.360227     Biso  1.000000 C
   C16        1.0    -0.390267     -0.686340     -0.891028     Biso  1.000000 C
   C17        1.0    -0.389781     -0.186655     -0.891770     Biso  1.000000 C
   C18        1.0    -0.110897     -0.820910     -0.179139     Biso  1.000000 C
   C19        1.0    -0.112685     -0.325795     -0.180560     Biso  1.000000 C
   C20        1.0    -0.265317     -0.563258     -0.765994     Biso  1.000000 C
   C21        1.0    -0.267777     -0.063601     -0.767810     Biso  1.000000 C
   C22        1.0    -0.234940     -0.436647     -0.484391     Biso  1.000000 C
   C23        1.0    -0.235649     -0.936188     -0.485170     Biso  1.000000 C
   C24        1.0    -0.858527     -0.818346     -0.928150     Biso  1.000000 C
   C25        1.0    -0.853790     -0.333994     -0.927134     Biso  1.000000 C
   C26        1.0    -0.515054     -0.563368     -0.015902     Biso  1.000000 C
   C27        1.0    -0.515102     -0.063331     -0.016055     Biso  1.000000 C
   C28        1.0    -0.639425     -0.676448     -0.321154     Biso  1.000000 C
   C29        1.0    -0.640351     -0.176328     -0.321570     Biso  1.000000 C
   C30        1.0    -0.734038     -0.428348     -0.552464     Biso  1.000000 C
   C31        1.0    -0.734220     -0.925108     -0.552057     Biso  1.000000 C
   C32        1.0    -0.858220     -0.808700     -0.858888     Biso  1.000000 C
   C33        1.0    -0.853606     -0.328665     -0.857537     Biso  1.000000 C
   C34        1.0    -0.889311     -0.684338     -0.890876     Biso  1.000000 C
   C35        1.0    -0.878961     -0.205645     -0.881744     Biso  1.000000 C
   C36        1.0    -0.610142     -0.823262     -0.178305     Biso  1.000000 C
   C37        1.0    -0.612383     -0.323177     -0.178669     Biso  1.000000 C
   C38        1.0    -0.734012     -0.437708     -0.483242     Biso  1.000000 C
   C39        1.0    -0.734122     -0.935809     -0.482990     Biso  1.000000 C
   C40        1.0    -0.764033     -0.563820     -0.514896     Biso  1.000000 C
   C41        1.0    -0.765173     -0.062501     -0.515183     Biso  1.000000 C
   C42        1.0    -0.889170     -0.674428     -0.821717     Biso  1.000000 C
   C43        1.0    -0.871399     -0.205426     -0.809309     Biso  1.000000 C
   C44        1.0    -0.609737     -0.813102     -0.109055     Biso  1.000000 C
   C45        1.0    -0.611539     -0.313143     -0.109235     Biso  1.000000 C
   C46        1.0    -0.234356     -0.436810     -0.734295     Biso  1.000000 C
   C47        1.0    -0.235603     -0.935791     -0.734915     Biso  1.000000 C
   C48        1.0    -0.639928     -0.686404     -0.140789     Biso  1.000000 C
   C49        1.0    -0.643102     -0.186347     -0.140905     Biso  1.000000 C
   C50        1.0    -0.764193     -0.573689     -0.445816     Biso  1.000000 C
   C51        1.0    -0.765685     -0.073158     -0.446376     Biso  1.000000 C
   C52        1.0    -0.858621     -0.818064     -0.677766     Biso  1.000000 C
   C53        1.0    -0.855206     -0.331629     -0.672468     Biso  1.000000 C
   C54        1.0    -0.984609     -0.440648     -0.984460     Biso  1.000000 C
   C55        1.0    -0.985264     -0.922275     -0.986451     Biso  1.000000 C
   C56        1.0    -0.264930     -0.563279     -0.516008     Biso  1.000000 C
   C57        1.0    -0.265532     -0.063106     -0.516643     Biso  1.000000 C
   C58        1.0    -0.110332     -0.822997     -0.428727     Biso  1.000000 C
   C59        1.0    -0.110259     -0.323357     -0.429193     Biso  1.000000 C
   C60        1.0    -0.639682     -0.676392     -0.071587     Biso  1.000000 C
   C61        1.0    -0.642379     -0.176301     -0.071527     Biso  1.000000 C
   C62        1.0    -0.735635     -0.426496     -0.303255     Biso  1.000000 C
   C63        1.0    -0.735421     -0.926401     -0.303093     Biso  1.000000 C
   C64        1.0    -0.858160     -0.809493     -0.608340     Biso  1.000000 C
   C65        1.0    -0.856507     -0.316721     -0.604908     Biso  1.000000 C
   C66        1.0    -0.015048     -0.573229     -0.197255     Biso  1.000000 C
   C67        1.0    -0.017434     -0.071626     -0.197302     Biso  1.000000 C
   C68        1.0    -0.888973     -0.684449     -0.640056     Biso  1.000000 C
   C69        1.0    -0.889529     -0.190812     -0.641741     Biso  1.000000 C
   C70        1.0    -0.735439     -0.436419     -0.234050     Biso  1.000000 C
   C71        1.0    -0.735378     -0.936352     -0.233921     Biso  1.000000 C
   C72        1.0    -0.389789     -0.676435     -0.821719     Biso  1.000000 C
   C73        1.0    -0.389310     -0.176426     -0.822477     Biso  1.000000 C
   C74        1.0    -0.111306     -0.809905     -0.110317     Biso  1.000000 C
   C75        1.0    -0.113048     -0.317908     -0.111201     Biso  1.000000 C
   C76        1.0    -0.764871     -0.563220     -0.265678     Biso  1.000000 C
   C77        1.0    -0.766269     -0.063149     -0.265552     Biso  1.000000 C
   C78        1.0    -0.889158     -0.674913     -0.570913     Biso  1.000000 C
   C79        1.0    -0.891008     -0.176937     -0.573852     Biso  1.000000 C
   C80        1.0    -0.985135     -0.433290     -0.803142     Biso  1.000000 C
   C81        1.0    -0.985075     -0.912936     -0.799762     Biso  1.000000 C
   C82        1.0    -0.764867     -0.573296     -0.196594     Biso  1.000000 C
   C83        1.0    -0.766491     -0.073010     -0.196402     Biso  1.000000 C
   C84        1.0    -0.860102     -0.822730     -0.428517     Biso  1.000000 C
   C85        1.0    -0.860038     -0.323173     -0.426620     Biso  1.000000 C
   C86        1.0    -0.983950     -0.440979     -0.733425     Biso  1.000000 C
   C87        1.0    -0.984543     -0.924482     -0.730608     Biso  1.000000 C
   C88        1.0    -0.733827     -0.427406     -0.052855     Biso  1.000000 C
   C89        1.0    -0.733760     -0.925852     -0.052385     Biso  1.000000 C
   C90        1.0    -0.860036     -0.812783     -0.359369     Biso  1.000000 C
   C91        1.0    -0.860213     -0.312984     -0.357562     Biso  1.000000 C
   C92        1.0    -0.889700     -0.686073     -0.390698     Biso  1.000000 C
   C93        1.0    -0.890622     -0.186424     -0.390019     Biso  1.000000 C
   C94        1.0    -0.764541     -0.564066     -0.016150     Biso  1.000000 C
   C95        1.0    -0.766246     -0.062622     -0.015268     Biso  1.000000 C
   C96        1.0    -0.889747     -0.676056     -0.321609     Biso  1.000000 C
   C97        1.0    -0.890674     -0.176337     -0.320785     Biso  1.000000 C
   C98        1.0    -0.984701     -0.427116     -0.553036     Biso  1.000000 C
   C99        1.0    -0.985014     -0.924843     -0.552840     Biso  1.000000 C
   C100       1.0    -0.859486     -0.821829     -0.178539     Biso  1.000000 C
   C101       1.0    -0.861696     -0.322569     -0.177622     Biso  1.000000 C
   C102       1.0    -0.984750     -0.436729     -0.483873     Biso  1.000000 C
   C103       1.0    -0.984991     -0.936040     -0.483985     Biso  1.000000 C
   C104       1.0    -0.859176     -0.810708     -0.109523     Biso  1.000000 C
   C105       1.0    -0.861103     -0.313321     -0.108151     Biso  1.000000 C
   C106       1.0    -0.890024     -0.685354     -0.141595     Biso  1.000000 C
   C107       1.0    -0.894685     -0.186034     -0.137784     Biso  1.000000 C
   C108       1.0    -0.140967     -0.684917     -0.141994     Biso  1.000000 C
   C109       1.0    -0.149702     -0.192169     -0.147438     Biso  1.000000 C
   C110       1.0    -0.234166     -0.427129     -0.803433     Biso  1.000000 C
   C111       1.0    -0.235589     -0.924880     -0.803829     Biso  1.000000 C
   C112       1.0    -0.889780     -0.674939     -0.072494     Biso  1.000000 C
   C113       1.0    -0.897318     -0.176583     -0.069094     Biso  1.000000 C
   C114       1.0    -0.985489     -0.426373     -0.303402     Biso  1.000000 C
   C115       1.0    -0.986001     -0.925869     -0.305448     Biso  1.000000 C
   C116       1.0    -0.140023     -0.676085     -0.571605     Biso  1.000000 C
   C117       1.0    -0.139118     -0.176749     -0.572478     Biso  1.000000 C
   C118       1.0    -0.264614     -0.573395     -0.446796     Biso  1.000000 C
   C119       1.0    -0.265536     -0.073222     -0.447504     Biso  1.000000 C
   C120       1.0    -0.985405     -0.436739     -0.234318     Biso  1.000000 C
   C121       1.0    -0.986125     -0.934273     -0.236169     Biso  1.000000 C
   C122       1.0    -0.359928     -0.823204     -0.678558     Biso  1.000000 C
   C123       1.0    -0.359742     -0.323300     -0.679173     Biso  1.000000 C
   C124       1.0    -0.015231     -0.563021     -0.266361     Biso  1.000000 C
   C125       1.0    -0.015995     -0.062872     -0.266092     Biso  1.000000 C
   C126       1.0    -0.484595     -0.436724     -0.984138     Biso  1.000000 C
   C127       1.0    -0.484983     -0.936475     -0.984480     Biso  1.000000 C
   C128       1.0    -0.984445     -0.429196     -0.053270     Biso  1.000000 C
   C129       1.0    -0.983687     -0.914472     -0.055326     Biso  1.000000 C
   C130       1.0    -0.265672     -0.573901     -0.947242     Biso  1.000000 C
   C131       1.0    -0.262107     -0.071673     -0.946774     Biso  1.000000 C
   C132       1.0    -0.140820     -0.674859     -0.072854     Biso  1.000000 C
   C133       1.0    -0.149017     -0.185351     -0.078135     Biso  1.000000 C
   C134       1.0    -0.235972     -0.427077     -0.303906     Biso  1.000000 C
   C135       1.0    -0.237644     -0.925305     -0.305985     Biso  1.000000 C
   C136       1.0    -0.140149     -0.685838     -0.640802     Biso  1.000000 C
   C137       1.0    -0.139453     -0.186809     -0.641749     Biso  1.000000 C
   C138       1.0    -0.359707     -0.813253     -0.609332     Biso  1.000000 C
   C139       1.0    -0.359537     -0.313415     -0.609955     Biso  1.000000 C
   C140       1.0    -0.109962     -0.812128     -0.609264     Biso  1.000000 C
   C141       1.0    -0.109160     -0.313782     -0.608991     Biso  1.000000 C
   C142       1.0    -0.389628     -0.686588     -0.640781     Biso  1.000000 C
   C143       1.0    -0.390159     -0.186620     -0.641658     Biso  1.000000 C
   C144       1.0    -0.514608     -0.573496     -0.946648     Biso  1.000000 C
   C145       1.0    -0.514677     -0.073402     -0.946778     Biso  1.000000 C
   C146       1.0    -0.235979     -0.437364     -0.234817     Biso  1.000000 C
   C147       1.0    -0.237295     -0.934516     -0.236636     Biso  1.000000 C
   C148       1.0    -0.235940     -0.438584     -0.984918     Biso  1.000000 C
   C149       1.0    -0.235965     -0.933203     -0.985402     Biso  1.000000 C
   C150       1.0    -0.265550     -0.563537     -0.266426     Biso  1.000000 C
   C151       1.0    -0.266551     -0.062346     -0.267539     Biso  1.000000 C
   C152       1.0    -0.109978     -0.821323     -0.678457     Biso  1.000000 C
   C153       1.0    -0.109141     -0.324940     -0.677884     Biso  1.000000 C
   C154       1.0    -0.014699     -0.573252     -0.446392     Biso  1.000000 C
   C155       1.0    -0.014095     -0.072986     -0.445006     Biso  1.000000 C
   C156       1.0    -0.389223     -0.676611     -0.571507     Biso  1.000000 C
   C157       1.0    -0.389910     -0.176413     -0.572465     Biso  1.000000 C
   C158       1.0    -0.483919     -0.426979     -0.803012     Biso  1.000000 C
   C159       1.0    -0.485730     -0.926578     -0.803817     Biso  1.000000 C
   C160       1.0    -0.140810     -0.674805     -0.822142     Biso  1.000000 C
   C161       1.0    -0.139130     -0.182196     -0.823743     Biso  1.000000 C
   C162       1.0    -0.265317     -0.573597     -0.197239     Biso  1.000000 C
   C163       1.0    -0.265260     -0.072528     -0.197960     Biso  1.000000 C
   C164       1.0    -0.360606     -0.823051     -0.428777     Biso  1.000000 C
   C165       1.0    -0.361675     -0.323891     -0.430321     Biso  1.000000 C
   C166       1.0    -0.014740     -0.563268     -0.515513     Biso  1.000000 C
   C167       1.0    -0.015059     -0.063342     -0.514434     Biso  1.000000 C
   C168       1.0    -0.483445     -0.437193     -0.733727     Biso  1.000000 C
   C169       1.0    -0.485153     -0.936596     -0.734477     Biso  1.000000 C
   C170       1.0    -0.514130     -0.563825     -0.765445     Biso  1.000000 C
   C171       1.0    -0.516352     -0.063333     -0.766290     Biso  1.000000 C
   C172       1.0    -0.235699     -0.428259     -0.053863     Biso  1.000000 C
   C173       1.0    -0.238208     -0.922871     -0.055229     Biso  1.000000 C
   C174       1.0    -0.140770     -0.684431     -0.891306     Biso  1.000000 C
   C175       1.0    -0.141758     -0.197395     -0.892729     Biso  1.000000 C
   C176       1.0    -0.360429     -0.812876     -0.359600     Biso  1.000000 C
   C177       1.0    -0.361467     -0.314295     -0.361067     Biso  1.000000 C
   C178       1.0    -0.111026     -0.808857     -0.859895     Biso  1.000000 C
   C179       1.0    -0.107753     -0.320505     -0.857853     Biso  1.000000 C
   C180       1.0    -0.390029     -0.686384     -0.391014     Biso  1.000000 C
   C181       1.0    -0.391623     -0.187036     -0.392651     Biso  1.000000 C
   C182       1.0    -0.513543     -0.573956     -0.696129     Biso  1.000000 C
   C183       1.0    -0.516232     -0.073331     -0.697109     Biso  1.000000 C
   C184       1.0    -0.609333     -0.823010     -0.927993     Biso  1.000000 C
   C185       1.0    -0.607733     -0.323872     -0.927540     Biso  1.000000 C
   C186       1.0    -0.265901     -0.563948     -0.016449     Biso  1.000000 C
   C187       1.0    -0.262510     -0.061403     -0.016107     Biso  1.000000 C
   C188       1.0    -0.110855     -0.818515     -0.928912     Biso  1.000000 C
   C189       1.0    -0.108683     -0.333289     -0.926769     Biso  1.000000 C
   C190       1.0    -0.014926     -0.574710     -0.696197     Biso  1.000000 C
   C191       1.0    -0.023128     -0.066690     -0.694414     Biso  1.000000 C
   C192       1.0    -0.389753     -0.676356     -0.321795     Biso  1.000000 C
   C193       1.0    -0.390630     -0.177062     -0.323147     Biso  1.000000 C
   C194       1.0    -0.484775     -0.427122     -0.553278     Biso  1.000000 C
   C195       1.0    -0.485533     -0.926554     -0.553779     Biso  1.000000 C
   C196       1.0    -0.608888     -0.812775     -0.858724     Biso  1.000000 C
   C197       1.0    -0.606619     -0.314346     -0.857998     Biso  1.000000 C
   C198       1.0    -0.639146     -0.686367     -0.890465     Biso  1.000000 C
   C199       1.0    -0.638112     -0.186933     -0.889990     Biso  1.000000 C
   C200       1.0    -0.360995     -0.822492     -0.179003     Biso  1.000000 C
   C201       1.0    -0.363548     -0.324584     -0.180430     Biso  1.000000 C
   C202       1.0    -0.014739     -0.565296     -0.765335     Biso  1.000000 C
   C203       1.0    -0.018174     -0.044969     -0.758122     Biso  1.000000 C
   C204       1.0    -0.484546     -0.437100     -0.484032     Biso  1.000000 C
   C205       1.0    -0.485097     -0.936590     -0.484496     Biso  1.000000 C
   C206       1.0    -0.514304     -0.563760     -0.515310     Biso  1.000000 C
   C207       1.0    -0.515840     -0.063420     -0.516493     Biso  1.000000 C
   C208       1.0    -0.638650     -0.676403     -0.821178     Biso  1.000000 C
   C209       1.0    -0.636966     -0.177329     -0.820356     Biso  1.000000 C
   C210       1.0    -0.360860     -0.812307     -0.109856     Biso  1.000000 C
   C211       1.0    -0.362469     -0.314218     -0.110969     Biso  1.000000 C
   C212       1.0    -0.390585     -0.686095     -0.141240     Biso  1.000000 C
   C213       1.0    -0.395510     -0.186838     -0.144366     Biso  1.000000 C
   C214       1.0    -0.513982     -0.573707     -0.446068     Biso  1.000000 C
   C215       1.0    -0.515270     -0.073441     -0.447131     Biso  1.000000 C
   C216       1.0    -0.609165     -0.822857     -0.677799     Biso  1.000000 C
   C217       1.0    -0.608218     -0.324948     -0.677197     Biso  1.000000 C
   C218       1.0    -0.733338     -0.438732     -0.983818     Biso  1.000000 C
   C219       1.0    -0.732730     -0.935307     -0.982826     Biso  1.000000 C
   C220       1.0    -0.015204     -0.574982     -0.947660     Biso  1.000000 C
   C221       1.0    -0.390276     -0.676165     -0.071992     Biso  1.000000 C
   C222       1.0    -0.393320     -0.176745     -0.074482     Biso  1.000000 C
   C223       1.0    -0.486041     -0.427008     -0.303759     Biso  1.000000 C
   C224       1.0    -0.486206     -0.926598     -0.303750     Biso  1.000000 C
   C225       1.0    -0.608715     -0.812789     -0.608492     Biso  1.000000 C
   C226       1.0    -0.607231     -0.315048     -0.607706     Biso  1.000000 C
   C227       1.0    -0.638745     -0.686234     -0.639983     Biso  1.000000 C
   C228       1.0    -0.640444     -0.188467     -0.640673     Biso  1.000000 C
   C229       1.0    -0.764268     -0.574743     -0.947075     Biso  1.000000 C
   C230       1.0    -0.768177     -0.071763     -0.946535     Biso  1.000000 C
   C231       1.0    -0.485789     -0.436949     -0.234524     Biso  1.000000 C
   C232       1.0    -0.485626     -0.936601     -0.234398     Biso  1.000000 C
   C233       1.0    -0.515104     -0.563545     -0.265748     Biso  1.000000 C
   C234       1.0    -0.516011     -0.063393     -0.266136     Biso  1.000000 C
   C235       1.0    -0.638407     -0.676273     -0.570737     Biso  1.000000 C
   C236       1.0    -0.640514     -0.177450     -0.571743     Biso  1.000000 C
   C237       1.0    -0.732182     -0.430987     -0.802369     Biso  1.000000 C
   C238       1.0    -0.733498     -0.924466     -0.802232     Biso  1.000000 C
   C239       1.0    -0.514894     -0.573503     -0.196548     Biso  1.000000 C
   C240       1.0    -0.516040     -0.073419     -0.196995     Biso  1.000000 C
   C241       1.0    -0.610081     -0.823081     -0.428180     Biso  1.000000 C
   C242       1.0    -0.610945     -0.323745     -0.428099     Biso  1.000000 C
   C243       1.0    -0.732014     -0.440123     -0.733046     Biso  1.000000 C
   C244       1.0    -0.732563     -0.934071     -0.732747     Biso  1.000000 C
   C245       1.0    -0.763590     -0.565154     -0.765021     Biso  1.000000 C
   C246       1.0    -0.767816     -0.061592     -0.766914     Biso  1.000000 C
   C247       1.0    -0.485267     -0.426707     -0.053501     Biso  1.000000 C
   C248       1.0    -0.485308     -0.926659     -0.053762     Biso  1.000000 C
   C249       1.0    -0.609822     -0.813059     -0.358954     Biso  1.000000 C
   C250       1.0    -0.610354     -0.313482     -0.358781     Biso  1.000000 C
   C251       1.0    -0.639529     -0.686331     -0.390328     Biso  1.000000 C
   C252       1.0    -0.641008     -0.186640     -0.390922     Biso  1.000000 C
   C253       1.0    -0.763419     -0.574830     -0.695800     Biso  1.000000 C
   C254       1.0    -0.766849     -0.071469     -0.697162     Biso  1.000000 C
   C255       1.0    -0.008789     -0.044835     -0.951004     Biso  1.000000 C
   C256       1.0    -0.989848     -0.105114     -0.929370     Biso  1.000000 C
   C257       1.0    -0.982525     -0.113568     -0.859291     Biso  1.000000 C
   C258       1.0    -0.018225     -0.042606     -0.023619     Biso  1.000000 C
   H1         1.0    -0.228399     -0.881396     -0.560530     Biso  1.000000 H
   H2         1.0    -0.227974     -0.381596     -0.559732     Biso  1.000000 H
   H3         1.0    -0.070094     -0.500726     -0.193514     Biso  1.000000 H
   H4         1.0    -0.070628     -0.997186     -0.198169     Biso  1.000000 H
   H5         1.0    -0.194850     -0.701656     -0.510540     Biso  1.000000 H
   H6         1.0    -0.194321     -0.201601     -0.511400     Biso  1.000000 H
   H7         1.0    -0.252261     -0.806183     -0.658407     Biso  1.000000 H
   H8         1.0    -0.252064     -0.306353     -0.658615     Biso  1.000000 H
   H9         1.0    -0.373146     -0.556713     -0.967123     Biso  1.000000 H
   H10        1.0    -0.370637     -0.057076     -0.967866     Biso  1.000000 H
   H11        1.0    -0.305285     -0.797684     -0.739828     Biso  1.000000 H
   H12        1.0    -0.304527     -0.298069     -0.740086     Biso  1.000000 H
   H13        1.0    -0.247616     -0.693178     -0.592011     Biso  1.000000 H
   H14        1.0    -0.246925     -0.193267     -0.592894     Biso  1.000000 H
   H15        1.0    -0.128198     -0.443783     -0.283570     Biso  1.000000 H
   H16        1.0    -0.129658     -0.941312     -0.285133     Biso  1.000000 H
   H17        1.0    -0.073932     -0.041228     -0.139153     Biso  1.000000 H
   H18        1.0    -0.070195     -0.548793     -0.136070     Biso  1.000000 H
   H19        1.0    -0.057217     -0.747728     -0.183402     Biso  1.000000 H
   H20        1.0    -0.059273     -0.252221     -0.182919     Biso  1.000000 H
   H21        1.0    -0.353071     -0.867681     -0.935012     Biso  1.000000 H
   H22        1.0    -0.352227     -0.368507     -0.935066     Biso  1.000000 H
   H23        1.0    -0.147024     -0.631033     -0.316100     Biso  1.000000 H
   H24        1.0    -0.148856     -0.131866     -0.316936     Biso  1.000000 H
   H25        1.0    -0.089399     -0.688413     -0.284832     Biso  1.000000 H
   H26        1.0    -0.091069     -0.189130     -0.285302     Biso  1.000000 H
   H27        1.0    -0.160989     -0.810640     -0.466271     Biso  1.000000 H
   H28        1.0    -0.160735     -0.310776     -0.466840     Biso  1.000000 H
   H29        1.0    -0.411120     -0.810488     -0.966061     Biso  1.000000 H
   H30        1.0    -0.409822     -0.310999     -0.966045     Biso  1.000000 H
   H31        1.0    -0.338975     -0.688914     -0.784530     Biso  1.000000 H
   H32        1.0    -0.338509     -0.188778     -0.785158     Biso  1.000000 H
   H33        1.0    -0.103639     -0.865895     -0.184809     Biso  1.000000 H
   H34        1.0    -0.105629     -0.370526     -0.187859     Biso  1.000000 H
   H35        1.0    -0.194156     -0.749272     -0.568210     Biso  1.000000 H
   H36        1.0    -0.193771     -0.249513     -0.568851     Biso  1.000000 H
   H37        1.0    -0.319155     -0.048212     -0.886476     Biso  1.000000 H
   H38        1.0    -0.320033     -0.548345     -0.885781     Biso  1.000000 H
   H39        1.0    -0.305720     -0.750100     -0.682120     Biso  1.000000 H
   H40        1.0    -0.305517     -0.250254     -0.682716     Biso  1.000000 H
   H41        1.0    -0.180834     -0.452052     -0.364988     Biso  1.000000 H
   H42        1.0    -0.181866     -0.950627     -0.366451     Biso  1.000000 H
   H43        1.0    -0.122901     -0.557149     -0.217516     Biso  1.000000 H
   H44        1.0    -0.125014     -0.053178     -0.220299     Biso  1.000000 H
   H45        1.0    -0.056284     -0.795922     -0.240667     Biso  1.000000 H
   H46        1.0    -0.056695     -0.299472     -0.240160     Biso  1.000000 H
   H47        1.0    -0.180733     -0.499616     -0.557027     Biso  1.000000 H
   H48        1.0    -0.181206     -0.999490     -0.557275     Biso  1.000000 H
   H49        1.0    -0.319169     -0.500299     -0.692817     Biso  1.000000 H
   H50        1.0    -0.321081     -0.000107     -0.694170     Biso  1.000000 H
   H51        1.0    -0.214110     -0.560781     -0.659501     Biso  1.000000 H
   H52        1.0    -0.216475     -0.060778     -0.661094     Biso  1.000000 H
   H53        1.0    -0.284991     -0.439220     -0.840906     Biso  1.000000 H
   H54        1.0    -0.285390     -0.938872     -0.841416     Biso  1.000000 H
   H55        1.0    -0.750510     -0.803861     -0.657250     Biso  1.000000 H
   H56        1.0    -0.746504     -0.316029     -0.652863     Biso  1.000000 H
   H57        1.0    -0.693497     -0.700997     -0.509442     Biso  1.000000 H
   H58        1.0    -0.695079     -0.202499     -0.510056     Biso  1.000000 H
   H59        1.0    -0.569257     -0.500457     -0.193022     Biso  1.000000 H
   H60        1.0    -0.570119     -0.000320     -0.193167     Biso  1.000000 H
   H61        1.0    -0.769588     -0.619799     -0.689169     Biso  1.000000 H
   H62        1.0    -0.780460     -0.115367     -0.692368     Biso  1.000000 H
   H63        1.0    -0.536074     -0.439234     -0.090668     Biso  1.000000 H
   H64        1.0    -0.536106     -0.939051     -0.091047     Biso  1.000000 H
   H65        1.0    -0.285641     -0.438994     -0.590986     Biso  1.000000 H
   H66        1.0    -0.286111     -0.938836     -0.591784     Biso  1.000000 H
   H67        1.0    -0.726440     -0.880205     -0.557725     Biso  1.000000 H
   H68        1.0    -0.727188     -0.383427     -0.558751     Biso  1.000000 H
   H69        1.0    -0.802911     -0.794657     -0.738509     Biso  1.000000 H
   H70        1.0    -0.799726     -0.311162     -0.734563     Biso  1.000000 H
   H71        1.0    -0.746294     -0.691943     -0.590602     Biso  1.000000 H
   H72        1.0    -0.747747     -0.195954     -0.591961     Biso  1.000000 H
   H73        1.0    -0.627968     -0.443413     -0.282794     Biso  1.000000 H
   H74        1.0    -0.627823     -0.943555     -0.282792     Biso  1.000000 H
   H75        1.0    -0.570442     -0.048061     -0.135504     Biso  1.000000 H
   H76        1.0    -0.569710     -0.548155     -0.135382     Biso  1.000000 H
   H77        1.0    -0.646322     -0.631514     -0.314808     Biso  1.000000 H
   H78        1.0    -0.647004     -0.131318     -0.315460     Biso  1.000000 H
   H79        1.0    -0.213923     -0.560831     -0.409477     Biso  1.000000 H
   H80        1.0    -0.214960     -0.060638     -0.410016     Biso  1.000000 H
   H81        1.0    -0.908776     -0.804571     -0.965168     Biso  1.000000 H
   H82        1.0    -0.905335     -0.321902     -0.963272     Biso  1.000000 H
   H83        1.0    -0.838841     -0.687793     -0.784457     Biso  1.000000 H
   H84        1.0    -0.821001     -0.224221     -0.779292     Biso  1.000000 H
   H85        1.0    -0.603178     -0.868217     -0.184490     Biso  1.000000 H
   H86        1.0    -0.605658     -0.368152     -0.184951     Biso  1.000000 H
   H87        1.0    -0.021445     -0.618242     -0.191044     Biso  1.000000 H
   H88        1.0    -0.025815     -0.116280     -0.190507     Biso  1.000000 H
   H89        1.0    -0.801868     -0.746431     -0.680965     Biso  1.000000 H
   H90        1.0    -0.799366     -0.260399     -0.679776     Biso  1.000000 H
   H91        1.0    -0.680485     -0.452130     -0.364178     Biso  1.000000 H
   H92        1.0    -0.680482     -0.951969     -0.364185     Biso  1.000000 H
   H93        1.0    -0.622561     -0.556638     -0.216769     Biso  1.000000 H
   H94        1.0    -0.623622     -0.056454     -0.216780     Biso  1.000000 H
   H95        1.0    -0.818722     -0.502418     -0.692857     Biso  1.000000 H
   H96        1.0    -0.808314     -0.993144     -0.688255     Biso  1.000000 H
   H97        1.0    -0.319619     -0.500666     -0.943368     Biso  1.000000 H
   H98        1.0    -0.319034     -0.000136     -0.943665     Biso  1.000000 H
   H99        1.0    -0.784633     -0.441297     -0.589610     Biso  1.000000 H
   H100       1.0    -0.785248     -0.936623     -0.589578     Biso  1.000000 H
   H101       1.0    -0.713574     -0.561199     -0.408320     Biso  1.000000 H
   H102       1.0    -0.715032     -0.061099     -0.408590     Biso  1.000000 H
   H103       1.0    -0.681296     -0.499600     -0.306474     Biso  1.000000 H
   H104       1.0    -0.681404     -0.999595     -0.306654     Biso  1.000000 H
   H105       1.0    -0.876930     -0.447215     -0.783101     Biso  1.000000 H
   H106       1.0    -0.876614     -0.928847     -0.779995     Biso  1.000000 H
   H107       1.0    -0.814405     -0.041190     -0.631854     Biso  1.000000 H
   H108       1.0    -0.818363     -0.549668     -0.634624     Biso  1.000000 H
   H109       1.0    -0.693908     -0.749450     -0.317820     Biso  1.000000 H
   H110       1.0    -0.694751     -0.249040     -0.317091     Biso  1.000000 H
   H111       1.0    -0.894807     -0.629394     -0.815135     Biso  1.000000 H
   H112       1.0    -0.870657     -0.162372     -0.792262     Biso  1.000000 H
   H113       1.0    -0.660900     -0.810826     -0.215620     Biso  1.000000 H
   H114       1.0    -0.663183     -0.310551     -0.215773     Biso  1.000000 H
   H115       1.0    -0.589040     -0.689041     -0.034247     Biso  1.000000 H
   H116       1.0    -0.591519     -0.188881     -0.034468     Biso  1.000000 H
   H117       1.0    -0.853972     -0.863084     -0.685080     Biso  1.000000 H
   H118       1.0    -0.848553     -0.376972     -0.675659     Biso  1.000000 H
   H119       1.0    -0.181407     -0.499938     -0.307526     Biso  1.000000 H
   H120       1.0    -0.182410     -0.997979     -0.308552     Biso  1.000000 H
   H121       1.0    -0.929537     -0.456704     -0.863977     Biso  1.000000 H
   H122       1.0    -0.930141     -0.935485     -0.861383     Biso  1.000000 H
   H123       1.0    -0.871344     -0.559123     -0.715655     Biso  1.000000 H
   H124       1.0    -0.870466     -0.042559     -0.711227     Biso  1.000000 H
   H125       1.0    -0.752322     -0.806205     -0.407762     Biso  1.000000 H
   H126       1.0    -0.752394     -0.305905     -0.406053     Biso  1.000000 H
   H127       1.0    -0.694469     -0.701747     -0.260183     Biso  1.000000 H
   H128       1.0    -0.695411     -0.200960     -0.260025     Biso  1.000000 H
   H129       1.0    -0.771264     -0.618603     -0.439528     Biso  1.000000 H
   H130       1.0    -0.773109     -0.118114     -0.440661     Biso  1.000000 H
   H131       1.0    -0.964574     -0.562200     -0.910438     Biso  1.000000 H
   H132       1.0    -0.728291     -0.881492     -0.309383     Biso  1.000000 H
   H133       1.0    -0.728586     -0.381574     -0.309538     Biso  1.000000 H
   H134       1.0    -0.928162     -0.504712     -0.806047     Biso  1.000000 H
   H135       1.0    -0.930921     -0.984141     -0.803483     Biso  1.000000 H
   H136       1.0    -0.804526     -0.797316     -0.489259     Biso  1.000000 H
   H137       1.0    -0.804626     -0.297758     -0.487309     Biso  1.000000 H
   H138       1.0    -0.003322     -0.803295     -0.159340     Biso  1.000000 H
   H139       1.0    -0.004922     -0.307974     -0.158430     Biso  1.000000 H
   H140       1.0    -0.747161     -0.693219     -0.341588     Biso  1.000000 H
   H141       1.0    -0.748049     -0.192871     -0.341287     Biso  1.000000 H
   H142       1.0    -0.626208     -0.443704     -0.033203     Biso  1.000000 H
   H143       1.0    -0.626656     -0.943813     -0.033113     Biso  1.000000 H
   H144       1.0    -0.944762     -0.746419     -0.818473     Biso  1.000000 H
   H145       1.0    -0.924196     -0.279574     -0.805550     Biso  1.000000 H
   H146       1.0    -0.122457     -0.556535     -0.467002     Biso  1.000000 H
   H147       1.0    -0.121929     -0.056601     -0.466529     Biso  1.000000 H
   H148       1.0    -0.646441     -0.631431     -0.065278     Biso  1.000000 H
   H149       1.0    -0.649013     -0.131330     -0.065154     Biso  1.000000 H
   H150       1.0    -0.908799     -0.803844     -0.714487     Biso  1.000000 H
   H151       1.0    -0.905819     -0.320829     -0.711030     Biso  1.000000 H
   H152       1.0    -0.838598     -0.687657     -0.533514     Biso  1.000000 H
   H153       1.0    -0.840169     -0.187495     -0.535308     Biso  1.000000 H
   H154       1.0    -0.805349     -0.749878     -0.431542     Biso  1.000000 H
   H155       1.0    -0.806172     -0.249888     -0.430262     Biso  1.000000 H
   H156       1.0    -0.679515     -0.451871     -0.114792     Biso  1.000000 H
   H157       1.0    -0.680335     -0.952085     -0.114403     Biso  1.000000 H
   H158       1.0    -0.944257     -0.698659     -0.760523     Biso  1.000000 H
   H159       1.0    -0.932655     -0.226854     -0.751795     Biso  1.000000 H
   H160       1.0    -0.180064     -0.451963     -0.614622     Biso  1.000000 H
   H161       1.0    -0.180447     -0.951701     -0.614861     Biso  1.000000 H
   H162       1.0    -0.818506     -0.500582     -0.442622     Biso  1.000000 H
   H163       1.0    -0.819697     -0.999976     -0.442717     Biso  1.000000 H
   H164       1.0    -0.306514     -0.749439     -0.932282     Biso  1.000000 H
   H165       1.0    -0.305100     -0.250562     -0.933439     Biso  1.000000 H
   H166       1.0    -0.786307     -0.439016     -0.340640     Biso  1.000000 H
   H167       1.0    -0.786141     -0.938788     -0.340499     Biso  1.000000 H
   H168       1.0    -0.714227     -0.560829     -0.159116     Biso  1.000000 H
   H169       1.0    -0.715657     -0.060859     -0.158971     Biso  1.000000 H
   H170       1.0    -0.980164     -0.867783     -0.805806     Biso  1.000000 H
   H171       1.0    -0.981190     -0.388404     -0.811342     Biso  1.000000 H
   H172       1.0    -0.376339     -0.443577     -0.783334     Biso  1.000000 H
   H173       1.0    -0.378178     -0.943264     -0.784000     Biso  1.000000 H
   H174       1.0    -0.679302     -0.499967     -0.057354     Biso  1.000000 H
   H175       1.0    -0.680841     -0.999549     -0.056469     Biso  1.000000 H
   H176       1.0    -0.997229     -0.689697     -0.841724     Biso  1.000000 H
   H177       1.0    -0.978199     -0.226579     -0.833695     Biso  1.000000 H
   H178       1.0    -0.876971     -0.444027     -0.532360     Biso  1.000000 H
   H179       1.0    -0.876952     -0.940701     -0.531781     Biso  1.000000 H
   H180       1.0    -0.820695     -0.047787     -0.385416     Biso  1.000000 H
   H181       1.0    -0.819238     -0.548097     -0.384904     Biso  1.000000 H
   H182       1.0    -0.694221     -0.749285     -0.067883     Biso  1.000000 H
   H183       1.0    -0.696870     -0.249070     -0.067592     Biso  1.000000 H
   H184       1.0    -0.896004     -0.630021     -0.564364     Biso  1.000000 H
   H185       1.0    -0.899267     -0.131761     -0.570685     Biso  1.000000 H
   H186       1.0    -0.321073     -0.047799     -0.636402     Biso  1.000000 H
   H187       1.0    -0.319493     -0.548109     -0.635283     Biso  1.000000 H
   H188       1.0    -0.853297     -0.867686     -0.434804     Biso  1.000000 H
   H189       1.0    -0.852846     -0.368098     -0.432786     Biso  1.000000 H
   H190       1.0    -0.194493     -0.748939     -0.318576     Biso  1.000000 H
   H191       1.0    -0.195352     -0.250260     -0.321538     Biso  1.000000 H
   H192       1.0    -0.929521     -0.453185     -0.613717     Biso  1.000000 H
   H193       1.0    -0.928827     -0.944858     -0.614188     Biso  1.000000 H
   H194       1.0    -0.871916     -0.556707     -0.466298     Biso  1.000000 H
   H195       1.0    -0.873376     -0.055886     -0.467040     Biso  1.000000 H
   H196       1.0    -0.751644     -0.806064     -0.158389     Biso  1.000000 H
   H197       1.0    -0.754067     -0.305456     -0.157088     Biso  1.000000 H
   H198       1.0    -0.694485     -0.701423     -0.010388     Biso  1.000000 H
   H199       1.0    -0.695377     -0.201863     -0.008882     Biso  1.000000 H
   H200       1.0    -0.771874     -0.618240     -0.190389     Biso  1.000000 H
   H201       1.0    -0.773917     -0.117890     -0.190177     Biso  1.000000 H
   H202       1.0    -0.964312     -0.561995     -0.658872     Biso  1.000000 H
   H203       1.0    -0.974429     -0.057355     -0.652539     Biso  1.000000 H
   H204       1.0    -0.103251     -0.867948     -0.434812     Biso  1.000000 H
   H205       1.0    -0.103155     -0.368260     -0.435549     Biso  1.000000 H
   H206       1.0    -0.726461     -0.881049     -0.059173     Biso  1.000000 H
   H207       1.0    -0.727055     -0.382315     -0.058398     Biso  1.000000 H
   H208       1.0    -0.930362     -0.500255     -0.555770     Biso  1.000000 H
   H209       1.0    -0.929656     -0.996433     -0.559501     Biso  1.000000 H
   H210       1.0    -0.804512     -0.797710     -0.240008     Biso  1.000000 H
   H211       1.0    -0.806564     -0.296807     -0.238435     Biso  1.000000 H
   H212       1.0    -0.747413     -0.693067     -0.091859     Biso  1.000000 H
   H213       1.0    -0.749975     -0.192550     -0.089412     Biso  1.000000 H
   H214       1.0    -0.943223     -0.748020     -0.568087     Biso  1.000000 H
   H215       1.0    -0.944106     -0.249755     -0.567239     Biso  1.000000 H
   H216       1.0    -0.910630     -0.810005     -0.465976     Biso  1.000000 H
   H217       1.0    -0.910707     -0.310853     -0.464160     Biso  1.000000 H
   H218       1.0    -0.839190     -0.688674     -0.284115     Biso  1.000000 H
   H219       1.0    -0.839985     -0.188904     -0.283437     Biso  1.000000 H
   H220       1.0    -0.804297     -0.749559     -0.182610     Biso  1.000000 H
   H221       1.0    -0.807412     -0.249340     -0.180569     Biso  1.000000 H
   H222       1.0    -0.396773     -0.631513     -0.815366     Biso  1.000000 H
   H223       1.0    -0.396372     -0.131461     -0.816463     Biso  1.000000 H
   H224       1.0    -0.944230     -0.700682     -0.510161     Biso  1.000000 H
   H225       1.0    -0.944720     -0.200993     -0.511083     Biso  1.000000 H
   H226       1.0    -0.819159     -0.500251     -0.192917     Biso  1.000000 H
   H227       1.0    -0.820149     -0.999574     -0.193006     Biso  1.000000 H
   H228       1.0    -0.161646     -0.809011     -0.216869     Biso  1.000000 H
   H229       1.0    -0.163101     -0.312672     -0.217879     Biso  1.000000 H
   H230       1.0    -0.784545     -0.439679     -0.090352     Biso  1.000000 H
   H231       1.0    -0.784892     -0.938195     -0.089174     Biso  1.000000 H
   H232       1.0    -0.979299     -0.879625     -0.558543     Biso  1.000000 H
   H233       1.0    -0.977698     -0.382215     -0.559440     Biso  1.000000 H
   H234       1.0    -0.089986     -0.687186     -0.035621     Biso  1.000000 H
   H235       1.0    -0.100290     -0.203626     -0.043756     Biso  1.000000 H
   H236       1.0    -0.996858     -0.691880     -0.591472     Biso  1.000000 H
   H237       1.0    -0.998432     -0.194184     -0.592677     Biso  1.000000 H
   H238       1.0    -0.877720     -0.442941     -0.282896     Biso  1.000000 H
   H239       1.0    -0.878093     -0.942874     -0.283394     Biso  1.000000 H
   H240       1.0    -0.820754     -0.046959     -0.135006     Biso  1.000000 H
   H241       1.0    -0.819788     -0.548230     -0.135529     Biso  1.000000 H
   H242       1.0    -0.147054     -0.631188     -0.565163     Biso  1.000000 H
   H243       1.0    -0.145672     -0.131765     -0.566049     Biso  1.000000 H
   H244       1.0    -0.896580     -0.631100     -0.315327     Biso  1.000000 H
   H245       1.0    -0.897464     -0.131347     -0.314657     Biso  1.000000 H
   H246       1.0    -0.853145     -0.866942     -0.184317     Biso  1.000000 H
   H247       1.0    -0.854733     -0.367417     -0.184481     Biso  1.000000 H
   H248       1.0    -0.930307     -0.451407     -0.364425     Biso  1.000000 H
   H249       1.0    -0.929931     -0.951929     -0.365093     Biso  1.000000 H
   H250       1.0    -0.872577     -0.556310     -0.217089     Biso  1.000000 H
   H251       1.0    -0.873945     -0.055636     -0.216349     Biso  1.000000 H
   H252       1.0    -0.964121     -0.560621     -0.408942     Biso  1.000000 H
   H253       1.0    -0.963613     -0.059920     -0.407749     Biso  1.000000 H
   H254       1.0    -0.352981     -0.868132     -0.684912     Biso  1.000000 H
   H255       1.0    -0.352802     -0.368236     -0.685479     Biso  1.000000 H
   H256       1.0    -0.930896     -0.499194     -0.306926     Biso  1.000000 H
   H257       1.0    -0.931149     -0.999128     -0.307137     Biso  1.000000 H
   H258       1.0    -0.944253     -0.748975     -0.318150     Biso  1.000000 H
   H259       1.0    -0.945141     -0.249157     -0.316486     Biso  1.000000 H
   H260       1.0    -0.910016     -0.809220     -0.216080     Biso  1.000000 H
   H261       1.0    -0.912423     -0.309792     -0.214708     Biso  1.000000 H
   H262       1.0    -0.839459     -0.688194     -0.035127     Biso  1.000000 H
   H263       1.0    -0.846661     -0.187733     -0.030656     Biso  1.000000 H
   H264       1.0    -0.070099     -0.047812     -0.384658     Biso  1.000000 H
   H265       1.0    -0.069891     -0.548033     -0.385485     Biso  1.000000 H
   H266       1.0    -0.945007     -0.700971     -0.260744     Biso  1.000000 H
   H267       1.0    -0.945918     -0.200976     -0.259531     Biso  1.000000 H
   H268       1.0    -0.127284     -0.443514     -0.533186     Biso  1.000000 H
   H269       1.0    -0.127769     -0.943381     -0.533360     Biso  1.000000 H
   H270       1.0    -0.979079     -0.881091     -0.312697     Biso  1.000000 H
   H271       1.0    -0.978690     -0.381379     -0.309480     Biso  1.000000 H
   H272       1.0    -0.248198     -0.692457     -0.842161     Biso  1.000000 H
   H273       1.0    -0.247966     -0.192588     -0.842557     Biso  1.000000 H
   H274       1.0    -0.997521     -0.692832     -0.342324     Biso  1.000000 H
   H275       1.0    -0.998457     -0.193066     -0.341096     Biso  1.000000 H
   H276       1.0    -0.876966     -0.446553     -0.033693     Biso  1.000000 H
   H277       1.0    -0.875519     -0.932661     -0.032898     Biso  1.000000 H
   H278       1.0    -0.429506     -0.451921     -0.864692     Biso  1.000000 H
   H279       1.0    -0.430976     -0.951549     -0.865341     Biso  1.000000 H
   H280       1.0    -0.895439     -0.629844     -0.066229     Biso  1.000000 H
   H281       1.0    -0.907124     -0.131975     -0.063493     Biso  1.000000 H
   H282       1.0    -0.305964     -0.796856     -0.990088     Biso  1.000000 H
   H283       1.0    -0.305089     -0.298788     -0.990731     Biso  1.000000 H
   H284       1.0    -0.930135     -0.453639     -0.115134     Biso  1.000000 H
   H285       1.0    -0.928263     -0.941522     -0.114974     Biso  1.000000 H
   H286       1.0    -0.372439     -0.556474     -0.716712     Biso  1.000000 H
   H287       1.0    -0.374673     -0.056208     -0.717715     Biso  1.000000 H
   H288       1.0    -0.252877     -0.806205     -0.408579     Biso  1.000000 H
   H289       1.0    -0.253852     -0.307187     -0.409594     Biso  1.000000 H
   H290       1.0    -0.964508     -0.560458     -0.159871     Biso  1.000000 H
   H291       1.0    -0.967156     -0.059289     -0.159157     Biso  1.000000 H
   H292       1.0    -0.930815     -0.502174     -0.058098     Biso  1.000000 H
   H293       1.0    -0.930778     -0.987854     -0.057712     Biso  1.000000 H
   H294       1.0    -0.195047     -0.701088     -0.261043     Biso  1.000000 H
   H295       1.0    -0.198809     -0.203256     -0.264391     Biso  1.000000 H
   H296       1.0    -0.945429     -0.746822     -0.068815     Biso  1.000000 H
   H297       1.0    -0.949002     -0.251791     -0.068914     Biso  1.000000 H
   H298       1.0    -0.944994     -0.698729     -0.011252     Biso  1.000000 H
   H299       1.0    -0.949393     -0.208637     -0.008712     Biso  1.000000 H
   H300       1.0    -0.231256     -0.879576     -0.809977     Biso  1.000000 H
   H301       1.0    -0.226429     -0.382310     -0.809748     Biso  1.000000 H
   H302       1.0    -0.977028     -0.869753     -0.062658     Biso  1.000000 H
   H303       1.0    -0.977318     -0.384142     -0.058635     Biso  1.000000 H
   H304       1.0    -0.997893     -0.690229     -0.092695     Biso  1.000000 H
   H305       1.0    -0.004629     -0.196609     -0.089263     Biso  1.000000 H
   H306       1.0    -0.035222     -0.441032     -0.090995     Biso  1.000000 H
   H307       1.0    -0.033809     -0.927911     -0.092864     Biso  1.000000 H
   H308       1.0    -0.271429     -0.618363     -0.440584     Biso  1.000000 H
   H309       1.0    -0.272373     -0.118191     -0.441332     Biso  1.000000 H
   H310       1.0    -0.036066     -0.438940     -0.340908     Biso  1.000000 H
   H311       1.0    -0.036414     -0.938960     -0.342775     Biso  1.000000 H
   H312       1.0    -0.272858     -0.618798     -0.941014     Biso  1.000000 H
   H313       1.0    -0.267073     -0.116842     -0.940166     Biso  1.000000 H
   H314       1.0    -0.463897     -0.560898     -0.909375     Biso  1.000000 H
   H315       1.0    -0.464028     -0.060625     -0.909544     Biso  1.000000 H
   H316       1.0    -0.231183     -0.880381     -0.312749     Biso  1.000000 H
   H317       1.0    -0.229258     -0.382096     -0.310138     Biso  1.000000 H
   H318       1.0    -0.069260     -0.500328     -0.443068     Biso  1.000000 H
   H319       1.0    -0.069228     -0.000276     -0.442573     Biso  1.000000 H
   H320       1.0    -0.195045     -0.700778     -0.760821     Biso  1.000000 H
   H321       1.0    -0.194988     -0.200594     -0.760672     Biso  1.000000 H
   H322       1.0    -0.252749     -0.805354     -0.908686     Biso  1.000000 H
   H323       1.0    -0.251538     -0.306684     -0.909291     Biso  1.000000 H
   H324       1.0    -0.429542     -0.499828     -0.807143     Biso  1.000000 H
   H325       1.0    -0.431307     -0.999459     -0.807916     Biso  1.000000 H
   H326       1.0    -0.305648     -0.797884     -0.489975     Biso  1.000000 H
   H327       1.0    -0.306128     -0.298586     -0.491021     Biso  1.000000 H
   H328       1.0    -0.247766     -0.692778     -0.342474     Biso  1.000000 H
   H329       1.0    -0.249182     -0.194312     -0.345944     Biso  1.000000 H
   H330       1.0    -0.128013     -0.445533     -0.033960     Biso  1.000000 H
   H331       1.0    -0.130063     -0.933307     -0.037905     Biso  1.000000 H
   H332       1.0    -0.056124     -0.749905     -0.432161     Biso  1.000000 H
   H333       1.0    -0.055803     -0.250178     -0.432152     Biso  1.000000 H
   H334       1.0    -0.443914     -0.749551     -0.817873     Biso  1.000000 H
   H335       1.0    -0.443445     -0.249418     -0.818266     Biso  1.000000 H
   H336       1.0    -0.148005     -0.629966     -0.066695     Biso  1.000000 H
   H337       1.0    -0.147740     -0.140645     -0.066244     Biso  1.000000 H
   H338       1.0    -0.089304     -0.688607     -0.534298     Biso  1.000000 H
   H339       1.0    -0.088566     -0.189493     -0.535058     Biso  1.000000 H
   H340       1.0    -0.160639     -0.808701     -0.715775     Biso  1.000000 H
   H341       1.0    -0.159179     -0.311580     -0.715622     Biso  1.000000 H
   H342       1.0    -0.410651     -0.810714     -0.715893     Biso  1.000000 H
   H343       1.0    -0.410388     -0.310713     -0.716556     Biso  1.000000 H
   H344       1.0    -0.338471     -0.689148     -0.534262     Biso  1.000000 H
   H345       1.0    -0.339308     -0.189076     -0.535074     Biso  1.000000 H
   H346       1.0    -0.194318     -0.748330     -0.818494     Biso  1.000000 H
   H347       1.0    -0.198581     -0.250556     -0.816812     Biso  1.000000 H
   H348       1.0    -0.306194     -0.750092     -0.432435     Biso  1.000000 H
   H349       1.0    -0.307221     -0.250946     -0.433595     Biso  1.000000 H
   H350       1.0    -0.181177     -0.453498     -0.115289     Biso  1.000000 H
   H351       1.0    -0.183296     -0.945336     -0.117906     Biso  1.000000 H
   H352       1.0    -0.055444     -0.797481     -0.489844     Biso  1.000000 H
   H353       1.0    -0.054523     -0.297982     -0.489404     Biso  1.000000 H
   H354       1.0    -0.181121     -0.500942     -0.806482     Biso  1.000000 H
   H355       1.0    -0.176481     -0.995275     -0.808431     Biso  1.000000 H
   H356       1.0    -0.501765     -0.806345     -0.908221     Biso  1.000000 H
   H357       1.0    -0.500554     -0.306449     -0.908438     Biso  1.000000 H
   H358       1.0    -0.444266     -0.701829     -0.760252     Biso  1.000000 H
   H359       1.0    -0.444000     -0.201519     -0.760984     Biso  1.000000 H
   H360       1.0    -0.319151     -0.500533     -0.443096     Biso  1.000000 H
   H361       1.0    -0.320201     -0.000369     -0.444004     Biso  1.000000 H
   H362       1.0    -0.214845     -0.561535     -0.910008     Biso  1.000000 H
   H363       1.0    -0.212100     -0.057869     -0.909331     Biso  1.000000 H
   H364       1.0    -0.521341     -0.618473     -0.940400     Biso  1.000000 H
   H365       1.0    -0.521245     -0.118384     -0.940431     Biso  1.000000 H
   H366       1.0    -0.286577     -0.439635     -0.341376     Biso  1.000000 H
   H367       1.0    -0.288062     -0.938479     -0.343259     Biso  1.000000 H
   H368       1.0    -0.214585     -0.561105     -0.159944     Biso  1.000000 H
   H369       1.0    -0.214490     -0.059814     -0.160817     Biso  1.000000 H
   H370       1.0    -0.021533     -0.618205     -0.440101     Biso  1.000000 H
   H371       1.0    -0.020553     -0.117937     -0.438324     Biso  1.000000 H
   H372       1.0    -0.271781     -0.618238     -0.690451     Biso  1.000000 H
   H373       1.0    -0.274064     -0.118144     -0.691758     Biso  1.000000 H
   H374       1.0    -0.478924     -0.881607     -0.810051     Biso  1.000000 H
   H375       1.0    -0.477060     -0.381998     -0.809133     Biso  1.000000 H
   H376       1.0    -0.181687     -0.501358     -0.057712     Biso  1.000000 H
   H377       1.0    -0.178017     -0.992524     -0.058779     Biso  1.000000 H
   H378       1.0    -0.002641     -0.805958     -0.408388     Biso  1.000000 H
   H379       1.0    -0.002433     -0.306243     -0.407700     Biso  1.000000 H
   H380       1.0    -0.122598     -0.557637     -0.716681     Biso  1.000000 H
   H381       1.0    -0.132220     -0.056730     -0.716214     Biso  1.000000 H
   H382       1.0    -0.554882     -0.797963     -0.989630     Biso  1.000000 H
   H383       1.0    -0.554478     -0.298139     -0.989773     Biso  1.000000 H
   H384       1.0    -0.180154     -0.454047     -0.864563     Biso  1.000000 H
   H385       1.0    -0.178868     -0.946034     -0.864492     Biso  1.000000 H
   H386       1.0    -0.497304     -0.693426     -0.841641     Biso  1.000000 H
   H387       1.0    -0.496846     -0.193311     -0.842408     Biso  1.000000 H
   H388       1.0    -0.377085     -0.443880     -0.533108     Biso  1.000000 H
   H389       1.0    -0.377923     -0.943363     -0.533854     Biso  1.000000 H
   H390       1.0    -0.320809     -0.048053     -0.386486     Biso  1.000000 H
   H391       1.0    -0.319525     -0.548301     -0.385509     Biso  1.000000 H
   H392       1.0    -0.194645     -0.748076     -0.068882     Biso  1.000000 H
   H393       1.0    -0.209268     -0.254282     -0.073524     Biso  1.000000 H
   H394       1.0    -0.102653     -0.866120     -0.685177     Biso  1.000000 H
   H395       1.0    -0.103893     -0.370177     -0.683779     Biso  1.000000 H
   H396       1.0    -0.396067     -0.631663     -0.565188     Biso  1.000000 H
   H397       1.0    -0.396576     -0.131422     -0.566242     Biso  1.000000 H
   H398       1.0    -0.148194     -0.629978     -0.815758     Biso  1.000000 H
   H399       1.0    -0.142568     -0.136466     -0.819977     Biso  1.000000 H
   H400       1.0    -0.353744     -0.868010     -0.435017     Biso  1.000000 H
   H401       1.0    -0.354798     -0.368815     -0.436736     Biso  1.000000 H
   H402       1.0    -0.079247     -0.048222     -0.632842     Biso  1.000000 H
   H403       1.0    -0.069772     -0.549041     -0.635274     Biso  1.000000 H
   H404       1.0    -0.126699     -0.445359     -0.783097     Biso  1.000000 H
   H405       1.0    -0.126580     -0.937975     -0.782661     Biso  1.000000 H
   H406       1.0    -0.554997     -0.750117     -0.932048     Biso  1.000000 H
   H407       1.0    -0.554349     -0.250492     -0.931883     Biso  1.000000 H
   H408       1.0    -0.429771     -0.452267     -0.614446     Biso  1.000000 H
   H409       1.0    -0.430840     -0.951719     -0.615184     Biso  1.000000 H
   H410       1.0    -0.372285     -0.556819     -0.466871     Biso  1.000000 H
   H411       1.0    -0.373321     -0.056595     -0.467918     Biso  1.000000 H
   H412       1.0    -0.253325     -0.805403     -0.158936     Biso  1.000000 H
   H413       1.0    -0.255557     -0.309900     -0.161297     Biso  1.000000 H
   H414       1.0    -0.195113     -0.700242     -0.011302     Biso  1.000000 H
   H415       1.0    -0.204269     -0.205122     -0.016961     Biso  1.000000 H
   H416       1.0    -0.569044     -0.500642     -0.942571     Biso  1.000000 H
   H417       1.0    -0.569665     -0.000720     -0.943128     Biso  1.000000 H
   H418       1.0    -0.272267     -0.618538     -0.191044     Biso  1.000000 H
   H419       1.0    -0.271794     -0.117574     -0.191934     Biso  1.000000 H
   H420       1.0    -0.035266     -0.439802     -0.590460     Biso  1.000000 H
   H421       1.0    -0.035314     -0.937615     -0.590616     Biso  1.000000 H
   H422       1.0    -0.534687     -0.439447     -0.840294     Biso  1.000000 H
   H423       1.0    -0.536493     -0.939145     -0.841031     Biso  1.000000 H
   H424       1.0    -0.462918     -0.561085     -0.658936     Biso  1.000000 H
   H425       1.0    -0.465785     -0.060371     -0.659697     Biso  1.000000 H
   H426       1.0    -0.235009     -0.877565     -0.062042     Biso  1.000000 H
   H427       1.0    -0.228577     -0.383312     -0.059935     Biso  1.000000 H
   H428       1.0    -0.069015     -0.501581     -0.692985     Biso  1.000000 H
   H429       1.0    -0.084278     -0.998457     -0.689303     Biso  1.000000 H
   H430       1.0    -0.430366     -0.500085     -0.556967     Biso  1.000000 H
   H431       1.0    -0.431325     -0.999535     -0.557693     Biso  1.000000 H
   H432       1.0    -0.306264     -0.797166     -0.240317     Biso  1.000000 H
   H433       1.0    -0.308425     -0.301201     -0.242498     Biso  1.000000 H
   H434       1.0    -0.248282     -0.692078     -0.092589     Biso  1.000000 H
   H435       1.0    -0.258352     -0.195530     -0.098196     Biso  1.000000 H
   H436       1.0    -0.055936     -0.747931     -0.680906     Biso  1.000000 H
   H437       1.0    -0.052800     -0.253580     -0.683437     Biso  1.000000 H
   H438       1.0    -0.569692     -0.048403     -0.885454     Biso  1.000000 H
   H439       1.0    -0.569283     -0.548674     -0.885225     Biso  1.000000 H
   H440       1.0    -0.443645     -0.749569     -0.567750     Biso  1.000000 H
   H441       1.0    -0.444661     -0.249162     -0.568744     Biso  1.000000 H
   H442       1.0    -0.089963     -0.687116     -0.784912     Biso  1.000000 H
   H443       1.0    -0.089210     -0.195987     -0.786223     Biso  1.000000 H
   H444       1.0    -0.161477     -0.805882     -0.966270     Biso  1.000000 H
   H445       1.0    -0.156922     -0.316635     -0.964316     Biso  1.000000 H
   H446       1.0    -0.411290     -0.810550     -0.466164     Biso  1.000000 H
   H447       1.0    -0.412252     -0.311142     -0.467682     Biso  1.000000 H
   H448       1.0    -0.339012     -0.688840     -0.284496     Biso  1.000000 H
   H449       1.0    -0.339951     -0.189962     -0.286064     Biso  1.000000 H
   H450       1.0    -0.602382     -0.867980     -0.934105     Biso  1.000000 H
   H451       1.0    -0.600809     -0.368742     -0.934288     Biso  1.000000 H
   H452       1.0    -0.306834     -0.749409     -0.182737     Biso  1.000000 H
   H453       1.0    -0.307422     -0.252910     -0.185731     Biso  1.000000 H
   H454       1.0    -0.055612     -0.794508     -0.739356     Biso  1.000000 H
   H455       1.0    -0.052357     -0.304088     -0.738561     Biso  1.000000 H
   H456       1.0    -0.622266     -0.556809     -0.966702     Biso  1.000000 H
   H457       1.0    -0.622539     -0.057095     -0.966497     Biso  1.000000 H
   H458       1.0    -0.501541     -0.806236     -0.657928     Biso  1.000000 H
   H459       1.0    -0.501083     -0.306723     -0.657842     Biso  1.000000 H
   H460       1.0    -0.443995     -0.701801     -0.510150     Biso  1.000000 H
   H461       1.0    -0.445243     -0.201440     -0.511357     Biso  1.000000 H
   H462       1.0    -0.319687     -0.500624     -0.193528     Biso  1.000000 H
   H463       1.0    -0.320272     -0.000066     -0.193698     Biso  1.000000 H
   H464       1.0    -0.519830     -0.618985     -0.689819     Biso  1.000000 H
   H465       1.0    -0.522511     -0.118326     -0.690596     Biso  1.000000 H
   H466       1.0    -0.286420     -0.440462     -0.091414     Biso  1.000000 H
   H467       1.0    -0.288216     -0.937759     -0.091689     Biso  1.000000 H
   H468       1.0    -0.021771     -0.619585     -0.689602     Biso  1.000000 H
   H469       1.0    -0.030164     -0.112356     -0.696842     Biso  1.000000 H
   H470       1.0    -0.478610     -0.881600     -0.559992     Biso  1.000000 H
   H471       1.0    -0.477814     -0.382182     -0.559531     Biso  1.000000 H
   H472       1.0    -0.002198     -0.803950     -0.658155     Biso  1.000000 H
   H473       1.0    -0.000842     -0.309790     -0.656370     Biso  1.000000 H
   H474       1.0    -0.122933     -0.558669     -0.967331     Biso  1.000000 H
   H475       1.0    -0.554521     -0.797773     -0.739280     Biso  1.000000 H
   H476       1.0    -0.554210     -0.298764     -0.739012     Biso  1.000000 H
   H477       1.0    -0.496843     -0.693331     -0.591484     Biso  1.000000 H
   H478       1.0    -0.497709     -0.192949     -0.592720     Biso  1.000000 H
   H479       1.0    -0.378258     -0.443639     -0.283454     Biso  1.000000 H
   H480       1.0    -0.378664     -0.943387     -0.284117     Biso  1.000000 H
   H481       1.0    -0.319262     -0.048011     -0.135684     Biso  1.000000 H
   H482       1.0    -0.320040     -0.548386     -0.135900     Biso  1.000000 H
   H483       1.0    -0.104201     -0.863398     -0.935486     Biso  1.000000 H
   H484       1.0    -0.108804     -0.378831     -0.933085     Biso  1.000000 H
   H485       1.0    -0.396694     -0.631416     -0.315545     Biso  1.000000 H
   H486       1.0    -0.396943     -0.132069     -0.316561     Biso  1.000000 H
   H487       1.0    -0.660101     -0.810568     -0.965290     Biso  1.000000 H
   H488       1.0    -0.658777     -0.311343     -0.964336     Biso  1.000000 H
   H489       1.0    -0.588123     -0.689486     -0.784000     Biso  1.000000 H
   H490       1.0    -0.585313     -0.188183     -0.783379     Biso  1.000000 H
   H491       1.0    -0.353976     -0.867441     -0.185209     Biso  1.000000 H
   H492       1.0    -0.357908     -0.369727     -0.186559     Biso  1.000000 H
   H493       1.0    -0.069709     -0.550476     -0.886070     Biso  1.000000 H
   H494       1.0    -0.554740     -0.749973     -0.681687     Biso  1.000000 H
   H495       1.0    -0.555597     -0.251161     -0.681705     Biso  1.000000 H
   H496       1.0    -0.430879     -0.452201     -0.364804     Biso  1.000000 H
   H497       1.0    -0.431687     -0.951989     -0.365240     Biso  1.000000 H
   H498       1.0    -0.372943     -0.556856     -0.217214     Biso  1.000000 H
   H499       1.0    -0.372864     -0.056561     -0.217027     Biso  1.000000 H
   H500       1.0    -0.568782     -0.501536     -0.692167     Biso  1.000000 H
   H501       1.0    -0.571297     -0.000747     -0.693478     Biso  1.000000 H
   H502       1.0    -0.035305     -0.448130     -0.839285     Biso  1.000000 H
   H503       1.0    -0.035194     -0.926718     -0.837030     Biso  1.000000 H
   H504       1.0    -0.535475     -0.439680     -0.590599     Biso  1.000000 H
   H505       1.0    -0.536283     -0.939067     -0.591060     Biso  1.000000 H
   H506       1.0    -0.463327     -0.561027     -0.408779     Biso  1.000000 H
   H507       1.0    -0.464454     -0.060958     -0.409935     Biso  1.000000 H
   H508       1.0    -0.069716     -0.502426     -0.943610     Biso  1.000000 H
   H509       1.0    -0.431382     -0.499893     -0.307187     Biso  1.000000 H
   H510       1.0    -0.432009     -0.999682     -0.307574     Biso  1.000000 H
   H511       1.0    -0.056198     -0.745666     -0.932157     Biso  1.000000 H
   H512       1.0    -0.044841     -0.267364     -0.928246     Biso  1.000000 H
   H513       1.0    -0.624506     -0.446587     -0.782419     Biso  1.000000 H
   H514       1.0    -0.626631     -0.943404     -0.782770     Biso  1.000000 H
   H515       1.0    -0.571530     -0.048617     -0.636115     Biso  1.000000 H
   H516       1.0    -0.568389     -0.549329     -0.634553     Biso  1.000000 H
   H517       1.0    -0.444112     -0.749363     -0.318106     Biso  1.000000 H
   H518       1.0    -0.445402     -0.249732     -0.319178     Biso  1.000000 H
   H519       1.0    -0.644685     -0.631377     -0.814692     Biso  1.000000 H
   H520       1.0    -0.646546     -0.132763     -0.814524     Biso  1.000000 H
   H521       1.0    -0.411747     -0.810146     -0.216400     Biso  1.000000 H
   H522       1.0    -0.414121     -0.311362     -0.217435     Biso  1.000000 H
   H523       1.0    -0.339482     -0.688609     -0.034747     Biso  1.000000 H
   H524       1.0    -0.342288     -0.189548     -0.037881     Biso  1.000000 H
   H525       1.0    -0.602265     -0.867811     -0.684039     Biso  1.000000 H
   H526       1.0    -0.600569     -0.369780     -0.683484     Biso  1.000000 H
   H527       1.0    -0.677498     -0.454976     -0.863681     Biso  1.000000 H
   H528       1.0    -0.679796     -0.951209     -0.864060     Biso  1.000000 H
   H529       1.0    -0.056423     -0.793181     -0.990228     Biso  1.000000 H
   H530       1.0    -0.052990     -0.313257     -0.988941     Biso  1.000000 H
   H531       1.0    -0.621334     -0.558160     -0.715782     Biso  1.000000 H
   H532       1.0    -0.624197     -0.056943     -0.717753     Biso  1.000000 H
   H533       1.0    -0.502393     -0.806344     -0.407962     Biso  1.000000 H
   H534       1.0    -0.503329     -0.306819     -0.408305     Biso  1.000000 H
   H535       1.0    -0.444556     -0.701611     -0.260509     Biso  1.000000 H
   H536       1.0    -0.446436     -0.201814     -0.262176     Biso  1.000000 H
   H537       1.0    -0.520688     -0.618672     -0.439739     Biso  1.000000 H
   H538       1.0    -0.522181     -0.118395     -0.440905     Biso  1.000000 H
   H539       1.0    -0.021583     -0.619973     -0.941474     Biso  1.000000 H
   H540       1.0    -0.713859     -0.561707     -0.909666     Biso  1.000000 H
   H541       1.0    -0.717198     -0.061374     -0.908192     Biso  1.000000 H
   H542       1.0    -0.479149     -0.881663     -0.309964     Biso  1.000000 H
   H543       1.0    -0.479346     -0.382053     -0.310182     Biso  1.000000 H
   H544       1.0    -0.003058     -0.801914     -0.909242     Biso  1.000000 H
   H545       1.0    -0.999189     -0.327389     -0.908494     Biso  1.000000 H
   H546       1.0    -0.677046     -0.503425     -0.806420     Biso  1.000000 H
   H547       1.0    -0.681740     -0.998634     -0.806821     Biso  1.000000 H
   H548       1.0    -0.555045     -0.797859     -0.489332     Biso  1.000000 H
   H549       1.0    -0.555912     -0.298464     -0.489373     Biso  1.000000 H
   H550       1.0    -0.497400     -0.693162     -0.341824     Biso  1.000000 H
   H551       1.0    -0.498471     -0.193502     -0.343382     Biso  1.000000 H
   H552       1.0    -0.377759     -0.443628     -0.033699     Biso  1.000000 H
   H553       1.0    -0.377840     -0.943840     -0.033605     Biso  1.000000 H
   H554       1.0    -0.694230     -0.748674     -0.817382     Biso  1.000000 H
   H555       1.0    -0.686903     -0.252511     -0.815918     Biso  1.000000 H
   H556       1.0    -0.397339     -0.631252     -0.065700     Biso  1.000000 H
   H557       1.0    -0.399229     -0.131720     -0.067717     Biso  1.000000 H
   H558       1.0    -0.659909     -0.810287     -0.715038     Biso  1.000000 H
   H559       1.0    -0.659403     -0.313064     -0.714234     Biso  1.000000 H
   H560       1.0    -0.587864     -0.689228     -0.533482     Biso  1.000000 H
   H561       1.0    -0.589499     -0.188887     -0.534090     Biso  1.000000 H
   H562       1.0    -0.555631     -0.750133     -0.431790     Biso  1.000000 H
   H563       1.0    -0.556902     -0.250680     -0.432178     Biso  1.000000 H
   H564       1.0    -0.430892     -0.452119     -0.115094     Biso  1.000000 H
   H565       1.0    -0.430736     -0.952214     -0.115057     Biso  1.000000 H
   H566       1.0    -0.750453     -0.803954     -0.907845     Biso  1.000000 H
   H567       1.0    -0.747547     -0.311750     -0.906533     Biso  1.000000 H
   H568       1.0    -0.693573     -0.700783     -0.759747     Biso  1.000000 H
   H569       1.0    -0.690429     -0.205184     -0.758788     Biso  1.000000 H
   H570       1.0    -0.568758     -0.500921     -0.442535     Biso  1.000000 H
   H571       1.0    -0.569430     -0.000455     -0.443005     Biso  1.000000 H
   H572       1.0    -0.770092     -0.619849     -0.940981     Biso  1.000000 H
   H573       1.0    -0.778915     -0.116067     -0.940425     Biso  1.000000 H
   H574       1.0    -0.536686     -0.439690     -0.341066     Biso  1.000000 H
   H575       1.0    -0.537076     -0.938999     -0.340917     Biso  1.000000 H
   H576       1.0    -0.464194     -0.560983     -0.159206     Biso  1.000000 H
   H577       1.0    -0.465275     -0.061099     -0.159590     Biso  1.000000 H
   H578       1.0    -0.725698     -0.879722     -0.808840     Biso  1.000000 H
   H579       1.0    -0.725970     -0.386046     -0.809059     Biso  1.000000 H
   H580       1.0    -0.431113     -0.499755     -0.057351     Biso  1.000000 H
   H581       1.0    -0.431509     -0.999928     -0.057388     Biso  1.000000 H
   H582       1.0    -0.803122     -0.795268     -0.989216     Biso  1.000000 H
   H583       1.0    -0.802178     -0.302378     -0.987928     Biso  1.000000 H
   H584       1.0    -0.746564     -0.691938     -0.840989     Biso  1.000000 H
   H585       1.0    -0.743300     -0.197980     -0.840363     Biso  1.000000 H
   H586       1.0    -0.626325     -0.444676     -0.532191     Biso  1.000000 H
   H587       1.0    -0.626816     -0.942808     -0.532397     Biso  1.000000 H
   H588       1.0    -0.569846     -0.048271     -0.385528     Biso  1.000000 H
   H589       1.0    -0.568977     -0.548576     -0.384838     Biso  1.000000 H
   H590       1.0    -0.444388     -0.749321     -0.068231     Biso  1.000000 H
   H591       1.0    -0.447418     -0.249379     -0.069315     Biso  1.000000 H
   H592       1.0    -0.644656     -0.631262     -0.564314     Biso  1.000000 H
   H593       1.0    -0.648550     -0.132518     -0.566456     Biso  1.000000 H
   H594       1.0    -0.603163     -0.868033     -0.434410     Biso  1.000000 H
   H595       1.0    -0.603867     -0.368696     -0.434172     Biso  1.000000 H
   H596       1.0    -0.802075     -0.746724     -0.931938     Biso  1.000000 H
   H597       1.0    -0.804077     -0.257558     -0.928593     Biso  1.000000 H
   H598       1.0    -0.678830     -0.453556     -0.613442     Biso  1.000000 H
   H599       1.0    -0.679785     -0.951035     -0.613609     Biso  1.000000 H
   H600       1.0    -0.621732     -0.557318     -0.466115     Biso  1.000000 H
   H601       1.0    -0.622833     -0.056569     -0.466847     Biso  1.000000 H
   H602       1.0    -0.502571     -0.806412     -0.158324     Biso  1.000000 H
   H603       1.0    -0.504813     -0.306501     -0.158757     Biso  1.000000 H
   H604       1.0    -0.444829     -0.701612     -0.010625     Biso  1.000000 H
   H605       1.0    -0.446312     -0.201524     -0.011468     Biso  1.000000 H
   H606       1.0    -0.819781     -0.502792     -0.943086     Biso  1.000000 H
   H607       1.0    -0.815399     -0.995123     -0.942250     Biso  1.000000 H
   H608       1.0    -0.521871     -0.618434     -0.190263     Biso  1.000000 H
   H609       1.0    -0.523252     -0.118354     -0.190951     Biso  1.000000 H
   H610       1.0    -0.782786     -0.444160     -0.839328     Biso  1.000000 H
   H611       1.0    -0.784869     -0.936298     -0.839018     Biso  1.000000 H
   H612       1.0    -0.712945     -0.561720     -0.658556     Biso  1.000000 H
   H613       1.0    -0.713823     -0.064017     -0.660582     Biso  1.000000 H
   H614       1.0    -0.478137     -0.881760     -0.060091     Biso  1.000000 H
   H615       1.0    -0.478440     -0.381765     -0.059900     Biso  1.000000 H
   H616       1.0    -0.679368     -0.501181     -0.555802     Biso  1.000000 H
   H617       1.0    -0.680722     -0.998618     -0.556203     Biso  1.000000 H
   H618       1.0    -0.555487     -0.797989     -0.239743     Biso  1.000000 H
   H619       1.0    -0.557342     -0.298271     -0.240038     Biso  1.000000 H
   H620       1.0    -0.497828     -0.693223     -0.091980     Biso  1.000000 H
   H621       1.0    -0.500700     -0.193166     -0.092627     Biso  1.000000 H
   H622       1.0    -0.824060     -0.043270     -0.887756     Biso  1.000000 H
   H623       1.0    -0.819230     -0.550862     -0.885604     Biso  1.000000 H
   H624       1.0    -0.693881     -0.748687     -0.567225     Biso  1.000000 H
   H625       1.0    -0.693077     -0.250981     -0.566187     Biso  1.000000 H
   H626       1.0    -0.660770     -0.810520     -0.465510     Biso  1.000000 H
   H627       1.0    -0.661807     -0.311436     -0.465332     Biso  1.000000 H
   H628       1.0    -0.588793     -0.689050     -0.283766     Biso  1.000000 H
   H629       1.0    -0.589583     -0.188908     -0.284369     Biso  1.000000 H
   H630       1.0    -0.853549     -0.863434     -0.934923     Biso  1.000000 H
   H631       1.0    -0.844260     -0.377876     -0.936078     Biso  1.000000 H
   H632       1.0    -0.555897     -0.750262     -0.182138     Biso  1.000000 H
   H633       1.0    -0.557964     -0.250318     -0.182792     Biso  1.000000 H
   H634       1.0    -0.872333     -0.559280     -0.967020     Biso  1.000000 H
   H635       1.0    -0.874181     -0.046772     -0.971408     Biso  1.000000 H
   H636       1.0    -0.068140     -0.031158     -0.889947     Biso  1.000000 H
   H637       1.0    -0.119009     -0.047112     -0.969715     Biso  1.000000 H
   H638       1.0    -0.058500     -0.166599     -0.948612     Biso  1.000000 H
   H639       1.0    -0.029559     -0.099960     -0.851002     Biso  1.000000 H
   H640       1.0    -0.080204     -0.983746     -0.949164     Biso  1.000000 H
   H641       1.0    -0.965183     -0.017161     -0.923134     Biso  1.000000 H
   H642       1.0    -0.939023     -0.113389     -0.934677     Biso  1.000000 H
   H643       1.0    -0.978035     -0.157547     -0.847977     Biso  1.000000 H
   H644       1.0    -0.936606     -0.091086     -0.826271     Biso  1.000000 H
