# Supplementary material for: Origin and structure of polar domains in doped molecular crystals
Source: Nat Commun. 2016 Nov 8;7:13351. doi: 10.1038/ncomms13351 (PMC5105173; doi:10.1038/ncomms13351)
Supplement: Supplementary Software 4 — L-serine doped glycine_intermolecular H-bond_metastable conformation.cif - corresponds to Supplementary Figure 3d. [file ncomms13351-s5.cif]

#======================================================================

# CRYSTAL DATA

#----------------------------------------------------------------------

data_VESTA_phase_1


_pd_phase_name                         'con_for_cif_4_2_4_exp_vesta_ch2_oh_sec'
_cell_length_a                         20.39960
_cell_length_b                         23.90320
_cell_length_c                         21.83760
_cell_angle_alpha                      90
_cell_angle_beta                       111.78100
_cell_angle_gamma                      90
_symmetry_space_group_name_H-M         'P 1'
_symmetry_Int_Tables_number            1

loop_
_symmetry_equiv_pos_as_xyz
   'x, y, z'

loop_
   _atom_site_label
   _atom_site_occupancy
   _atom_site_fract_x
   _atom_site_fract_y
   _atom_site_fract_z
   _atom_site_adp_type
   _atom_site_B_iso_or_equiv
   _atom_site_type_symbol
   O1         1.0    -0.302167     -0.799910     -0.814323     Biso  1.000000 O
   O2         1.0    -0.300876     -0.300314     -0.813663     Biso  1.000000 O
   O3         1.0    -0.082714     -0.678490     -0.150068     Biso  1.000000 O
   O4         1.0    -0.083821     -0.185197     -0.147810     Biso  1.000000 O
   O5         1.0    -0.332099     -0.680412     -0.899219     Biso  1.000000 O
   O6         1.0    -0.330901     -0.180245     -0.899337     Biso  1.000000 O
   O7         1.0    -0.198452     -0.699397     -0.436437     Biso  1.000000 O
   O8         1.0    -0.197536     -0.199342     -0.436078     Biso  1.000000 O
   O9         1.0    -0.053836     -0.795217     -0.065542     Biso  1.000000 O
   O10        1.0    -0.052410     -0.304679     -0.062884     Biso  1.000000 O
   O11        1.0    -0.168798     -0.818603     -0.351605     Biso  1.000000 O
   O12        1.0    -0.168862     -0.319784     -0.351366     Biso  1.000000 O
   O13        1.0    -0.043460     -0.430928     -0.225843     Biso  1.000000 O
   O14        1.0    -0.044497     -0.928506     -0.228607     Biso  1.000000 O
   O15        1.0    -0.073252     -0.551121     -0.061371     Biso  1.000000 O
   O16        1.0    -0.073259     -0.050238     -0.312166     Biso  1.000000 O
   O17        1.0    -0.073383     -0.550182     -0.311272     Biso  1.000000 O
   O18        1.0    -0.706102     -0.569899     -0.523258     Biso  1.000000 O
   O19        1.0    -0.706876     -0.069253     -0.524762     Biso  1.000000 O
   O20        1.0    -0.824304     -0.049813     -0.812511     Biso  1.000000 O
   O21        1.0    -0.822300     -0.551931     -0.810500     Biso  1.000000 O
   O22        1.0    -0.676336     -0.450045     -0.438365     Biso  1.000000 O
   O23        1.0    -0.677043     -0.949722     -0.439252     Biso  1.000000 O
   O24        1.0    -0.791611     -0.433118     -0.725006     Biso  1.000000 O
   O25        1.0    -0.793038     -0.930196     -0.726084     Biso  1.000000 O
   O26        1.0    -0.581842     -0.680560     -0.149099     Biso  1.000000 O
   O27        1.0    -0.582955     -0.180624     -0.148686     Biso  1.000000 O
   O28        1.0    -0.698074     -0.699829     -0.435903     Biso  1.000000 O
   O29        1.0    -0.698364     -0.199818     -0.435398     Biso  1.000000 O
   O30        1.0    -0.551856     -0.800235     -0.064133     Biso  1.000000 O
   O31        1.0    -0.551914     -0.300477     -0.063847     Biso  1.000000 O
   O32        1.0    -0.668518     -0.819292     -0.351123     Biso  1.000000 O
   O33        1.0    -0.668214     -0.319271     -0.350352     Biso  1.000000 O
   O34        1.0    -0.426338     -0.449584     -0.938917     Biso  1.000000 O
   O35        1.0    -0.427332     -0.949638     -0.939416     Biso  1.000000 O
   O36        1.0    -0.573777     -0.050457     -0.061280     Biso  1.000000 O
   O37        1.0    -0.573273     -0.550467     -0.060939     Biso  1.000000 O
   O38        1.0    -0.926839     -0.453794     -0.939032     Biso  1.000000 O
   O39        1.0    -0.928651     -0.938820     -0.940373     Biso  1.000000 O
   O40        1.0    -0.831080     -0.680839     -0.648439     Biso  1.000000 O
   O41        1.0    -0.831059     -0.182527     -0.647395     Biso  1.000000 O
   O42        1.0    -0.947586     -0.698098     -0.935992     Biso  1.000000 O
   O43        1.0    -0.925749     -0.226792     -0.920773     Biso  1.000000 O
   O44        1.0    -0.801543     -0.800443     -0.563815     Biso  1.000000 O
   O45        1.0    -0.800394     -0.301153     -0.561961     Biso  1.000000 O
   O46        1.0    -0.917681     -0.816665     -0.851426     Biso  1.000000 O
   O47        1.0    -0.912506     -0.333575     -0.846556     Biso  1.000000 O
   O48        1.0    -0.706583     -0.569281     -0.273837     Biso  1.000000 O
   O49        1.0    -0.707206     -0.069267     -0.274142     Biso  1.000000 O
   O50        1.0    -0.823588     -0.051094     -0.562193     Biso  1.000000 O
   O51        1.0    -0.822615     -0.551096     -0.560484     Biso  1.000000 O
   O52        1.0    -0.676746     -0.449628     -0.188914     Biso  1.000000 O
   O53        1.0    -0.677470     -0.949564     -0.189276     Biso  1.000000 O
   O54        1.0    -0.792864     -0.431231     -0.475480     Biso  1.000000 O
   O55        1.0    -0.793640     -0.931192     -0.476470     Biso  1.000000 O
   O56        1.0    -0.698286     -0.699543     -0.186056     Biso  1.000000 O
   O57        1.0    -0.699419     -0.199483     -0.185447     Biso  1.000000 O
   O58        1.0    -0.668337     -0.819067     -0.100935     Biso  1.000000 O
   O59        1.0    -0.668457     -0.319069     -0.100395     Biso  1.000000 O
   O60        1.0    -0.956003     -0.571842     -0.772938     Biso  1.000000 O
   O61        1.0    -0.957860     -0.067480     -0.777936     Biso  1.000000 O
   O62        1.0    -0.925528     -0.452039     -0.687747     Biso  1.000000 O
   O63        1.0    -0.926538     -0.949677     -0.689423     Biso  1.000000 O
   O64        1.0    -0.831583     -0.680949     -0.399072     Biso  1.000000 O
   O65        1.0    -0.831551     -0.180642     -0.397830     Biso  1.000000 O
   O66        1.0    -0.947483     -0.700078     -0.685623     Biso  1.000000 O
   O67        1.0    -0.946870     -0.203680     -0.683832     Biso  1.000000 O
   O68        1.0    -0.801908     -0.800408     -0.314361     Biso  1.000000 O
   O69        1.0    -0.801544     -0.300220     -0.312770     Biso  1.000000 O
   O70        1.0    -0.918068     -0.819351     -0.601138     Biso  1.000000 O
   O71        1.0    -0.916640     -0.320914     -0.598580     Biso  1.000000 O
   O72        1.0    -0.706218     -0.569413     -0.023983     Biso  1.000000 O
   O73        1.0    -0.708312     -0.069433     -0.023753     Biso  1.000000 O
   O74        1.0    -0.823682     -0.050335     -0.311660     Biso  1.000000 O
   O75        1.0    -0.823082     -0.550385     -0.310908     Biso  1.000000 O
   O76        1.0    -0.793273     -0.430859     -0.225752     Biso  1.000000 O
   O77        1.0    -0.793923     -0.930364     -0.226596     Biso  1.000000 O
   O78        1.0    -0.168435     -0.819115     -0.601326     Biso  1.000000 O
   O79        1.0    -0.167919     -0.318993     -0.600015     Biso  1.000000 O
   O80        1.0    -0.052352     -0.799554     -0.314642     Biso  1.000000 O
   O81        1.0    -0.052474     -0.300413     -0.313575     Biso  1.000000 O
   O82        1.0    -0.198199     -0.699430     -0.686007     Biso  1.000000 O
   O83        1.0    -0.197717     -0.199307     -0.685202     Biso  1.000000 O
   O84        1.0    -0.331594     -0.680808     -0.649056     Biso  1.000000 O
   O85        1.0    -0.331255     -0.180772     -0.649005     Biso  1.000000 O
   O86        1.0    -0.956351     -0.569689     -0.523482     Biso  1.000000 O
   O87        1.0    -0.956689     -0.069514     -0.525172     Biso  1.000000 O
   O88        1.0    -0.926740     -0.449706     -0.438523     Biso  1.000000 O
   O89        1.0    -0.927164     -0.949939     -0.440011     Biso  1.000000 O
   O90        1.0    -0.081936     -0.680603     -0.399498     Biso  1.000000 O
   O91        1.0    -0.080989     -0.180575     -0.398452     Biso  1.000000 O
   O92        1.0    -0.448488     -0.699593     -0.936095     Biso  1.000000 O
   O93        1.0    -0.447235     -0.199743     -0.935856     Biso  1.000000 O
   O94        1.0    -0.301874     -0.800376     -0.564218     Biso  1.000000 O
   O95        1.0    -0.301502     -0.300321     -0.563896     Biso  1.000000 O
   O96        1.0    -0.831554     -0.680572     -0.149405     Biso  1.000000 O
   O97        1.0    -0.832409     -0.179514     -0.146019     Biso  1.000000 O
   O98        1.0    -0.948148     -0.699585     -0.436175     Biso  1.000000 O
   O99        1.0    -0.947962     -0.199794     -0.434884     Biso  1.000000 O
   O100       1.0    -0.800961     -0.799736     -0.064073     Biso  1.000000 O
   O101       1.0    -0.802210     -0.301012     -0.062945     Biso  1.000000 O
   O102       1.0    -0.918526     -0.818827     -0.351314     Biso  1.000000 O
   O103       1.0    -0.918059     -0.319036     -0.349730     Biso  1.000000 O
   O104       1.0    -0.206626     -0.569216     -0.524015     Biso  1.000000 O
   O105       1.0    -0.206649     -0.069287     -0.524542     Biso  1.000000 O
   O106       1.0    -0.418501     -0.819328     -0.851276     Biso  1.000000 O
   O107       1.0    -0.417253     -0.319519     -0.850846     Biso  1.000000 O
   O108       1.0    -0.824690     -0.049561     -0.062187     Biso  1.000000 O
   O109       1.0    -0.822852     -0.551102     -0.061081     Biso  1.000000 O
   O110       1.0    -0.956814     -0.568818     -0.274268     Biso  1.000000 O
   O111       1.0    -0.956835     -0.069330     -0.273730     Biso  1.000000 O
   O112       1.0    -0.926890     -0.449607     -0.188875     Biso  1.000000 O
   O113       1.0    -0.927775     -0.946921     -0.191027     Biso  1.000000 O
   O114       1.0    -0.948484     -0.697802     -0.186761     Biso  1.000000 O
   O115       1.0    -0.948658     -0.199655     -0.184524     Biso  1.000000 O
   O116       1.0    -0.918332     -0.814787     -0.101935     Biso  1.000000 O
   O117       1.0    -0.918571     -0.320602     -0.101179     Biso  1.000000 O
   O118       1.0    -0.956910     -0.570579     -0.024532     Biso  1.000000 O
   O119       1.0    -0.293716     -0.430949     -0.976258     Biso  1.000000 O
   O120       1.0    -0.296104     -0.930399     -0.977439     Biso  1.000000 O
   O121       1.0    -0.176632     -0.450289     -0.688689     Biso  1.000000 O
   O122       1.0    -0.176767     -0.949428     -0.689938     Biso  1.000000 O
   O123       1.0    -0.207082     -0.569205     -0.274353     Biso  1.000000 O
   O124       1.0    -0.207763     -0.067517     -0.275610     Biso  1.000000 O
   O125       1.0    -0.206827     -0.569663     -0.773901     Biso  1.000000 O
   O126       1.0    -0.206362     -0.068836     -0.775278     Biso  1.000000 O
   O127       1.0    -0.323120     -0.050414     -0.561681     Biso  1.000000 O
   O128       1.0    -0.323146     -0.550447     -0.560998     Biso  1.000000 O
   O129       1.0    -0.177395     -0.450397     -0.189126     Biso  1.000000 O
   O130       1.0    -0.178577     -0.945560     -0.191154     Biso  1.000000 O
   O131       1.0    -0.293367     -0.430767     -0.476035     Biso  1.000000 O
   O132       1.0    -0.293702     -0.930510     -0.477238     Biso  1.000000 O
   O133       1.0    -0.198883     -0.698602     -0.186837     Biso  1.000000 O
   O134       1.0    -0.201263     -0.201173     -0.189513     Biso  1.000000 O
   O135       1.0    -0.169431     -0.817209     -0.102117     Biso  1.000000 O
   O136       1.0    -0.169707     -0.320451     -0.100769     Biso  1.000000 O
   O137       1.0    -0.043301     -0.431008     -0.475837     Biso  1.000000 O
   O138       1.0    -0.043635     -0.930868     -0.477105     Biso  1.000000 O
   O139       1.0    -0.073180     -0.050684     -0.562644     Biso  1.000000 O
   O140       1.0    -0.072886     -0.550871     -0.560714     Biso  1.000000 O
   O141       1.0    -0.456227     -0.569370     -0.773799     Biso  1.000000 O
   O142       1.0    -0.456292     -0.069340     -0.773809     Biso  1.000000 O
   O143       1.0    -0.425847     -0.449793     -0.688631     Biso  1.000000 O
   O144       1.0    -0.426853     -0.949592     -0.689295     Biso  1.000000 O
   O145       1.0    -0.542889     -0.431033     -0.975744     Biso  1.000000 O
   O146       1.0    -0.543830     -0.930860     -0.976145     Biso  1.000000 O
   O147       1.0    -0.322908     -0.050348     -0.811558     Biso  1.000000 O
   O148       1.0    -0.323229     -0.550478     -0.810905     Biso  1.000000 O
   O149       1.0    -0.168485     -0.817302     -0.851031     Biso  1.000000 O
   O150       1.0    -0.168167     -0.320033     -0.849500     Biso  1.000000 O
   O151       1.0    -0.051827     -0.800617     -0.564135     Biso  1.000000 O
   O152       1.0    -0.051169     -0.300966     -0.562870     Biso  1.000000 O
   O153       1.0    -0.198329     -0.698106     -0.936259     Biso  1.000000 O
   O154       1.0    -0.196511     -0.199594     -0.935689     Biso  1.000000 O
   O155       1.0    -0.331996     -0.680362     -0.399378     Biso  1.000000 O
   O156       1.0    -0.332031     -0.180957     -0.399545     Biso  1.000000 O
   O157       1.0    -0.081536     -0.681171     -0.648816     Biso  1.000000 O
   O158       1.0    -0.080900     -0.181558     -0.648602     Biso  1.000000 O
   O159       1.0    -0.448053     -0.699744     -0.685958     Biso  1.000000 O
   O160       1.0    -0.447727     -0.199764     -0.686048     Biso  1.000000 O
   O161       1.0    -0.302531     -0.799454     -0.314583     Biso  1.000000 O
   O162       1.0    -0.302262     -0.301153     -0.314304     Biso  1.000000 O
   O163       1.0    -0.418341     -0.819310     -0.601197     Biso  1.000000 O
   O164       1.0    -0.417862     -0.319593     -0.600883     Biso  1.000000 O
   O165       1.0    -0.176860     -0.449611     -0.438880     Biso  1.000000 O
   O166       1.0    -0.177234     -0.949461     -0.440217     Biso  1.000000 O
   O167       1.0    -0.178205     -0.453141     -0.939454     Biso  1.000000 O
   O168       1.0    -0.178116     -0.940834     -0.940323     Biso  1.000000 O
   O169       1.0    -0.207423     -0.570243     -0.024395     Biso  1.000000 O
   O170       1.0    -0.204757     -0.058890     -0.023312     Biso  1.000000 O
   O171       1.0    -0.324492     -0.049862     -0.312053     Biso  1.000000 O
   O172       1.0    -0.323565     -0.550279     -0.311316     Biso  1.000000 O
   O173       1.0    -0.293707     -0.430841     -0.226113     Biso  1.000000 O
   O174       1.0    -0.295558     -0.929126     -0.228589     Biso  1.000000 O
   O175       1.0    -0.581255     -0.680705     -0.898787     Biso  1.000000 O
   O176       1.0    -0.579695     -0.181013     -0.899145     Biso  1.000000 O
   O177       1.0    -0.551267     -0.800374     -0.813825     Biso  1.000000 O
   O178       1.0    -0.549852     -0.300442     -0.813296     Biso  1.000000 O
   O179       1.0    -0.042275     -0.434074     -0.724905     Biso  1.000000 O
   O180       1.0    -0.042682     -0.929330     -0.725975     Biso  1.000000 O
   O181       1.0    -0.073100     -0.044177     -0.813790     Biso  1.000000 O
   O182       1.0    -0.072440     -0.552502     -0.810653     Biso  1.000000 O
   O183       1.0    -0.456373     -0.569444     -0.523741     Biso  1.000000 O
   O184       1.0    -0.456867     -0.069240     -0.524416     Biso  1.000000 O
   O185       1.0    -0.572813     -0.050449     -0.811033     Biso  1.000000 O
   O186       1.0    -0.572773     -0.550834     -0.810663     Biso  1.000000 O
   O187       1.0    -0.426560     -0.449835     -0.438818     Biso  1.000000 O
   O188       1.0    -0.427153     -0.949564     -0.439527     Biso  1.000000 O
   O189       1.0    -0.542400     -0.431239     -0.725670     Biso  1.000000 O
   O190       1.0    -0.543418     -0.931009     -0.726177     Biso  1.000000 O
   O191       1.0    -0.051939     -0.798576     -0.814137     Biso  1.000000 O
   O192       1.0    -0.049618     -0.312243     -0.810216     Biso  1.000000 O
   O193       1.0    -0.332519     -0.679529     -0.149536     Biso  1.000000 O
   O194       1.0    -0.334414     -0.181172     -0.151110     Biso  1.000000 O
   O195       1.0    -0.081830     -0.679037     -0.898584     Biso  1.000000 O
   O196       1.0    -0.077698     -0.204731     -0.890659     Biso  1.000000 O
   O197       1.0    -0.448360     -0.699650     -0.436197     Biso  1.000000 O
   O198       1.0    -0.448543     -0.199619     -0.436269     Biso  1.000000 O
   O199       1.0    -0.303447     -0.797943     -0.064985     Biso  1.000000 O
   O200       1.0    -0.302604     -0.301260     -0.064330     Biso  1.000000 O
   O201       1.0    -0.418803     -0.819074     -0.351415     Biso  1.000000 O
   O202       1.0    -0.418860     -0.319483     -0.351382     Biso  1.000000 O
   O203       1.0    -0.323413     -0.051293     -0.061981     Biso  1.000000 O
   O204       1.0    -0.323613     -0.550278     -0.061229     Biso  1.000000 O
   O205       1.0    -0.675345     -0.450175     -0.938419     Biso  1.000000 O
   O206       1.0    -0.675784     -0.950237     -0.938868     Biso  1.000000 O
   O207       1.0    -0.581178     -0.680726     -0.648634     Biso  1.000000 O
   O208       1.0    -0.581190     -0.180916     -0.647992     Biso  1.000000 O
   O209       1.0    -0.697750     -0.699408     -0.935730     Biso  1.000000 O
   O210       1.0    -0.695965     -0.200296     -0.933699     Biso  1.000000 O
   O211       1.0    -0.551662     -0.800390     -0.563964     Biso  1.000000 O
   O212       1.0    -0.550685     -0.300310     -0.563290     Biso  1.000000 O
   O213       1.0    -0.667842     -0.818875     -0.850776     Biso  1.000000 O
   O214       1.0    -0.665640     -0.321407     -0.849491     Biso  1.000000 O
   O215       1.0    -0.043076     -0.433976     -0.975924     Biso  1.000000 O
   O216       1.0    -0.044171     -0.915911     -0.980628     Biso  1.000000 O
   O217       1.0    -0.456852     -0.569306     -0.274004     Biso  1.000000 O
   O218       1.0    -0.457176     -0.069239     -0.274153     Biso  1.000000 O
   O219       1.0    -0.573435     -0.050630     -0.561451     Biso  1.000000 O
   O220       1.0    -0.572897     -0.550781     -0.560705     Biso  1.000000 O
   O221       1.0    -0.427132     -0.449858     -0.189132     Biso  1.000000 O
   O222       1.0    -0.427489     -0.949370     -0.189525     Biso  1.000000 O
   O223       1.0    -0.543038     -0.430962     -0.475756     Biso  1.000000 O
   O224       1.0    -0.543678     -0.930867     -0.476549     Biso  1.000000 O
   O225       1.0    -0.448724     -0.699412     -0.186333     Biso  1.000000 O
   O226       1.0    -0.450863     -0.199653     -0.187001     Biso  1.000000 O
   O227       1.0    -0.419287     -0.818982     -0.101620     Biso  1.000000 O
   O228       1.0    -0.419323     -0.319151     -0.101302     Biso  1.000000 O
   O229       1.0    -0.705683     -0.570292     -0.773253     Biso  1.000000 O
   O230       1.0    -0.707671     -0.068933     -0.775588     Biso  1.000000 O
   O231       1.0    -0.674764     -0.450769     -0.687636     Biso  1.000000 O
   O232       1.0    -0.676798     -0.949806     -0.689252     Biso  1.000000 O
   O233       1.0    -0.792409     -0.433749     -0.975968     Biso  1.000000 O
   O234       1.0    -0.791327     -0.928336     -0.974545     Biso  1.000000 O
   O235       1.0    -0.581676     -0.680652     -0.398964     Biso  1.000000 O
   O236       1.0    -0.581954     -0.180778     -0.398727     Biso  1.000000 O
   O237       1.0    -0.697555     -0.699923     -0.685566     Biso  1.000000 O
   O238       1.0    -0.697203     -0.201207     -0.684696     Biso  1.000000 O
   O239       1.0    -0.292959     -0.430736     -0.726045     Biso  1.000000 O
   O240       1.0    -0.293376     -0.930965     -0.726386     Biso  1.000000 O
   O241       1.0    -0.552099     -0.800182     -0.314181     Biso  1.000000 O
   O242       1.0    -0.551765     -0.300390     -0.313622     Biso  1.000000 O
   O243       1.0    -0.668104     -0.819434     -0.600944     Biso  1.000000 O
   O244       1.0    -0.666652     -0.320769     -0.599596     Biso  1.000000 O
   O245       1.0    -0.456760     -0.569165     -0.024052     Biso  1.000000 O
   O246       1.0    -0.457300     -0.069512     -0.024295     Biso  1.000000 O
   O247       1.0    -0.573681     -0.050356     -0.311439     Biso  1.000000 O
   O248       1.0    -0.573327     -0.550404     -0.310954     Biso  1.000000 O
   O249       1.0    -0.543536     -0.430694     -0.226004     Biso  1.000000 O
   O250       1.0    -0.544018     -0.930738     -0.226330     Biso  1.000000 O
   O251       1.0    -0.830934     -0.679711     -0.898419     Biso  1.000000 O
   O252       1.0    -0.822725     -0.180697     -0.888227     Biso  1.000000 O
   O253       1.0    -0.800664     -0.799617     -0.813413     Biso  1.000000 O
   O254       1.0    -0.800206     -0.302832     -0.811805     Biso  1.000000 O
   O255       1.0    -0.962781     -0.050320     -0.029912     Biso  1.000000 O
   O256       1.0    -0.080643     -0.037557     -0.066540     Biso  1.000000 O
   O257       1.0    -0.006066     -0.147157     -0.976834     Biso  1.000000 O
   N1         1.0    -0.053708     -0.790518     -0.191226     Biso  1.000000 N
   N2         1.0    -0.054265     -0.294032     -0.189786     Biso  1.000000 N
   N3         1.0    -0.197387     -0.707047     -0.560007     Biso  1.000000 N
   N4         1.0    -0.196687     -0.206891     -0.559534     Biso  1.000000 N
   N5         1.0    -0.302768     -0.792911     -0.690279     Biso  1.000000 N
   N6         1.0    -0.302110     -0.292919     -0.689761     Biso  1.000000 N
   N7         1.0    -0.177599     -0.457201     -0.564882     Biso  1.000000 N
   N8         1.0    -0.177893     -0.957128     -0.566048     Biso  1.000000 N
   N9         1.0    -0.322338     -0.043082     -0.935343     Biso  1.000000 N
   N10        1.0    -0.322634     -0.543185     -0.935041     Biso  1.000000 N
   N11        1.0    -0.573028     -0.042968     -0.185254     Biso  1.000000 N
   N12        1.0    -0.572399     -0.542937     -0.184870     Biso  1.000000 N
   N13        1.0    -0.321532     -0.043143     -0.685422     Biso  1.000000 N
   N14        1.0    -0.322243     -0.543060     -0.684743     Biso  1.000000 N
   N15        1.0    -0.177844     -0.457010     -0.315052     Biso  1.000000 N
   N16        1.0    -0.179284     -0.955748     -0.316924     Biso  1.000000 N
   N17        1.0    -0.802125     -0.792648     -0.689812     Biso  1.000000 N
   N18        1.0    -0.800752     -0.296605     -0.687751     Biso  1.000000 N
   N19        1.0    -0.823528     -0.043211     -0.686691     Biso  1.000000 N
   N20        1.0    -0.821623     -0.544613     -0.684271     Biso  1.000000 N
   N21        1.0    -0.677722     -0.457061     -0.314861     Biso  1.000000 N
   N22        1.0    -0.678084     -0.957148     -0.315334     Biso  1.000000 N
   N23        1.0    -0.697324     -0.707068     -0.309936     Biso  1.000000 N
   N24        1.0    -0.697255     -0.206804     -0.309194     Biso  1.000000 N
   N25        1.0    -0.926490     -0.460897     -0.814186     Biso  1.000000 N
   N26        1.0    -0.926941     -0.952197     -0.815805     Biso  1.000000 N
   N27        1.0    -0.947123     -0.706077     -0.809821     Biso  1.000000 N
   N28        1.0    -0.939173     -0.219479     -0.802486     Biso  1.000000 N
   N29        1.0    -0.802736     -0.793148     -0.440222     Biso  1.000000 N
   N30        1.0    -0.802449     -0.293031     -0.438775     Biso  1.000000 N
   N31        1.0    -0.822630     -0.043280     -0.435718     Biso  1.000000 N
   N32        1.0    -0.822022     -0.543257     -0.434576     Biso  1.000000 N
   N33        1.0    -0.676629     -0.457477     -0.064994     Biso  1.000000 N
   N34        1.0    -0.677763     -0.957236     -0.065185     Biso  1.000000 N
   N35        1.0    -0.697395     -0.706855     -0.059919     Biso  1.000000 N
   N36        1.0    -0.697750     -0.206880     -0.058670     Biso  1.000000 N
   N37        1.0    -0.927305     -0.457809     -0.564361     Biso  1.000000 N
   N38        1.0    -0.927771     -0.957491     -0.565769     Biso  1.000000 N
   N39        1.0    -0.303194     -0.791945     -0.940377     Biso  1.000000 N
   N40        1.0    -0.301593     -0.292995     -0.939959     Biso  1.000000 N
   N41        1.0    -0.947072     -0.707252     -0.559759     Biso  1.000000 N
   N42        1.0    -0.947265     -0.207790     -0.558735     Biso  1.000000 N
   N43        1.0    -0.801946     -0.792455     -0.190497     Biso  1.000000 N
   N44        1.0    -0.802293     -0.292484     -0.189055     Biso  1.000000 N
   N45        1.0    -0.197669     -0.706369     -0.310468     Biso  1.000000 N
   N46        1.0    -0.197548     -0.207638     -0.310828     Biso  1.000000 N
   N47        1.0    -0.823081     -0.042319     -0.185411     Biso  1.000000 N
   N48        1.0    -0.822386     -0.543044     -0.184953     Biso  1.000000 N
   N49        1.0    -0.927775     -0.456849     -0.314851     Biso  1.000000 N
   N50        1.0    -0.928195     -0.957081     -0.316354     Biso  1.000000 N
   N51        1.0    -0.947547     -0.706620     -0.310247     Biso  1.000000 N
   N52        1.0    -0.947317     -0.206779     -0.308728     Biso  1.000000 N
   N53        1.0    -0.927312     -0.458717     -0.065157     Biso  1.000000 N
   N54        1.0    -0.926396     -0.947651     -0.066046     Biso  1.000000 N
   N55        1.0    -0.947948     -0.704663     -0.060615     Biso  1.000000 N
   N56        1.0    -0.946576     -0.213266     -0.058580     Biso  1.000000 N
   N57        1.0    -0.072344     -0.043159     -0.436014     Biso  1.000000 N
   N58        1.0    -0.072291     -0.543006     -0.434867     Biso  1.000000 N
   N59        1.0    -0.426933     -0.457258     -0.814961     Biso  1.000000 N
   N60        1.0    -0.427959     -0.957169     -0.815426     Biso  1.000000 N
   N61        1.0    -0.052907     -0.792894     -0.440485     Biso  1.000000 N
   N62        1.0    -0.052226     -0.292929     -0.439255     Biso  1.000000 N
   N63        1.0    -0.197810     -0.706324     -0.810080     Biso  1.000000 N
   N64        1.0    -0.198735     -0.207872     -0.808539     Biso  1.000000 N
   N65        1.0    -0.447328     -0.707076     -0.809853     Biso  1.000000 N
   N66        1.0    -0.445986     -0.207042     -0.809844     Biso  1.000000 N
   N67        1.0    -0.303163     -0.792733     -0.440521     Biso  1.000000 N
   N68        1.0    -0.303070     -0.293155     -0.440281     Biso  1.000000 N
   N69        1.0    -0.177273     -0.458583     -0.814596     Biso  1.000000 N
   N70        1.0    -0.177586     -0.954238     -0.816200     Biso  1.000000 N
   N71        1.0    -0.322521     -0.042949     -0.435683     Biso  1.000000 N
   N72        1.0    -0.322223     -0.542967     -0.434927     Biso  1.000000 N
   N73        1.0    -0.177986     -0.458368     -0.065193     Biso  1.000000 N
   N74        1.0    -0.180212     -0.948416     -0.067994     Biso  1.000000 N
   N75        1.0    -0.198013     -0.705413     -0.060680     Biso  1.000000 N
   N76        1.0    -0.202738     -0.209232     -0.062497     Biso  1.000000 N
   N77        1.0    -0.552498     -0.792913     -0.940155     Biso  1.000000 N
   N78        1.0    -0.551368     -0.293321     -0.939657     Biso  1.000000 N
   N79        1.0    -0.072627     -0.042972     -0.687325     Biso  1.000000 N
   N80        1.0    -0.072072     -0.544427     -0.684597     Biso  1.000000 N
   N81        1.0    -0.573121     -0.043465     -0.935225     Biso  1.000000 N
   N82        1.0    -0.572149     -0.543220     -0.934679     Biso  1.000000 N
   N83        1.0    -0.427453     -0.457231     -0.564914     Biso  1.000000 N
   N84        1.0    -0.428014     -0.957044     -0.565595     Biso  1.000000 N
   N85        1.0    -0.052577     -0.792744     -0.690094     Biso  1.000000 N
   N86        1.0    -0.051161     -0.295920     -0.688734     Biso  1.000000 N
   N87        1.0    -0.447098     -0.707070     -0.559874     Biso  1.000000 N
   N88        1.0    -0.446797     -0.206980     -0.559807     Biso  1.000000 N
   N89        1.0    -0.303865     -0.791753     -0.190888     Biso  1.000000 N
   N90        1.0    -0.303644     -0.294135     -0.190710     Biso  1.000000 N
   N91        1.0    -0.322747     -0.042146     -0.185599     Biso  1.000000 N
   N92        1.0    -0.322636     -0.542965     -0.185160     Biso  1.000000 N
   N93        1.0    -0.552512     -0.793009     -0.690028     Biso  1.000000 N
   N94        1.0    -0.551733     -0.293588     -0.689301     Biso  1.000000 N
   N95        1.0    -0.072483     -0.544940     -0.935144     Biso  1.000000 N
   N96        1.0    -0.572757     -0.043324     -0.685401     Biso  1.000000 N
   N97        1.0    -0.571637     -0.543584     -0.684366     Biso  1.000000 N
   N98        1.0    -0.427918     -0.457042     -0.315115     Biso  1.000000 N
   N99        1.0    -0.428933     -0.956980     -0.315909     Biso  1.000000 N
   N100       1.0    -0.053149     -0.789483     -0.940508     Biso  1.000000 N
   N101       1.0    -0.049272     -0.305659     -0.936593     Biso  1.000000 N
   N102       1.0    -0.447477     -0.706759     -0.310160     Biso  1.000000 N
   N103       1.0    -0.447473     -0.206962     -0.310233     Biso  1.000000 N
   N104       1.0    -0.675979     -0.458739     -0.814300     Biso  1.000000 N
   N105       1.0    -0.677673     -0.957012     -0.815233     Biso  1.000000 N
   N106       1.0    -0.696797     -0.706687     -0.809465     Biso  1.000000 N
   N107       1.0    -0.690397     -0.209370     -0.806294     Biso  1.000000 N
   N108       1.0    -0.552922     -0.793009     -0.440212     Biso  1.000000 N
   N109       1.0    -0.552878     -0.293120     -0.439728     Biso  1.000000 N
   N110       1.0    -0.572532     -0.043077     -0.435309     Biso  1.000000 N
   N111       1.0    -0.571954     -0.543222     -0.434597     Biso  1.000000 N
   N112       1.0    -0.427698     -0.457063     -0.065217     Biso  1.000000 N
   N113       1.0    -0.429230     -0.957744     -0.065961     Biso  1.000000 N
   N114       1.0    -0.447756     -0.706659     -0.060200     Biso  1.000000 N
   N115       1.0    -0.448395     -0.206825     -0.060258     Biso  1.000000 N
   N116       1.0    -0.801150     -0.790683     -0.939853     Biso  1.000000 N
   N117       1.0    -0.800293     -0.298322     -0.937050     Biso  1.000000 N
   N118       1.0    -0.073858     -0.039528     -0.187563     Biso  1.000000 N
   N119       1.0    -0.072628     -0.543069     -0.185210     Biso  1.000000 N
   N120       1.0    -0.824878     -0.039803     -0.936763     Biso  1.000000 N
   N121       1.0    -0.822332     -0.544799     -0.934945     Biso  1.000000 N
   N122       1.0    -0.677076     -0.457858     -0.564345     Biso  1.000000 N
   N123       1.0    -0.677842     -0.957209     -0.565383     Biso  1.000000 N
   N124       1.0    -0.696840     -0.707159     -0.559575     Biso  1.000000 N
   N125       1.0    -0.696540     -0.207804     -0.558782     Biso  1.000000 N
   N126       1.0    -0.553160     -0.792840     -0.190394     Biso  1.000000 N
   N127       1.0    -0.553408     -0.292859     -0.190037     Biso  1.000000 N
   N128       1.0    -0.072485     -0.018751     -0.936531     Biso  1.000000 N
   C1         1.0    -0.015157     -0.564536     -0.016370     Biso  1.000000 C
   C2         1.0    -0.360473     -0.822846     -0.928672     Biso  1.000000 C
   C3         1.0    -0.359068     -0.323417     -0.928053     Biso  1.000000 C
   C4         1.0    -0.264852     -0.573593     -0.696579     Biso  1.000000 C
   C5         1.0    -0.263887     -0.073290     -0.697353     Biso  1.000000 C
   C6         1.0    -0.140136     -0.676006     -0.322277     Biso  1.000000 C
   C7         1.0    -0.139985     -0.176630     -0.321714     Biso  1.000000 C
   C8         1.0    -0.235076     -0.426620     -0.553205     Biso  1.000000 C
   C9         1.0    -0.235499     -0.926596     -0.554517     Biso  1.000000 C
   C10        1.0    -0.140233     -0.686333     -0.391378     Biso  1.000000 C
   C11        1.0    -0.139467     -0.186422     -0.390695     Biso  1.000000 C
   C12        1.0    -0.360303     -0.813067     -0.859437     Biso  1.000000 C
   C13        1.0    -0.358961     -0.313428     -0.858877     Biso  1.000000 C
   C14        1.0    -0.110471     -0.812836     -0.359671     Biso  1.000000 C
   C15        1.0    -0.110358     -0.313589     -0.358997     Biso  1.000000 C
   C16        1.0    -0.390325     -0.686491     -0.891020     Biso  1.000000 C
   C17        1.0    -0.389018     -0.186439     -0.890979     Biso  1.000000 C
   C18        1.0    -0.111014     -0.821038     -0.179171     Biso  1.000000 C
   C19        1.0    -0.111676     -0.324649     -0.178059     Biso  1.000000 C
   C20        1.0    -0.265106     -0.563605     -0.765794     Biso  1.000000 C
   C21        1.0    -0.264431     -0.063143     -0.766702     Biso  1.000000 C
   C22        1.0    -0.235020     -0.436646     -0.484046     Biso  1.000000 C
   C23        1.0    -0.235438     -0.936503     -0.485360     Biso  1.000000 C
   C24        1.0    -0.859235     -0.820381     -0.928374     Biso  1.000000 C
   C25        1.0    -0.854834     -0.332339     -0.924349     Biso  1.000000 C
   C26        1.0    -0.515020     -0.563378     -0.015866     Biso  1.000000 C
   C27        1.0    -0.515580     -0.063538     -0.016191     Biso  1.000000 C
   C28        1.0    -0.639802     -0.676588     -0.321657     Biso  1.000000 C
   C29        1.0    -0.639796     -0.176453     -0.321187     Biso  1.000000 C
   C30        1.0    -0.734711     -0.427489     -0.552766     Biso  1.000000 C
   C31        1.0    -0.735358     -0.926779     -0.553612     Biso  1.000000 C
   C32        1.0    -0.859076     -0.811234     -0.859062     Biso  1.000000 C
   C33        1.0    -0.856033     -0.322157     -0.855733     Biso  1.000000 C
   C34        1.0    -0.889390     -0.685636     -0.890592     Biso  1.000000 C
   C35        1.0    -0.876431     -0.198244     -0.878668     Biso  1.000000 C
   C36        1.0    -0.610500     -0.823340     -0.178425     Biso  1.000000 C
   C37        1.0    -0.610812     -0.323298     -0.178117     Biso  1.000000 C
   C38        1.0    -0.734573     -0.437234     -0.483549     Biso  1.000000 C
   C39        1.0    -0.735247     -0.936894     -0.484446     Biso  1.000000 C
   C40        1.0    -0.764447     -0.563943     -0.515256     Biso  1.000000 C
   C41        1.0    -0.765343     -0.063653     -0.516896     Biso  1.000000 C
   C42        1.0    -0.889207     -0.676073     -0.821341     Biso  1.000000 C
   C43        1.0    -0.884312     -0.184641     -0.813544     Biso  1.000000 C
   C44        1.0    -0.610107     -0.813225     -0.109166     Biso  1.000000 C
   C45        1.0    -0.610296     -0.313284     -0.108795     Biso  1.000000 C
   C46        1.0    -0.234631     -0.437088     -0.733952     Biso  1.000000 C
   C47        1.0    -0.235139     -0.936323     -0.734713     Biso  1.000000 C
   C48        1.0    -0.640098     -0.686529     -0.140950     Biso  1.000000 C
   C49        1.0    -0.641145     -0.186522     -0.140399     Biso  1.000000 C
   C50        1.0    -0.764409     -0.573765     -0.446089     Biso  1.000000 C
   C51        1.0    -0.765097     -0.073604     -0.447605     Biso  1.000000 C
   C52        1.0    -0.859701     -0.823109     -0.678226     Biso  1.000000 C
   C53        1.0    -0.857984     -0.327005     -0.675389     Biso  1.000000 C
   C54        1.0    -0.984672     -0.439840     -0.983904     Biso  1.000000 C
   C55        1.0    -0.985167     -0.924483     -0.986759     Biso  1.000000 C
   C56        1.0    -0.264906     -0.563360     -0.515881     Biso  1.000000 C
   C57        1.0    -0.264973     -0.063376     -0.516482     Biso  1.000000 C
   C58        1.0    -0.110479     -0.823275     -0.428739     Biso  1.000000 C
   C59        1.0    -0.109953     -0.323476     -0.427994     Biso  1.000000 C
   C60        1.0    -0.639843     -0.676512     -0.071733     Biso  1.000000 C
   C61        1.0    -0.640615     -0.176403     -0.071083     Biso  1.000000 C
   C62        1.0    -0.735257     -0.426624     -0.303152     Biso  1.000000 C
   C63        1.0    -0.735550     -0.926560     -0.303658     Biso  1.000000 C
   C64        1.0    -0.859702     -0.813325     -0.609054     Biso  1.000000 C
   C65        1.0    -0.858359     -0.315290     -0.606707     Biso  1.000000 C
   C66        1.0    -0.014920     -0.573148     -0.197010     Biso  1.000000 C
   C67        1.0    -0.016420     -0.071721     -0.197233     Biso  1.000000 C
   C68        1.0    -0.889427     -0.686892     -0.640462     Biso  1.000000 C
   C69        1.0    -0.889132     -0.188819     -0.639104     Biso  1.000000 C
   C70        1.0    -0.735036     -0.436683     -0.233956     Biso  1.000000 C
   C71        1.0    -0.735571     -0.936476     -0.234501     Biso  1.000000 C
   C72        1.0    -0.389972     -0.676540     -0.821757     Biso  1.000000 C
   C73        1.0    -0.388710     -0.176373     -0.821722     Biso  1.000000 C
   C74        1.0    -0.111315     -0.810149     -0.110285     Biso  1.000000 C
   C75        1.0    -0.111023     -0.315518     -0.108481     Biso  1.000000 C
   C76        1.0    -0.764901     -0.563388     -0.265780     Biso  1.000000 C
   C77        1.0    -0.765632     -0.063235     -0.266296     Biso  1.000000 C
   C78        1.0    -0.889467     -0.676809     -0.571361     Biso  1.000000 C
   C79        1.0    -0.889853     -0.177298     -0.570605     Biso  1.000000 C
   C80        1.0    -0.984943     -0.431802     -0.802686     Biso  1.000000 C
   C81        1.0    -0.983701     -0.922101     -0.802292     Biso  1.000000 C
   C82        1.0    -0.764830     -0.573475     -0.196655     Biso  1.000000 C
   C83        1.0    -0.765696     -0.073010     -0.197099     Biso  1.000000 C
   C84        1.0    -0.860330     -0.823550     -0.428556     Biso  1.000000 C
   C85        1.0    -0.859876     -0.323553     -0.426981     Biso  1.000000 C
   C86        1.0    -0.984055     -0.440285     -0.733161     Biso  1.000000 C
   C87        1.0    -0.984310     -0.934905     -0.733945     Biso  1.000000 C
   C88        1.0    -0.734076     -0.427337     -0.052831     Biso  1.000000 C
   C89        1.0    -0.734586     -0.926231     -0.052935     Biso  1.000000 C
   C90        1.0    -0.860202     -0.813282     -0.359421     Biso  1.000000 C
   C91        1.0    -0.859763     -0.313292     -0.357840     Biso  1.000000 C
   C92        1.0    -0.889945     -0.686624     -0.391049     Biso  1.000000 C
   C93        1.0    -0.889844     -0.186634     -0.389755     Biso  1.000000 C
   C94        1.0    -0.764599     -0.563922     -0.015947     Biso  1.000000 C
   C95        1.0    -0.767048     -0.062976     -0.016624     Biso  1.000000 C
   C96        1.0    -0.889897     -0.676355     -0.321956     Biso  1.000000 C
   C97        1.0    -0.889803     -0.176398     -0.320622     Biso  1.000000 C
   C98        1.0    -0.984956     -0.427283     -0.552976     Biso  1.000000 C
   C99        1.0    -0.985304     -0.926855     -0.554256     Biso  1.000000 C
   C100       1.0    -0.859793     -0.822178     -0.178558     Biso  1.000000 C
   C101       1.0    -0.859625     -0.323497     -0.177684     Biso  1.000000 C
   C102       1.0    -0.984938     -0.436965     -0.483800     Biso  1.000000 C
   C103       1.0    -0.985326     -0.936852     -0.485141     Biso  1.000000 C
   C104       1.0    -0.859513     -0.811173     -0.109519     Biso  1.000000 C
   C105       1.0    -0.859890     -0.314132     -0.108577     Biso  1.000000 C
   C106       1.0    -0.890067     -0.685583     -0.141501     Biso  1.000000 C
   C107       1.0    -0.891031     -0.186299     -0.138922     Biso  1.000000 C
   C108       1.0    -0.140844     -0.684987     -0.141844     Biso  1.000000 C
   C109       1.0    -0.143890     -0.188786     -0.142676     Biso  1.000000 C
   C110       1.0    -0.234416     -0.427347     -0.803051     Biso  1.000000 C
   C111       1.0    -0.235722     -0.925279     -0.803836     Biso  1.000000 C
   C112       1.0    -0.889811     -0.675226     -0.072361     Biso  1.000000 C
   C113       1.0    -0.892350     -0.177588     -0.069795     Biso  1.000000 C
   C114       1.0    -0.985275     -0.426394     -0.303078     Biso  1.000000 C
   C115       1.0    -0.986130     -0.926254     -0.305768     Biso  1.000000 C
   C116       1.0    -0.139787     -0.676655     -0.571657     Biso  1.000000 C
   C117       1.0    -0.138880     -0.176727     -0.571089     Biso  1.000000 C
   C118       1.0    -0.264695     -0.573369     -0.446681     Biso  1.000000 C
   C119       1.0    -0.264875     -0.073356     -0.447287     Biso  1.000000 C
   C120       1.0    -0.985144     -0.436624     -0.233933     Biso  1.000000 C
   C121       1.0    -0.986089     -0.934822     -0.236440     Biso  1.000000 C
   C122       1.0    -0.360240     -0.823441     -0.678521     Biso  1.000000 C
   C123       1.0    -0.359695     -0.323439     -0.678184     Biso  1.000000 C
   C124       1.0    -0.015125     -0.563041     -0.266153     Biso  1.000000 C
   C125       1.0    -0.015447     -0.063017     -0.266346     Biso  1.000000 C
   C126       1.0    -0.484627     -0.436738     -0.983965     Biso  1.000000 C
   C127       1.0    -0.485645     -0.936764     -0.984444     Biso  1.000000 C
   C128       1.0    -0.984618     -0.428532     -0.052783     Biso  1.000000 C
   C129       1.0    -0.983624     -0.916055     -0.055452     Biso  1.000000 C
   C130       1.0    -0.265435     -0.573895     -0.947036     Biso  1.000000 C
   C131       1.0    -0.263193     -0.071086     -0.947077     Biso  1.000000 C
   C132       1.0    -0.140678     -0.674927     -0.072688     Biso  1.000000 C
   C133       1.0    -0.147276     -0.176804     -0.075384     Biso  1.000000 C
   C134       1.0    -0.235447     -0.426701     -0.303287     Biso  1.000000 C
   C135       1.0    -0.237383     -0.925421     -0.306029     Biso  1.000000 C
   C136       1.0    -0.139934     -0.686737     -0.640821     Biso  1.000000 C
   C137       1.0    -0.139083     -0.186879     -0.640253     Biso  1.000000 C
   C138       1.0    -0.360062     -0.813402     -0.609320     Biso  1.000000 C
   C139       1.0    -0.359604     -0.313469     -0.609013     Biso  1.000000 C
   C140       1.0    -0.110077     -0.813326     -0.609340     Biso  1.000000 C
   C141       1.0    -0.109431     -0.313899     -0.607926     Biso  1.000000 C
   C142       1.0    -0.389843     -0.686715     -0.640878     Biso  1.000000 C
   C143       1.0    -0.389553     -0.186678     -0.640921     Biso  1.000000 C
   C144       1.0    -0.514665     -0.573520     -0.946633     Biso  1.000000 C
   C145       1.0    -0.515366     -0.073569     -0.946995     Biso  1.000000 C
   C146       1.0    -0.235435     -0.436978     -0.234198     Biso  1.000000 C
   C147       1.0    -0.237148     -0.934344     -0.236671     Biso  1.000000 C
   C148       1.0    -0.235678     -0.438289     -0.984391     Biso  1.000000 C
   C149       1.0    -0.237611     -0.932104     -0.985777     Biso  1.000000 C
   C150       1.0    -0.265348     -0.563276     -0.266215     Biso  1.000000 C
   C151       1.0    -0.265898     -0.062136     -0.267076     Biso  1.000000 C
   C152       1.0    -0.110236     -0.823153     -0.678555     Biso  1.000000 C
   C153       1.0    -0.109450     -0.324950     -0.676837     Biso  1.000000 C
   C154       1.0    -0.014665     -0.573520     -0.446334     Biso  1.000000 C
   C155       1.0    -0.014947     -0.073558     -0.448040     Biso  1.000000 C
   C156       1.0    -0.389608     -0.676635     -0.571675     Biso  1.000000 C
   C157       1.0    -0.389398     -0.176520     -0.571740     Biso  1.000000 C
   C158       1.0    -0.484359     -0.426880     -0.803000     Biso  1.000000 C
   C159       1.0    -0.485442     -0.926713     -0.803600     Biso  1.000000 C
   C160       1.0    -0.140266     -0.675786     -0.821635     Biso  1.000000 C
   C161       1.0    -0.139394     -0.180382     -0.820303     Biso  1.000000 C
   C162       1.0    -0.265153     -0.573340     -0.197036     Biso  1.000000 C
   C163       1.0    -0.264939     -0.072000     -0.197558     Biso  1.000000 C
   C164       1.0    -0.360682     -0.823161     -0.428732     Biso  1.000000 C
   C165       1.0    -0.360730     -0.323582     -0.428730     Biso  1.000000 C
   C166       1.0    -0.014705     -0.563721     -0.515499     Biso  1.000000 C
   C167       1.0    -0.015133     -0.063582     -0.517305     Biso  1.000000 C
   C168       1.0    -0.484086     -0.436986     -0.733774     Biso  1.000000 C
   C169       1.0    -0.485147     -0.936762     -0.734368     Biso  1.000000 C
   C170       1.0    -0.514471     -0.563637     -0.765576     Biso  1.000000 C
   C171       1.0    -0.514654     -0.063421     -0.765853     Biso  1.000000 C
   C172       1.0    -0.235223     -0.427673     -0.053236     Biso  1.000000 C
   C173       1.0    -0.239436     -0.921626     -0.055495     Biso  1.000000 C
   C174       1.0    -0.140285     -0.685269     -0.890849     Biso  1.000000 C
   C175       1.0    -0.137948     -0.196364     -0.887607     Biso  1.000000 C
   C176       1.0    -0.360593     -0.812918     -0.359594     Biso  1.000000 C
   C177       1.0    -0.360537     -0.313751     -0.359497     Biso  1.000000 C
   C178       1.0    -0.110405     -0.810655     -0.859421     Biso  1.000000 C
   C179       1.0    -0.108779     -0.320376     -0.856320     Biso  1.000000 C
   C180       1.0    -0.390203     -0.686416     -0.391164     Biso  1.000000 C
   C181       1.0    -0.390223     -0.186724     -0.391228     Biso  1.000000 C
   C182       1.0    -0.514065     -0.573739     -0.696313     Biso  1.000000 C
   C183       1.0    -0.514740     -0.073433     -0.696733     Biso  1.000000 C
   C184       1.0    -0.609895     -0.823325     -0.928169     Biso  1.000000 C
   C185       1.0    -0.608437     -0.324062     -0.927529     Biso  1.000000 C
   C186       1.0    -0.265589     -0.563832     -0.016204     Biso  1.000000 C
   C187       1.0    -0.263877     -0.059243     -0.016168     Biso  1.000000 C
   C188       1.0    -0.111497     -0.818889     -0.929092     Biso  1.000000 C
   C189       1.0    -0.109117     -0.332561     -0.925203     Biso  1.000000 C
   C190       1.0    -0.014614     -0.575137     -0.696113     Biso  1.000000 C
   C191       1.0    -0.016119     -0.073338     -0.700936     Biso  1.000000 C
   C192       1.0    -0.390018     -0.676283     -0.321987     Biso  1.000000 C
   C193       1.0    -0.389831     -0.176650     -0.321957     Biso  1.000000 C
   C194       1.0    -0.485005     -0.426856     -0.553138     Biso  1.000000 C
   C195       1.0    -0.485534     -0.926606     -0.553843     Biso  1.000000 C
   C196       1.0    -0.609554     -0.813186     -0.858926     Biso  1.000000 C
   C197       1.0    -0.607753     -0.314377     -0.858139     Biso  1.000000 C
   C198       1.0    -0.639496     -0.686572     -0.890594     Biso  1.000000 C
   C199       1.0    -0.637210     -0.187157     -0.889578     Biso  1.000000 C
   C200       1.0    -0.361305     -0.822249     -0.179048     Biso  1.000000 C
   C201       1.0    -0.361394     -0.323979     -0.178707     Biso  1.000000 C
   C202       1.0    -0.014475     -0.565515     -0.765262     Biso  1.000000 C
   C203       1.0    -0.015880     -0.060554     -0.769601     Biso  1.000000 C
   C204       1.0    -0.484779     -0.436880     -0.483916     Biso  1.000000 C
   C205       1.0    -0.485366     -0.936668     -0.484659     Biso  1.000000 C
   C206       1.0    -0.514639     -0.563613     -0.515574     Biso  1.000000 C
   C207       1.0    -0.515176     -0.063445     -0.516313     Biso  1.000000 C
   C208       1.0    -0.639136     -0.676583     -0.821336     Biso  1.000000 C
   C209       1.0    -0.634969     -0.177415     -0.819593     Biso  1.000000 C
   C210       1.0    -0.361291     -0.812052     -0.109940     Biso  1.000000 C
   C211       1.0    -0.360996     -0.313766     -0.109446     Biso  1.000000 C
   C212       1.0    -0.390667     -0.685944     -0.141309     Biso  1.000000 C
   C213       1.0    -0.392350     -0.186865     -0.142267     Biso  1.000000 C
   C214       1.0    -0.514389     -0.573581     -0.446349     Biso  1.000000 C
   C215       1.0    -0.514931     -0.073426     -0.447063     Biso  1.000000 C
   C216       1.0    -0.610011     -0.823484     -0.678270     Biso  1.000000 C
   C217       1.0    -0.609014     -0.324258     -0.677356     Biso  1.000000 C
   C218       1.0    -0.733766     -0.438146     -0.983732     Biso  1.000000 C
   C219       1.0    -0.733699     -0.935860     -0.983436     Biso  1.000000 C
   C220       1.0    -0.014971     -0.575012     -0.947285     Biso  1.000000 C
   C221       1.0    -0.390460     -0.675993     -0.072094     Biso  1.000000 C
   C222       1.0    -0.391114     -0.176692     -0.072737     Biso  1.000000 C
   C223       1.0    -0.485490     -0.426660     -0.303383     Biso  1.000000 C
   C224       1.0    -0.486219     -0.926472     -0.303880     Biso  1.000000 C
   C225       1.0    -0.609836     -0.813455     -0.609069     Biso  1.000000 C
   C226       1.0    -0.608674     -0.314126     -0.608119     Biso  1.000000 C
   C227       1.0    -0.639409     -0.686796     -0.640463     Biso  1.000000 C
   C228       1.0    -0.639308     -0.187334     -0.639685     Biso  1.000000 C
   C229       1.0    -0.764383     -0.574412     -0.946839     Biso  1.000000 C
   C230       1.0    -0.768429     -0.072555     -0.947860     Biso  1.000000 C
   C231       1.0    -0.485315     -0.436725     -0.234197     Biso  1.000000 C
   C232       1.0    -0.485779     -0.936512     -0.234586     Biso  1.000000 C
   C233       1.0    -0.515112     -0.563376     -0.265854     Biso  1.000000 C
   C234       1.0    -0.515538     -0.063335     -0.266208     Biso  1.000000 C
   C235       1.0    -0.639259     -0.676773     -0.571285     Biso  1.000000 C
   C236       1.0    -0.639384     -0.176945     -0.570685     Biso  1.000000 C
   C237       1.0    -0.733530     -0.428719     -0.802209     Biso  1.000000 C
   C238       1.0    -0.734824     -0.926113     -0.803388     Biso  1.000000 C
   C239       1.0    -0.514900     -0.573386     -0.196651     Biso  1.000000 C
   C240       1.0    -0.515527     -0.073404     -0.197059     Biso  1.000000 C
   C241       1.0    -0.610398     -0.823489     -0.428426     Biso  1.000000 C
   C242       1.0    -0.610304     -0.323607     -0.427858     Biso  1.000000 C
   C243       1.0    -0.733195     -0.438570     -0.732920     Biso  1.000000 C
   C244       1.0    -0.734802     -0.936367     -0.734292     Biso  1.000000 C
   C245       1.0    -0.764069     -0.564585     -0.765258     Biso  1.000000 C
   C246       1.0    -0.766083     -0.063176     -0.767678     Biso  1.000000 C
   C247       1.0    -0.485056     -0.426610     -0.053228     Biso  1.000000 C
   C248       1.0    -0.486181     -0.926835     -0.053799     Biso  1.000000 C
   C249       1.0    -0.610254     -0.813338     -0.359261     Biso  1.000000 C
   C250       1.0    -0.610003     -0.313431     -0.358634     Biso  1.000000 C
   C251       1.0    -0.639930     -0.686670     -0.390822     Biso  1.000000 C
   C252       1.0    -0.640120     -0.186692     -0.390400     Biso  1.000000 C
   C253       1.0    -0.763831     -0.574593     -0.696036     Biso  1.000000 C
   C254       1.0    -0.765860     -0.073528     -0.698420     Biso  1.000000 C
   C255       1.0    -0.018272     -0.051960     -0.950511     Biso  1.000000 C
   C256       1.0    -0.033995     -0.112688     -0.940298     Biso  1.000000 C
   C257       1.0    -0.020871     -0.045397     -0.021310     Biso  1.000000 C
   H1         1.0    -0.228458     -0.881668     -0.560782     Biso  1.000000 H
   H2         1.0    -0.227986     -0.381688     -0.559400     Biso  1.000000 H
   H3         1.0    -0.069670     -0.500463     -0.193168     Biso  1.000000 H
   H4         1.0    -0.069519     -0.997364     -0.197074     Biso  1.000000 H
   H5         1.0    -0.194778     -0.701848     -0.510551     Biso  1.000000 H
   H6         1.0    -0.194100     -0.201631     -0.510066     Biso  1.000000 H
   H7         1.0    -0.252572     -0.806499     -0.658378     Biso  1.000000 H
   H8         1.0    -0.252020     -0.306460     -0.657613     Biso  1.000000 H
   H9         1.0    -0.372906     -0.556633     -0.966941     Biso  1.000000 H
   H10        1.0    -0.371863     -0.057681     -0.967382     Biso  1.000000 H
   H11        1.0    -0.305542     -0.797974     -0.739767     Biso  1.000000 H
   H12        1.0    -0.304620     -0.298130     -0.739135     Biso  1.000000 H
   H13        1.0    -0.247494     -0.693405     -0.592017     Biso  1.000000 H
   H14        1.0    -0.246680     -0.193185     -0.591646     Biso  1.000000 H
   H15        1.0    -0.127715     -0.443395     -0.283076     Biso  1.000000 H
   H16        1.0    -0.129388     -0.941627     -0.285061     Biso  1.000000 H
   H17        1.0    -0.072730     -0.042052     -0.138303     Biso  1.000000 H
   H18        1.0    -0.069895     -0.548511     -0.135761     Biso  1.000000 H
   H19        1.0    -0.057131     -0.747936     -0.183339     Biso  1.000000 H
   H20        1.0    -0.057735     -0.251487     -0.181094     Biso  1.000000 H
   H21        1.0    -0.353271     -0.867729     -0.935115     Biso  1.000000 H
   H22        1.0    -0.352165     -0.368365     -0.934338     Biso  1.000000 H
   H23        1.0    -0.147075     -0.631037     -0.316197     Biso  1.000000 H
   H24        1.0    -0.147465     -0.131755     -0.315482     Biso  1.000000 H
   H25        1.0    -0.089451     -0.688404     -0.284827     Biso  1.000000 H
   H26        1.0    -0.089401     -0.188942     -0.284001     Biso  1.000000 H
   H27        1.0    -0.161122     -0.810855     -0.466257     Biso  1.000000 H
   H28        1.0    -0.160488     -0.310931     -0.465583     Biso  1.000000 H
   H29        1.0    -0.411249     -0.810463     -0.966001     Biso  1.000000 H
   H30        1.0    -0.409754     -0.310891     -0.965421     Biso  1.000000 H
   H31        1.0    -0.339200     -0.689030     -0.784503     Biso  1.000000 H
   H32        1.0    -0.337936     -0.188664     -0.784324     Biso  1.000000 H
   H33        1.0    -0.103885     -0.866027     -0.184945     Biso  1.000000 H
   H34        1.0    -0.104958     -0.369524     -0.184888     Biso  1.000000 H
   H35        1.0    -0.194250     -0.749601     -0.568152     Biso  1.000000 H
   H36        1.0    -0.193633     -0.249480     -0.567596     Biso  1.000000 H
   H37        1.0    -0.319491     -0.048683     -0.885870     Biso  1.000000 H
   H38        1.0    -0.319810     -0.548377     -0.885577     Biso  1.000000 H
   H39        1.0    -0.305974     -0.750368     -0.682054     Biso  1.000000 H
   H40        1.0    -0.305429     -0.250356     -0.681666     Biso  1.000000 H
   H41        1.0    -0.180521     -0.451768     -0.364499     Biso  1.000000 H
   H42        1.0    -0.181615     -0.951040     -0.366352     Biso  1.000000 H
   H43        1.0    -0.122692     -0.556782     -0.217199     Biso  1.000000 H
   H44        1.0    -0.123890     -0.053261     -0.219446     Biso  1.000000 H
   H45        1.0    -0.056302     -0.796124     -0.240629     Biso  1.000000 H
   H46        1.0    -0.057048     -0.298771     -0.239290     Biso  1.000000 H
   H47        1.0    -0.180896     -0.499741     -0.556684     Biso  1.000000 H
   H48        1.0    -0.181112     -0.999667     -0.557832     Biso  1.000000 H
   H49        1.0    -0.319051     -0.500511     -0.692839     Biso  1.000000 H
   H50        1.0    -0.318588     -0.000553     -0.693559     Biso  1.000000 H
   H51        1.0    -0.214106     -0.561111     -0.659279     Biso  1.000000 H
   H52        1.0    -0.213226     -0.060574     -0.660084     Biso  1.000000 H
   H53        1.0    -0.285208     -0.439463     -0.840556     Biso  1.000000 H
   H54        1.0    -0.286125     -0.938318     -0.841265     Biso  1.000000 H
   H55        1.0    -0.752012     -0.806367     -0.657877     Biso  1.000000 H
   H56        1.0    -0.750314     -0.309976     -0.655898     Biso  1.000000 H
   H57        1.0    -0.694192     -0.702001     -0.510116     Biso  1.000000 H
   H58        1.0    -0.694085     -0.202508     -0.509374     Biso  1.000000 H
   H59        1.0    -0.569236     -0.500375     -0.192989     Biso  1.000000 H
   H60        1.0    -0.569875     -0.000406     -0.193353     Biso  1.000000 H
   H61        1.0    -0.770232     -0.619593     -0.689684     Biso  1.000000 H
   H62        1.0    -0.772391     -0.118489     -0.691917     Biso  1.000000 H
   H63        1.0    -0.535819     -0.439070     -0.090520     Biso  1.000000 H
   H64        1.0    -0.537152     -0.938991     -0.090980     Biso  1.000000 H
   H65        1.0    -0.285766     -0.439057     -0.590636     Biso  1.000000 H
   H66        1.0    -0.286143     -0.939121     -0.591945     Biso  1.000000 H
   H67        1.0    -0.728394     -0.881823     -0.559776     Biso  1.000000 H
   H68        1.0    -0.727830     -0.382551     -0.559062     Biso  1.000000 H
   H69        1.0    -0.804729     -0.797678     -0.739287     Biso  1.000000 H
   H70        1.0    -0.803585     -0.301817     -0.737348     Biso  1.000000 H
   H71        1.0    -0.746982     -0.693478     -0.591486     Biso  1.000000 H
   H72        1.0    -0.746822     -0.194549     -0.590807     Biso  1.000000 H
   H73        1.0    -0.627587     -0.443408     -0.282906     Biso  1.000000 H
   H74        1.0    -0.627909     -0.943566     -0.283348     Biso  1.000000 H
   H75        1.0    -0.570299     -0.048194     -0.135791     Biso  1.000000 H
   H76        1.0    -0.569690     -0.548144     -0.135425     Biso  1.000000 H
   H77        1.0    -0.646766     -0.631643     -0.315425     Biso  1.000000 H
   H78        1.0    -0.646767     -0.131477     -0.315150     Biso  1.000000 H
   H79        1.0    -0.214014     -0.560811     -0.409337     Biso  1.000000 H
   H80        1.0    -0.214254     -0.060742     -0.409881     Biso  1.000000 H
   H81        1.0    -0.909650     -0.806882     -0.965370     Biso  1.000000 H
   H82        1.0    -0.906431     -0.322517     -0.961918     Biso  1.000000 H
   H83        1.0    -0.838723     -0.689179     -0.784113     Biso  1.000000 H
   H84        1.0    -0.833854     -0.190888     -0.772484     Biso  1.000000 H
   H85        1.0    -0.603510     -0.868288     -0.184639     Biso  1.000000 H
   H86        1.0    -0.603917     -0.368247     -0.184406     Biso  1.000000 H
   H87        1.0    -0.021506     -0.618135     -0.190786     Biso  1.000000 H
   H88        1.0    -0.024449     -0.116381     -0.190103     Biso  1.000000 H
   H89        1.0    -0.805289     -0.750109     -0.681547     Biso  1.000000 H
   H90        1.0    -0.803659     -0.254095     -0.679548     Biso  1.000000 H
   H91        1.0    -0.680325     -0.451959     -0.364324     Biso  1.000000 H
   H92        1.0    -0.680720     -0.952014     -0.364765     Biso  1.000000 H
   H93        1.0    -0.622558     -0.556561     -0.216823     Biso  1.000000 H
   H94        1.0    -0.623217     -0.056579     -0.217171     Biso  1.000000 H
   H95        1.0    -0.818909     -0.502046     -0.692596     Biso  1.000000 H
   H96        1.0    -0.819972     -0.000592     -0.694169     Biso  1.000000 H
   H97        1.0    -0.319306     -0.500630     -0.943101     Biso  1.000000 H
   H98        1.0    -0.321085     -0.000352     -0.943350     Biso  1.000000 H
   H99        1.0    -0.785333     -0.440213     -0.590073     Biso  1.000000 H
   H100       1.0    -0.786029     -0.939275     -0.591027     Biso  1.000000 H
   H101       1.0    -0.713783     -0.561175     -0.408681     Biso  1.000000 H
   H102       1.0    -0.714421     -0.060917     -0.410340     Biso  1.000000 H
   H103       1.0    -0.680870     -0.499612     -0.306699     Biso  1.000000 H
   H104       1.0    -0.681372     -0.999692     -0.307191     Biso  1.000000 H
   H105       1.0    -0.876897     -0.446187     -0.782590     Biso  1.000000 H
   H106       1.0    -0.876263     -0.939865     -0.783180     Biso  1.000000 H
   H107       1.0    -0.821078     -0.048776     -0.637371     Biso  1.000000 H
   H108       1.0    -0.818753     -0.549601     -0.634728     Biso  1.000000 H
   H109       1.0    -0.694118     -0.749627     -0.318065     Biso  1.000000 H
   H110       1.0    -0.694115     -0.249377     -0.317200     Biso  1.000000 H
   H111       1.0    -0.895437     -0.631119     -0.814633     Biso  1.000000 H
   H112       1.0    -0.898326     -0.140259     -0.812958     Biso  1.000000 H
   H113       1.0    -0.661276     -0.810916     -0.215723     Biso  1.000000 H
   H114       1.0    -0.661576     -0.310782     -0.215366     Biso  1.000000 H
   H115       1.0    -0.589174     -0.689129     -0.034410     Biso  1.000000 H
   H116       1.0    -0.589755     -0.188778     -0.033880     Biso  1.000000 H
   H117       1.0    -0.852757     -0.868039     -0.684546     Biso  1.000000 H
   H118       1.0    -0.850470     -0.372023     -0.680512     Biso  1.000000 H
   H119       1.0    -0.180968     -0.499585     -0.306994     Biso  1.000000 H
   H120       1.0    -0.182223     -0.998251     -0.308321     Biso  1.000000 H
   H121       1.0    -0.929537     -0.455534     -0.863634     Biso  1.000000 H
   H122       1.0    -0.930008     -0.944640     -0.865005     Biso  1.000000 H
   H123       1.0    -0.871663     -0.558652     -0.715901     Biso  1.000000 H
   H124       1.0    -0.873572     -0.056299     -0.719437     Biso  1.000000 H
   H125       1.0    -0.752617     -0.806757     -0.408183     Biso  1.000000 H
   H126       1.0    -0.752234     -0.306553     -0.406816     Biso  1.000000 H
   H127       1.0    -0.694674     -0.701859     -0.260505     Biso  1.000000 H
   H128       1.0    -0.694671     -0.201525     -0.259804     Biso  1.000000 H
   H129       1.0    -0.771375     -0.618689     -0.439746     Biso  1.000000 H
   H130       1.0    -0.771763     -0.118561     -0.441166     Biso  1.000000 H
   H131       1.0    -0.964313     -0.562434     -0.909935     Biso  1.000000 H
   H132       1.0    -0.728481     -0.881639     -0.309936     Biso  1.000000 H
   H133       1.0    -0.728290     -0.381675     -0.309354     Biso  1.000000 H
   H134       1.0    -0.928352     -0.503533     -0.805883     Biso  1.000000 H
   H135       1.0    -0.930621     -0.995017     -0.809740     Biso  1.000000 H
   H136       1.0    -0.805319     -0.798317     -0.489662     Biso  1.000000 H
   H137       1.0    -0.804935     -0.298297     -0.488175     Biso  1.000000 H
   H138       1.0    -0.003410     -0.803640     -0.159296     Biso  1.000000 H
   H139       1.0    -0.004265     -0.307956     -0.158358     Biso  1.000000 H
   H140       1.0    -0.747482     -0.693502     -0.341938     Biso  1.000000 H
   H141       1.0    -0.747452     -0.193218     -0.341131     Biso  1.000000 H
   H142       1.0    -0.626452     -0.443859     -0.033027     Biso  1.000000 H
   H143       1.0    -0.627367     -0.943919     -0.033341     Biso  1.000000 H
   H144       1.0    -0.944461     -0.748607     -0.818479     Biso  1.000000 H
   H145       1.0    -0.932077     -0.261565     -0.810386     Biso  1.000000 H
   H146       1.0    -0.122379     -0.556652     -0.466884     Biso  1.000000 H
   H147       1.0    -0.122602     -0.056754     -0.467786     Biso  1.000000 H
   H148       1.0    -0.646630     -0.631554     -0.065422     Biso  1.000000 H
   H149       1.0    -0.647661     -0.131452     -0.064966     Biso  1.000000 H
   H150       1.0    -0.910324     -0.810397     -0.715541     Biso  1.000000 H
   H151       1.0    -0.908871     -0.315699     -0.713268     Biso  1.000000 H
   H152       1.0    -0.838845     -0.689311     -0.533879     Biso  1.000000 H
   H153       1.0    -0.839170     -0.188917     -0.532561     Biso  1.000000 H
   H154       1.0    -0.805897     -0.750593     -0.432078     Biso  1.000000 H
   H155       1.0    -0.805731     -0.250475     -0.430757     Biso  1.000000 H
   H156       1.0    -0.679614     -0.452065     -0.114538     Biso  1.000000 H
   H157       1.0    -0.680737     -0.952080     -0.114740     Biso  1.000000 H
   H158       1.0    -0.944156     -0.701294     -0.760255     Biso  1.000000 H
   H159       1.0    -0.938781     -0.213520     -0.753508     Biso  1.000000 H
   H160       1.0    -0.180273     -0.452166     -0.614355     Biso  1.000000 H
   H161       1.0    -0.180423     -0.952006     -0.615440     Biso  1.000000 H
   H162       1.0    -0.818818     -0.500723     -0.442822     Biso  1.000000 H
   H163       1.0    -0.819464     -0.000691     -0.443721     Biso  1.000000 H
   H164       1.0    -0.306714     -0.749443     -0.931982     Biso  1.000000 H
   H165       1.0    -0.304888     -0.250405     -0.932102     Biso  1.000000 H
   H166       1.0    -0.785936     -0.439146     -0.340531     Biso  1.000000 H
   H167       1.0    -0.786232     -0.939037     -0.341067     Biso  1.000000 H
   H168       1.0    -0.714178     -0.560984     -0.159211     Biso  1.000000 H
   H169       1.0    -0.714951     -0.060576     -0.159749     Biso  1.000000 H
   H170       1.0    -0.975766     -0.877009     -0.806372     Biso  1.000000 H
   H171       1.0    -0.980071     -0.386853     -0.810133     Biso  1.000000 H
   H172       1.0    -0.376743     -0.443629     -0.783053     Biso  1.000000 H
   H173       1.0    -0.377827     -0.943556     -0.783509     Biso  1.000000 H
   H174       1.0    -0.679687     -0.500083     -0.057102     Biso  1.000000 H
   H175       1.0    -0.681411     -0.999731     -0.057060     Biso  1.000000 H
   H176       1.0    -0.997092     -0.691911     -0.841368     Biso  1.000000 H
   H177       1.0    -0.990713     -0.209756     -0.834555     Biso  1.000000 H
   H178       1.0    -0.877248     -0.444057     -0.532437     Biso  1.000000 H
   H179       1.0    -0.877651     -0.943930     -0.533683     Biso  1.000000 H
   H180       1.0    -0.819895     -0.048518     -0.386261     Biso  1.000000 H
   H181       1.0    -0.819417     -0.548286     -0.385112     Biso  1.000000 H
   H182       1.0    -0.694317     -0.749438     -0.067987     Biso  1.000000 H
   H183       1.0    -0.694784     -0.249390     -0.067099     Biso  1.000000 H
   H184       1.0    -0.896403     -0.631861     -0.565130     Biso  1.000000 H
   H185       1.0    -0.897620     -0.132269     -0.565709     Biso  1.000000 H
   H186       1.0    -0.318829     -0.048383     -0.635970     Biso  1.000000 H
   H187       1.0    -0.319524     -0.548234     -0.635260     Biso  1.000000 H
   H188       1.0    -0.853400     -0.868518     -0.434704     Biso  1.000000 H
   H189       1.0    -0.852853     -0.368505     -0.433136     Biso  1.000000 H
   H190       1.0    -0.194516     -0.748940     -0.318522     Biso  1.000000 H
   H191       1.0    -0.194024     -0.250081     -0.319338     Biso  1.000000 H
   H192       1.0    -0.929774     -0.453008     -0.613833     Biso  1.000000 H
   H193       1.0    -0.930255     -0.952379     -0.615137     Biso  1.000000 H
   H194       1.0    -0.872134     -0.556949     -0.466509     Biso  1.000000 H
   H195       1.0    -0.872780     -0.056875     -0.467725     Biso  1.000000 H
   H196       1.0    -0.751951     -0.806299     -0.158406     Biso  1.000000 H
   H197       1.0    -0.752031     -0.306056     -0.157156     Biso  1.000000 H
   H198       1.0    -0.694583     -0.701619     -0.010456     Biso  1.000000 H
   H199       1.0    -0.694165     -0.201961     -0.008888     Biso  1.000000 H
   H200       1.0    -0.771798     -0.618426     -0.190464     Biso  1.000000 H
   H201       1.0    -0.772747     -0.117911     -0.190665     Biso  1.000000 H
   H202       1.0    -0.963959     -0.562573     -0.658726     Biso  1.000000 H
   H203       1.0    -0.965036     -0.062214     -0.663135     Biso  1.000000 H
   H204       1.0    -0.103553     -0.868254     -0.434794     Biso  1.000000 H
   H205       1.0    -0.102942     -0.368400     -0.434321     Biso  1.000000 H
   H206       1.0    -0.727433     -0.881379     -0.059567     Biso  1.000000 H
   H207       1.0    -0.727146     -0.382306     -0.058586     Biso  1.000000 H
   H208       1.0    -0.930512     -0.500329     -0.556021     Biso  1.000000 H
   H209       1.0    -0.931150     -0.000047     -0.557671     Biso  1.000000 H
   H210       1.0    -0.804826     -0.797948     -0.239989     Biso  1.000000 H
   H211       1.0    -0.804904     -0.297434     -0.238572     Biso  1.000000 H
   H212       1.0    -0.747543     -0.693229     -0.091899     Biso  1.000000 H
   H213       1.0    -0.748073     -0.193031     -0.089904     Biso  1.000000 H
   H214       1.0    -0.943915     -0.749797     -0.567949     Biso  1.000000 H
   H215       1.0    -0.943838     -0.250362     -0.566499     Biso  1.000000 H
   H216       1.0    -0.910976     -0.811069     -0.466021     Biso  1.000000 H
   H217       1.0    -0.910594     -0.311193     -0.464415     Biso  1.000000 H
   H218       1.0    -0.839293     -0.688901     -0.284477     Biso  1.000000 H
   H219       1.0    -0.839091     -0.188772     -0.283173     Biso  1.000000 H
   H220       1.0    -0.804684     -0.749824     -0.182594     Biso  1.000000 H
   H221       1.0    -0.805622     -0.250034     -0.180713     Biso  1.000000 H
   H222       1.0    -0.396943     -0.631612     -0.815427     Biso  1.000000 H
   H223       1.0    -0.395940     -0.131451     -0.815602     Biso  1.000000 H
   H224       1.0    -0.944466     -0.702076     -0.510302     Biso  1.000000 H
   H225       1.0    -0.944666     -0.202344     -0.509326     Biso  1.000000 H
   H226       1.0    -0.819127     -0.500471     -0.192956     Biso  1.000000 H
   H227       1.0    -0.819782     -0.999803     -0.193699     Biso  1.000000 H
   H228       1.0    -0.161743     -0.809018     -0.216847     Biso  1.000000 H
   H229       1.0    -0.162360     -0.311665     -0.215047     Biso  1.000000 H
   H230       1.0    -0.784796     -0.439672     -0.090280     Biso  1.000000 H
   H231       1.0    -0.785605     -0.938656     -0.089851     Biso  1.000000 H
   H232       1.0    -0.978160     -0.881934     -0.560468     Biso  1.000000 H
   H233       1.0    -0.977985     -0.382369     -0.559344     Biso  1.000000 H
   H234       1.0    -0.089928     -0.687439     -0.035447     Biso  1.000000 H
   H235       1.0    -0.096009     -0.185449     -0.036745     Biso  1.000000 H
   H236       1.0    -0.997192     -0.693631     -0.591717     Biso  1.000000 H
   H237       1.0    -0.997455     -0.194418     -0.591038     Biso  1.000000 H
   H238       1.0    -0.877629     -0.443306     -0.282870     Biso  1.000000 H
   H239       1.0    -0.878301     -0.943256     -0.284123     Biso  1.000000 H
   H240       1.0    -0.820458     -0.047368     -0.135883     Biso  1.000000 H
   H241       1.0    -0.819685     -0.548358     -0.135505     Biso  1.000000 H
   H242       1.0    -0.146644     -0.631698     -0.565392     Biso  1.000000 H
   H243       1.0    -0.145644     -0.131729     -0.564995     Biso  1.000000 H
   H244       1.0    -0.896698     -0.631371     -0.315813     Biso  1.000000 H
   H245       1.0    -0.896894     -0.131426     -0.314665     Biso  1.000000 H
   H246       1.0    -0.853408     -0.867276     -0.184410     Biso  1.000000 H
   H247       1.0    -0.852297     -0.368328     -0.184315     Biso  1.000000 H
   H248       1.0    -0.930436     -0.451692     -0.364318     Biso  1.000000 H
   H249       1.0    -0.930393     -0.952350     -0.365727     Biso  1.000000 H
   H250       1.0    -0.872539     -0.556563     -0.217015     Biso  1.000000 H
   H251       1.0    -0.873309     -0.055987     -0.217197     Biso  1.000000 H
   H252       1.0    -0.964049     -0.560911     -0.408927     Biso  1.000000 H
   H253       1.0    -0.964212     -0.060985     -0.410774     Biso  1.000000 H
   H254       1.0    -0.353287     -0.868380     -0.684801     Biso  1.000000 H
   H255       1.0    -0.352723     -0.368373     -0.684483     Biso  1.000000 H
   H256       1.0    -0.931059     -0.499413     -0.306765     Biso  1.000000 H
   H257       1.0    -0.931395     -0.999532     -0.307710     Biso  1.000000 H
   H258       1.0    -0.944374     -0.749212     -0.318155     Biso  1.000000 H
   H259       1.0    -0.944140     -0.249355     -0.316736     Biso  1.000000 H
   H260       1.0    -0.910338     -0.809568     -0.216075     Biso  1.000000 H
   H261       1.0    -0.910380     -0.311079     -0.215024     Biso  1.000000 H
   H262       1.0    -0.839442     -0.688412     -0.035005     Biso  1.000000 H
   H263       1.0    -0.840732     -0.187440     -0.032048     Biso  1.000000 H
   H264       1.0    -0.069433     -0.048365     -0.386449     Biso  1.000000 H
   H265       1.0    -0.069746     -0.548058     -0.385419     Biso  1.000000 H
   H266       1.0    -0.944957     -0.701113     -0.260825     Biso  1.000000 H
   H267       1.0    -0.944669     -0.201489     -0.259344     Biso  1.000000 H
   H268       1.0    -0.127423     -0.443626     -0.532935     Biso  1.000000 H
   H269       1.0    -0.127766     -0.943493     -0.534030     Biso  1.000000 H
   H270       1.0    -0.979185     -0.881463     -0.312917     Biso  1.000000 H
   H271       1.0    -0.978266     -0.381436     -0.309165     Biso  1.000000 H
   H272       1.0    -0.247937     -0.692678     -0.841983     Biso  1.000000 H
   H273       1.0    -0.248121     -0.193304     -0.841236     Biso  1.000000 H
   H274       1.0    -0.997647     -0.693080     -0.342365     Biso  1.000000 H
   H275       1.0    -0.997481     -0.193195     -0.340827     Biso  1.000000 H
   H276       1.0    -0.877065     -0.445451     -0.033218     Biso  1.000000 H
   H277       1.0    -0.876027     -0.935324     -0.033577     Biso  1.000000 H
   H278       1.0    -0.429759     -0.451978     -0.864451     Biso  1.000000 H
   H279       1.0    -0.430736     -0.951985     -0.864922     Biso  1.000000 H
   H280       1.0    -0.895631     -0.630150     -0.066063     Biso  1.000000 H
   H281       1.0    -0.904464     -0.133565     -0.063849     Biso  1.000000 H
   H282       1.0    -0.306134     -0.796681     -0.989918     Biso  1.000000 H
   H283       1.0    -0.304603     -0.298406     -0.989519     Biso  1.000000 H
   H284       1.0    -0.930195     -0.452972     -0.114622     Biso  1.000000 H
   H285       1.0    -0.929033     -0.943958     -0.115467     Biso  1.000000 H
   H286       1.0    -0.372433     -0.556636     -0.716694     Biso  1.000000 H
   H287       1.0    -0.371670     -0.056855     -0.717254     Biso  1.000000 H
   H288       1.0    -0.252970     -0.806255     -0.408542     Biso  1.000000 H
   H289       1.0    -0.252987     -0.306883     -0.408306     Biso  1.000000 H
   H290       1.0    -0.964315     -0.560461     -0.159657     Biso  1.000000 H
   H291       1.0    -0.965913     -0.059261     -0.159499     Biso  1.000000 H
   H292       1.0    -0.930586     -0.501347     -0.057469     Biso  1.000000 H
   H293       1.0    -0.932365     -0.990030     -0.057664     Biso  1.000000 H
   H294       1.0    -0.195066     -0.701040     -0.261032     Biso  1.000000 H
   H295       1.0    -0.195522     -0.203136     -0.261282     Biso  1.000000 H
   H296       1.0    -0.945365     -0.747268     -0.068864     Biso  1.000000 H
   H297       1.0    -0.941778     -0.254742     -0.071519     Biso  1.000000 H
   H298       1.0    -0.944915     -0.699461     -0.011113     Biso  1.000000 H
   H299       1.0    -0.939085     -0.213841     -0.008673     Biso  1.000000 H
   H300       1.0    -0.229969     -0.880099     -0.809668     Biso  1.000000 H
   H301       1.0    -0.226701     -0.382514     -0.809303     Biso  1.000000 H
   H302       1.0    -0.976228     -0.871366     -0.062363     Biso  1.000000 H
   H303       1.0    -0.977611     -0.383470     -0.058184     Biso  1.000000 H
   H304       1.0    -0.997880     -0.690670     -0.092488     Biso  1.000000 H
   H305       1.0    -0.998065     -0.199411     -0.086237     Biso  1.000000 H
   H306       1.0    -0.035351     -0.440535     -0.090458     Biso  1.000000 H
   H307       1.0    -0.034173     -0.928770     -0.092938     Biso  1.000000 H
   H308       1.0    -0.271593     -0.618319     -0.440438     Biso  1.000000 H
   H309       1.0    -0.271693     -0.118305     -0.440928     Biso  1.000000 H
   H310       1.0    -0.035949     -0.438843     -0.340523     Biso  1.000000 H
   H311       1.0    -0.036625     -0.939298     -0.343011     Biso  1.000000 H
   H312       1.0    -0.272672     -0.618799     -0.940893     Biso  1.000000 H
   H313       1.0    -0.267729     -0.116445     -0.941294     Biso  1.000000 H
   H314       1.0    -0.463956     -0.560965     -0.909325     Biso  1.000000 H
   H315       1.0    -0.464792     -0.060716     -0.909695     Biso  1.000000 H
   H316       1.0    -0.230822     -0.880537     -0.312948     Biso  1.000000 H
   H317       1.0    -0.228604     -0.381720     -0.309406     Biso  1.000000 H
   H318       1.0    -0.069068     -0.500466     -0.443080     Biso  1.000000 H
   H319       1.0    -0.069218     -0.000594     -0.444121     Biso  1.000000 H
   H320       1.0    -0.195038     -0.701336     -0.760594     Biso  1.000000 H
   H321       1.0    -0.195866     -0.201683     -0.759043     Biso  1.000000 H
   H322       1.0    -0.252865     -0.805331     -0.908501     Biso  1.000000 H
   H323       1.0    -0.251430     -0.306598     -0.907921     Biso  1.000000 H
   H324       1.0    -0.430054     -0.499828     -0.806917     Biso  1.000000 H
   H325       1.0    -0.431120     -0.999724     -0.807241     Biso  1.000000 H
   H326       1.0    -0.305774     -0.797994     -0.489950     Biso  1.000000 H
   H327       1.0    -0.305592     -0.298254     -0.489695     Biso  1.000000 H
   H328       1.0    -0.247823     -0.692806     -0.342478     Biso  1.000000 H
   H329       1.0    -0.247571     -0.193985     -0.342825     Biso  1.000000 H
   H330       1.0    -0.127621     -0.445200     -0.033256     Biso  1.000000 H
   H331       1.0    -0.131249     -0.931966     -0.037910     Biso  1.000000 H
   H332       1.0    -0.056118     -0.750328     -0.432438     Biso  1.000000 H
   H333       1.0    -0.055495     -0.250372     -0.431149     Biso  1.000000 H
   H334       1.0    -0.444169     -0.749626     -0.818004     Biso  1.000000 H
   H335       1.0    -0.442601     -0.249596     -0.817839     Biso  1.000000 H
   H336       1.0    -0.147644     -0.630008     -0.066459     Biso  1.000000 H
   H337       1.0    -0.157916     -0.131994     -0.072084     Biso  1.000000 H
   H338       1.0    -0.089143     -0.689209     -0.534250     Biso  1.000000 H
   H339       1.0    -0.088345     -0.189377     -0.533583     Biso  1.000000 H
   H340       1.0    -0.160833     -0.810406     -0.715891     Biso  1.000000 H
   H341       1.0    -0.159738     -0.312006     -0.714522     Biso  1.000000 H
   H342       1.0    -0.410941     -0.810947     -0.715887     Biso  1.000000 H
   H343       1.0    -0.410338     -0.310893     -0.715603     Biso  1.000000 H
   H344       1.0    -0.338899     -0.689130     -0.534325     Biso  1.000000 H
   H345       1.0    -0.338666     -0.188915     -0.534351     Biso  1.000000 H
   H346       1.0    -0.194549     -0.748860     -0.818376     Biso  1.000000 H
   H347       1.0    -0.197277     -0.250699     -0.815728     Biso  1.000000 H
   H348       1.0    -0.306352     -0.750172     -0.432433     Biso  1.000000 H
   H349       1.0    -0.306252     -0.250608     -0.432076     Biso  1.000000 H
   H350       1.0    -0.180736     -0.453044     -0.114655     Biso  1.000000 H
   H351       1.0    -0.184051     -0.943884     -0.117962     Biso  1.000000 H
   H352       1.0    -0.055512     -0.798187     -0.489918     Biso  1.000000 H
   H353       1.0    -0.054630     -0.298129     -0.488624     Biso  1.000000 H
   H354       1.0    -0.181148     -0.501048     -0.806152     Biso  1.000000 H
   H355       1.0    -0.179931     -0.997030     -0.809359     Biso  1.000000 H
   H356       1.0    -0.502303     -0.806545     -0.908264     Biso  1.000000 H
   H357       1.0    -0.501040     -0.306817     -0.907927     Biso  1.000000 H
   H358       1.0    -0.444530     -0.701923     -0.760356     Biso  1.000000 H
   H359       1.0    -0.443468     -0.201817     -0.760471     Biso  1.000000 H
   H360       1.0    -0.319101     -0.500406     -0.443054     Biso  1.000000 H
   H361       1.0    -0.319447     -0.000415     -0.443930     Biso  1.000000 H
   H362       1.0    -0.214613     -0.561606     -0.909733     Biso  1.000000 H
   H363       1.0    -0.213218     -0.057504     -0.909421     Biso  1.000000 H
   H364       1.0    -0.521472     -0.618494     -0.940430     Biso  1.000000 H
   H365       1.0    -0.521817     -0.118548     -0.940521     Biso  1.000000 H
   H366       1.0    -0.286076     -0.439203     -0.340763     Biso  1.000000 H
   H367       1.0    -0.287815     -0.938604     -0.343268     Biso  1.000000 H
   H368       1.0    -0.214444     -0.560834     -0.159711     Biso  1.000000 H
   H369       1.0    -0.214352     -0.058825     -0.160484     Biso  1.000000 H
   H370       1.0    -0.021618     -0.618442     -0.439968     Biso  1.000000 H
   H371       1.0    -0.021709     -0.118510     -0.441627     Biso  1.000000 H
   H372       1.0    -0.271844     -0.618526     -0.690299     Biso  1.000000 H
   H373       1.0    -0.270413     -0.118283     -0.690998     Biso  1.000000 H
   H374       1.0    -0.478503     -0.881764     -0.809832     Biso  1.000000 H
   H375       1.0    -0.477393     -0.381921     -0.809148     Biso  1.000000 H
   H376       1.0    -0.181522     -0.500925     -0.057215     Biso  1.000000 H
   H377       1.0    -0.179411     -0.991148     -0.059074     Biso  1.000000 H
   H378       1.0    -0.002758     -0.806415     -0.408441     Biso  1.000000 H
   H379       1.0    -0.002173     -0.306501     -0.407075     Biso  1.000000 H
   H380       1.0    -0.122235     -0.557882     -0.716536     Biso  1.000000 H
   H381       1.0    -0.123342     -0.055987     -0.719029     Biso  1.000000 H
   H382       1.0    -0.555347     -0.798111     -0.989660     Biso  1.000000 H
   H383       1.0    -0.554504     -0.298383     -0.989281     Biso  1.000000 H
   H384       1.0    -0.180259     -0.454054     -0.864159     Biso  1.000000 H
   H385       1.0    -0.180509     -0.947283     -0.865451     Biso  1.000000 H
   H386       1.0    -0.497541     -0.693483     -0.841760     Biso  1.000000 H
   H387       1.0    -0.496205     -0.193603     -0.842041     Biso  1.000000 H
   H388       1.0    -0.377303     -0.443578     -0.532947     Biso  1.000000 H
   H389       1.0    -0.377842     -0.943365     -0.533742     Biso  1.000000 H
   H390       1.0    -0.320029     -0.047987     -0.386258     Biso  1.000000 H
   H391       1.0    -0.319589     -0.548136     -0.385472     Biso  1.000000 H
   H392       1.0    -0.194784     -0.747980     -0.068832     Biso  1.000000 H
   H393       1.0    -0.197419     -0.251640     -0.069988     Biso  1.000000 H
   H394       1.0    -0.103486     -0.868090     -0.684991     Biso  1.000000 H
   H395       1.0    -0.103651     -0.370129     -0.682691     Biso  1.000000 H
   H396       1.0    -0.396523     -0.631684     -0.565425     Biso  1.000000 H
   H397       1.0    -0.396444     -0.131566     -0.565647     Biso  1.000000 H
   H398       1.0    -0.147044     -0.630893     -0.815020     Biso  1.000000 H
   H399       1.0    -0.146000     -0.134867     -0.818255     Biso  1.000000 H
   H400       1.0    -0.353774     -0.868123     -0.434909     Biso  1.000000 H
   H401       1.0    -0.353859     -0.368518     -0.435103     Biso  1.000000 H
   H402       1.0    -0.069214     -0.048748     -0.637792     Biso  1.000000 H
   H403       1.0    -0.069429     -0.549329     -0.635137     Biso  1.000000 H
   H404       1.0    -0.126862     -0.445384     -0.782702     Biso  1.000000 H
   H405       1.0    -0.127649     -0.940726     -0.783724     Biso  1.000000 H
   H406       1.0    -0.555592     -0.750350     -0.932036     Biso  1.000000 H
   H407       1.0    -0.554698     -0.250777     -0.931477     Biso  1.000000 H
   H408       1.0    -0.430050     -0.452019     -0.614325     Biso  1.000000 H
   H409       1.0    -0.430705     -0.951903     -0.615067     Biso  1.000000 H
   H410       1.0    -0.372361     -0.556633     -0.466861     Biso  1.000000 H
   H411       1.0    -0.372649     -0.056633     -0.467620     Biso  1.000000 H
   H412       1.0    -0.253594     -0.805207     -0.158965     Biso  1.000000 H
   H413       1.0    -0.253558     -0.307805     -0.158579     Biso  1.000000 H
   H414       1.0    -0.195083     -0.700145     -0.011206     Biso  1.000000 H
   H415       1.0    -0.198135     -0.204438     -0.012670     Biso  1.000000 H
   H416       1.0    -0.569061     -0.500632     -0.942666     Biso  1.000000 H
   H417       1.0    -0.570382     -0.000893     -0.943441     Biso  1.000000 H
   H418       1.0    -0.272080     -0.618289     -0.190864     Biso  1.000000 H
   H419       1.0    -0.271128     -0.117045     -0.191093     Biso  1.000000 H
   H420       1.0    -0.035548     -0.439951     -0.590376     Biso  1.000000 H
   H421       1.0    -0.035963     -0.939293     -0.591729     Biso  1.000000 H
   H422       1.0    -0.535089     -0.439348     -0.840341     Biso  1.000000 H
   H423       1.0    -0.536137     -0.939239     -0.840948     Biso  1.000000 H
   H424       1.0    -0.463387     -0.561076     -0.659039     Biso  1.000000 H
   H425       1.0    -0.464304     -0.060550     -0.659249     Biso  1.000000 H
   H426       1.0    -0.236415     -0.876296     -0.062200     Biso  1.000000 H
   H427       1.0    -0.227752     -0.382712     -0.058931     Biso  1.000000 H
   H428       1.0    -0.068471     -0.501897     -0.692869     Biso  1.000000 H
   H429       1.0    -0.069067     -0.000316     -0.694614     Biso  1.000000 H
   H430       1.0    -0.430568     -0.499795     -0.556807     Biso  1.000000 H
   H431       1.0    -0.431160     -0.999590     -0.557400     Biso  1.000000 H
   H432       1.0    -0.306506     -0.797013     -0.240328     Biso  1.000000 H
   H433       1.0    -0.306262     -0.299597     -0.240131     Biso  1.000000 H
   H434       1.0    -0.248253     -0.691883     -0.092504     Biso  1.000000 H
   H435       1.0    -0.253773     -0.196695     -0.093748     Biso  1.000000 H
   H436       1.0    -0.055672     -0.750217     -0.681686     Biso  1.000000 H
   H437       1.0    -0.053842     -0.253142     -0.682166     Biso  1.000000 H
   H438       1.0    -0.570097     -0.048543     -0.885635     Biso  1.000000 H
   H439       1.0    -0.569353     -0.548533     -0.885217     Biso  1.000000 H
   H440       1.0    -0.443969     -0.749624     -0.568028     Biso  1.000000 H
   H441       1.0    -0.443642     -0.249537     -0.567852     Biso  1.000000 H
   H442       1.0    -0.089620     -0.688528     -0.784379     Biso  1.000000 H
   H443       1.0    -0.089834     -0.192143     -0.780801     Biso  1.000000 H
   H444       1.0    -0.161848     -0.804659     -0.965533     Biso  1.000000 H
   H445       1.0    -0.158330     -0.317619     -0.962913     Biso  1.000000 H
   H446       1.0    -0.411362     -0.810706     -0.466161     Biso  1.000000 H
   H447       1.0    -0.411359     -0.310932     -0.466090     Biso  1.000000 H
   H448       1.0    -0.339292     -0.688717     -0.284623     Biso  1.000000 H
   H449       1.0    -0.339169     -0.189274     -0.284625     Biso  1.000000 H
   H450       1.0    -0.602911     -0.868280     -0.934343     Biso  1.000000 H
   H451       1.0    -0.601492     -0.368957     -0.934110     Biso  1.000000 H
   H452       1.0    -0.307073     -0.749196     -0.182759     Biso  1.000000 H
   H453       1.0    -0.306555     -0.251481     -0.183224     Biso  1.000000 H
   H454       1.0    -0.055321     -0.797578     -0.739606     Biso  1.000000 H
   H455       1.0    -0.053412     -0.303315     -0.737943     Biso  1.000000 H
   H456       1.0    -0.622309     -0.556823     -0.966658     Biso  1.000000 H
   H457       1.0    -0.623276     -0.057236     -0.966888     Biso  1.000000 H
   H458       1.0    -0.502337     -0.806622     -0.658086     Biso  1.000000 H
   H459       1.0    -0.501418     -0.307078     -0.657366     Biso  1.000000 H
   H460       1.0    -0.444442     -0.701883     -0.510419     Biso  1.000000 H
   H461       1.0    -0.444162     -0.201773     -0.510350     Biso  1.000000 H
   H462       1.0    -0.319527     -0.500392     -0.193258     Biso  1.000000 H
   H463       1.0    -0.320271     -0.999579     -0.193873     Biso  1.000000 H
   H464       1.0    -0.520712     -0.618728     -0.690064     Biso  1.000000 H
   H465       1.0    -0.521195     -0.118413     -0.690262     Biso  1.000000 H
   H466       1.0    -0.285973     -0.439601     -0.090948     Biso  1.000000 H
   H467       1.0    -0.289257     -0.936648     -0.092140     Biso  1.000000 H
   H468       1.0    -0.021674     -0.620021     -0.689682     Biso  1.000000 H
   H469       1.0    -0.023894     -0.118436     -0.696515     Biso  1.000000 H
   H470       1.0    -0.478575     -0.881656     -0.560043     Biso  1.000000 H
   H471       1.0    -0.478089     -0.381903     -0.559354     Biso  1.000000 H
   H472       1.0    -0.002490     -0.806512     -0.658251     Biso  1.000000 H
   H473       1.0    -0.001333     -0.309280     -0.655907     Biso  1.000000 H
   H474       1.0    -0.122667     -0.558447     -0.967019     Biso  1.000000 H
   H475       1.0    -0.555169     -0.798157     -0.739477     Biso  1.000000 H
   H476       1.0    -0.554271     -0.298728     -0.738657     Biso  1.000000 H
   H477       1.0    -0.497271     -0.693441     -0.591809     Biso  1.000000 H
   H478       1.0    -0.497027     -0.193411     -0.591657     Biso  1.000000 H
   H479       1.0    -0.377777     -0.443402     -0.283148     Biso  1.000000 H
   H480       1.0    -0.378650     -0.943159     -0.284271     Biso  1.000000 H
   H481       1.0    -0.319742     -0.047435     -0.135992     Biso  1.000000 H
   H482       1.0    -0.319900     -0.548199     -0.135705     Biso  1.000000 H
   H483       1.0    -0.106752     -0.863738     -0.937169     Biso  1.000000 H
   H484       1.0    -0.106093     -0.377936     -0.931227     Biso  1.000000 H
   H485       1.0    -0.397002     -0.631338     -0.315792     Biso  1.000000 H
   H486       1.0    -0.396594     -0.131679     -0.315668     Biso  1.000000 H
   H487       1.0    -0.660640     -0.810871     -0.965494     Biso  1.000000 H
   H488       1.0    -0.659351     -0.311547     -0.964557     Biso  1.000000 H
   H489       1.0    -0.588501     -0.689351     -0.784076     Biso  1.000000 H
   H490       1.0    -0.583200     -0.188749     -0.783172     Biso  1.000000 H
   H491       1.0    -0.354340     -0.867204     -0.185259     Biso  1.000000 H
   H492       1.0    -0.354965     -0.369010     -0.184872     Biso  1.000000 H
   H493       1.0    -0.069471     -0.550412     -0.885675     Biso  1.000000 H
   H494       1.0    -0.555666     -0.750459     -0.681857     Biso  1.000000 H
   H495       1.0    -0.554978     -0.251057     -0.681144     Biso  1.000000 H
   H496       1.0    -0.430529     -0.451881     -0.364553     Biso  1.000000 H
   H497       1.0    -0.431730     -0.951881     -0.365382     Biso  1.000000 H
   H498       1.0    -0.372795     -0.556615     -0.217064     Biso  1.000000 H
   H499       1.0    -0.372779     -0.056148     -0.217335     Biso  1.000000 H
   H500       1.0    -0.568766     -0.501001     -0.692425     Biso  1.000000 H
   H501       1.0    -0.569728     -0.000739     -0.693454     Biso  1.000000 H
   H502       1.0    -0.035220     -0.446001     -0.839261     Biso  1.000000 H
   H503       1.0    -0.034779     -0.932795     -0.840241     Biso  1.000000 H
   H504       1.0    -0.535686     -0.439415     -0.590486     Biso  1.000000 H
   H505       1.0    -0.536212     -0.939117     -0.591235     Biso  1.000000 H
   H506       1.0    -0.463717     -0.560978     -0.409023     Biso  1.000000 H
   H507       1.0    -0.464276     -0.060779     -0.409741     Biso  1.000000 H
   H508       1.0    -0.069298     -0.502327     -0.943100     Biso  1.000000 H
   H509       1.0    -0.431024     -0.499601     -0.306981     Biso  1.000000 H
   H510       1.0    -0.431930     -0.999517     -0.307596     Biso  1.000000 H
   H511       1.0    -0.055199     -0.746909     -0.931769     Biso  1.000000 H
   H512       1.0    -0.051323     -0.263210     -0.926778     Biso  1.000000 H
   H513       1.0    -0.625861     -0.444873     -0.782468     Biso  1.000000 H
   H514       1.0    -0.627390     -0.943744     -0.783160     Biso  1.000000 H
   H515       1.0    -0.570258     -0.048545     -0.635984     Biso  1.000000 H
   H516       1.0    -0.568884     -0.548806     -0.634878     Biso  1.000000 H
   H517       1.0    -0.444308     -0.749317     -0.318297     Biso  1.000000 H
   H518       1.0    -0.444338     -0.249540     -0.318217     Biso  1.000000 H
   H519       1.0    -0.645665     -0.631600     -0.814961     Biso  1.000000 H
   H520       1.0    -0.643645     -0.132699     -0.813636     Biso  1.000000 H
   H521       1.0    -0.412029     -0.809885     -0.216475     Biso  1.000000 H
   H522       1.0    -0.411996     -0.311192     -0.216014     Biso  1.000000 H
   H523       1.0    -0.339670     -0.688391     -0.034810     Biso  1.000000 H
   H524       1.0    -0.340287     -0.189408     -0.035730     Biso  1.000000 H
   H525       1.0    -0.603047     -0.868424     -0.684539     Biso  1.000000 H
   H526       1.0    -0.601840     -0.369180     -0.683539     Biso  1.000000 H
   H527       1.0    -0.678920     -0.453263     -0.863760     Biso  1.000000 H
   H528       1.0    -0.680081     -0.951861     -0.864594     Biso  1.000000 H
   H529       1.0    -0.056321     -0.794389     -0.990064     Biso  1.000000 H
   H530       1.0    -0.053304     -0.309330     -0.986402     Biso  1.000000 H
   H531       1.0    -0.621765     -0.557361     -0.716210     Biso  1.000000 H
   H532       1.0    -0.622720     -0.056981     -0.717625     Biso  1.000000 H
   H533       1.0    -0.502730     -0.806582     -0.408241     Biso  1.000000 H
   H534       1.0    -0.502640     -0.306689     -0.407792     Biso  1.000000 H
   H535       1.0    -0.444827     -0.701551     -0.260726     Biso  1.000000 H
   H536       1.0    -0.445234     -0.201704     -0.260956     Biso  1.000000 H
   H537       1.0    -0.521237     -0.618534     -0.440071     Biso  1.000000 H
   H538       1.0    -0.521672     -0.118382     -0.440700     Biso  1.000000 H
   H539       1.0    -0.021588     -0.620012     -0.941264     Biso  1.000000 H
   H540       1.0    -0.713911     -0.561501     -0.909426     Biso  1.000000 H
   H541       1.0    -0.717579     -0.061322     -0.909813     Biso  1.000000 H
   H542       1.0    -0.479180     -0.881531     -0.310067     Biso  1.000000 H
   H543       1.0    -0.478613     -0.381702     -0.309624     Biso  1.000000 H
   H544       1.0    -0.003401     -0.804032     -0.909062     Biso  1.000000 H
   H545       1.0    -0.000056     -0.320942     -0.905285     Biso  1.000000 H
   H546       1.0    -0.678867     -0.501358     -0.806373     Biso  1.000000 H
   H547       1.0    -0.681475     -0.999569     -0.807327     Biso  1.000000 H
   H548       1.0    -0.555558     -0.798194     -0.489650     Biso  1.000000 H
   H549       1.0    -0.555382     -0.298308     -0.489096     Biso  1.000000 H
   H550       1.0    -0.497672     -0.693188     -0.342109     Biso  1.000000 H
   H551       1.0    -0.497585     -0.193361     -0.342278     Biso  1.000000 H
   H552       1.0    -0.377503     -0.443474     -0.033308     Biso  1.000000 H
   H553       1.0    -0.378919     -0.944291     -0.034039     Biso  1.000000 H
   H554       1.0    -0.694044     -0.749265     -0.817684     Biso  1.000000 H
   H555       1.0    -0.686790     -0.251777     -0.815033     Biso  1.000000 H
   H556       1.0    -0.397601     -0.631087     -0.065820     Biso  1.000000 H
   H557       1.0    -0.397353     -0.131669     -0.066287     Biso  1.000000 H
   H558       1.0    -0.660701     -0.810965     -0.715634     Biso  1.000000 H
   H559       1.0    -0.659871     -0.312003     -0.714662     Biso  1.000000 H
   H560       1.0    -0.588598     -0.689329     -0.533904     Biso  1.000000 H
   H561       1.0    -0.588553     -0.188885     -0.533115     Biso  1.000000 H
   H562       1.0    -0.556104     -0.750457     -0.432079     Biso  1.000000 H
   H563       1.0    -0.556100     -0.250565     -0.431652     Biso  1.000000 H
   H564       1.0    -0.430537     -0.451894     -0.114727     Biso  1.000000 H
   H565       1.0    -0.431895     -0.952430     -0.115383     Biso  1.000000 H
   H566       1.0    -0.751309     -0.804930     -0.907921     Biso  1.000000 H
   H567       1.0    -0.748897     -0.310291     -0.905974     Biso  1.000000 H
   H568       1.0    -0.693906     -0.701595     -0.759929     Biso  1.000000 H
   H569       1.0    -0.688099     -0.204273     -0.756992     Biso  1.000000 H
   H570       1.0    -0.568900     -0.500666     -0.442766     Biso  1.000000 H
   H571       1.0    -0.569406     -0.000507     -0.443403     Biso  1.000000 H
   H572       1.0    -0.770508     -0.619481     -0.940704     Biso  1.000000 H
   H573       1.0    -0.777355     -0.117141     -0.941471     Biso  1.000000 H
   H574       1.0    -0.536153     -0.439211     -0.340766     Biso  1.000000 H
   H575       1.0    -0.537046     -0.938892     -0.341101     Biso  1.000000 H
   H576       1.0    -0.464204     -0.560861     -0.159305     Biso  1.000000 H
   H577       1.0    -0.464829     -0.060960     -0.159648     Biso  1.000000 H
   H578       1.0    -0.727357     -0.881204     -0.809367     Biso  1.000000 H
   H579       1.0    -0.726868     -0.383739     -0.808421     Biso  1.000000 H
   H580       1.0    -0.430846     -0.499621     -0.057098     Biso  1.000000 H
   H581       1.0    -0.432798     -0.000280     -0.057841     Biso  1.000000 H
   H582       1.0    -0.803992     -0.796150     -0.989273     Biso  1.000000 H
   H583       1.0    -0.804073     -0.301932     -0.986864     Biso  1.000000 H
   H584       1.0    -0.746896     -0.692775     -0.841203     Biso  1.000000 H
   H585       1.0    -0.740860     -0.195855     -0.837477     Biso  1.000000 H
   H586       1.0    -0.626996     -0.444081     -0.532403     Biso  1.000000 H
   H587       1.0    -0.627672     -0.943609     -0.533416     Biso  1.000000 H
   H588       1.0    -0.569888     -0.048280     -0.385858     Biso  1.000000 H
   H589       1.0    -0.569299     -0.548353     -0.385136     Biso  1.000000 H
   H590       1.0    -0.444522     -0.749205     -0.068369     Biso  1.000000 H
   H591       1.0    -0.445490     -0.249411     -0.068345     Biso  1.000000 H
   H592       1.0    -0.646114     -0.631821     -0.565000     Biso  1.000000 H
   H593       1.0    -0.647063     -0.132027     -0.564950     Biso  1.000000 H
   H594       1.0    -0.603408     -0.868440     -0.434610     Biso  1.000000 H
   H595       1.0    -0.603286     -0.368556     -0.434019     Biso  1.000000 H
   H596       1.0    -0.803658     -0.748063     -0.931752     Biso  1.000000 H
   H597       1.0    -0.805374     -0.256304     -0.928117     Biso  1.000000 H
   H598       1.0    -0.679518     -0.452772     -0.613749     Biso  1.000000 H
   H599       1.0    -0.680516     -0.951988     -0.614804     Biso  1.000000 H
   H600       1.0    -0.622090     -0.556956     -0.466471     Biso  1.000000 H
   H601       1.0    -0.622646     -0.056687     -0.467329     Biso  1.000000 H
   H602       1.0    -0.502954     -0.806417     -0.158452     Biso  1.000000 H
   H603       1.0    -0.503207     -0.306441     -0.158098     Biso  1.000000 H
   H604       1.0    -0.444968     -0.701554     -0.010730     Biso  1.000000 H
   H605       1.0    -0.444979     -0.201601     -0.010576     Biso  1.000000 H
   H606       1.0    -0.819660     -0.502182     -0.942976     Biso  1.000000 H
   H607       1.0    -0.818031     -0.997379     -0.943197     Biso  1.000000 H
   H608       1.0    -0.521857     -0.618329     -0.190417     Biso  1.000000 H
   H609       1.0    -0.522494     -0.118355     -0.190875     Biso  1.000000 H
   H610       1.0    -0.784202     -0.441600     -0.839297     Biso  1.000000 H
   H611       1.0    -0.785642     -0.938123     -0.840914     Biso  1.000000 H
   H612       1.0    -0.713278     -0.561714     -0.658728     Biso  1.000000 H
   H613       1.0    -0.715274     -0.060799     -0.661041     Biso  1.000000 H
   H614       1.0    -0.478753     -0.881949     -0.059971     Biso  1.000000 H
   H615       1.0    -0.478113     -0.381656     -0.059447     Biso  1.000000 H
   H616       1.0    -0.680165     -0.500410     -0.556165     Biso  1.000000 H
   H617       1.0    -0.681085     -0.999786     -0.557349     Biso  1.000000 H
   H618       1.0    -0.555901     -0.798036     -0.239865     Biso  1.000000 H
   H619       1.0    -0.556014     -0.298091     -0.239464     Biso  1.000000 H
   H620       1.0    -0.498009     -0.693141     -0.092096     Biso  1.000000 H
   H621       1.0    -0.498666     -0.193130     -0.091862     Biso  1.000000 H
   H622       1.0    -0.823320     -0.045792     -0.887731     Biso  1.000000 H
   H623       1.0    -0.819378     -0.550146     -0.885474     Biso  1.000000 H
   H624       1.0    -0.693772     -0.749712     -0.567765     Biso  1.000000 H
   H625       1.0    -0.692980     -0.250329     -0.566707     Biso  1.000000 H
   H626       1.0    -0.661102     -0.811050     -0.465828     Biso  1.000000 H
   H627       1.0    -0.661066     -0.311217     -0.465203     Biso  1.000000 H
   H628       1.0    -0.589121     -0.689077     -0.284256     Biso  1.000000 H
   H629       1.0    -0.589054     -0.188888     -0.283842     Biso  1.000000 H
   H630       1.0    -0.853431     -0.865344     -0.935320     Biso  1.000000 H
   H631       1.0    -0.843623     -0.376568     -0.929734     Biso  1.000000 H
   H632       1.0    -0.556334     -0.750286     -0.182273     Biso  1.000000 H
   H633       1.0    -0.556548     -0.250298     -0.181980     Biso  1.000000 H
   H634       1.0    -0.872366     -0.558607     -0.966886     Biso  1.000000 H
   H635       1.0    -0.875704     -0.049970     -0.970401     Biso  1.000000 H
   H636       1.0    -0.122937     -0.032197     -0.967589     Biso  1.000000 H
   H637       1.0    -0.069492     -0.026552     -0.887528     Biso  1.000000 H
   H638       1.0    -0.067409     -0.976158     -0.944112     Biso  1.000000 H
   H639       1.0    -0.965941     -0.039760     -0.915850     Biso  1.000000 H
   H640       1.0    -0.012178     -0.121912     -0.887400     Biso  1.000000 H
   H641       1.0    -0.091811     -0.117593     -0.957458     Biso  1.000000 H
   H642       1.0    -0.985213     -0.180981     -0.950794     Biso  1.000000 H
