# Supplementary material for: Origin and structure of polar domains in doped molecular crystals
Source: Nat Commun. 2016 Nov 8;7:13351. doi: 10.1038/ncomms13351 (PMC5105173; doi:10.1038/ncomms13351)
Supplement: Supplementary Software 5 — L-serine doped glycine_intermolecular H-bond_Most stable conformation.cif - corresponds to Supplementary Figure 3e. [file ncomms13351-s6.cif]

#======================================================================

# CRYSTAL DATA

#----------------------------------------------------------------------

data_VESTA_phase_1


_pd_phase_name                         'con_for_cif_4_2_4_exp_vesta_ch2_oh    '
_cell_length_a                         20.39960
_cell_length_b                         23.90320
_cell_length_c                         21.83760
_cell_angle_alpha                      90
_cell_angle_beta                       111.78100
_cell_angle_gamma                      90
_symmetry_space_group_name_H-M         'P 1'
_symmetry_Int_Tables_number            1

loop_
_symmetry_equiv_pos_as_xyz
   'x, y, z'

loop_
   _atom_site_label
   _atom_site_occupancy
   _atom_site_fract_x
   _atom_site_fract_y
   _atom_site_fract_z
   _atom_site_adp_type
   _atom_site_B_iso_or_equiv
   _atom_site_type_symbol
   O1         1.0    -0.301360     -0.800399     -0.814164     Biso  1.000000 O
   O2         1.0    -0.301496     -0.300909     -0.814208     Biso  1.000000 O
   O3         1.0    -0.082614     -0.678482     -0.149977     Biso  1.000000 O
   O4         1.0    -0.089082     -0.185233     -0.153099     Biso  1.000000 O
   O5         1.0    -0.331704     -0.680737     -0.899196     Biso  1.000000 O
   O6         1.0    -0.331611     -0.181326     -0.899727     Biso  1.000000 O
   O7         1.0    -0.198441     -0.699520     -0.436501     Biso  1.000000 O
   O8         1.0    -0.198197     -0.199371     -0.436755     Biso  1.000000 O
   O9         1.0    -0.053536     -0.795334     -0.065480     Biso  1.000000 O
   O10        1.0    -0.054052     -0.304872     -0.063490     Biso  1.000000 O
   O11        1.0    -0.168699     -0.818723     -0.351599     Biso  1.000000 O
   O12        1.0    -0.169600     -0.319856     -0.351771     Biso  1.000000 O
   O13        1.0    -0.044043     -0.431098     -0.226036     Biso  1.000000 O
   O14        1.0    -0.044479     -0.928755     -0.228528     Biso  1.000000 O
   O15        1.0    -0.073398     -0.550716     -0.061327     Biso  1.000000 O
   O16        1.0    -0.074045     -0.050176     -0.312499     Biso  1.000000 O
   O17        1.0    -0.073558     -0.550331     -0.311335     Biso  1.000000 O
   O18        1.0    -0.706191     -0.570013     -0.523310     Biso  1.000000 O
   O19        1.0    -0.707038     -0.069275     -0.524440     Biso  1.000000 O
   O20        1.0    -0.824509     -0.048349     -0.812614     Biso  1.000000 O
   O21        1.0    -0.822308     -0.551445     -0.810495     Biso  1.000000 O
   O22        1.0    -0.676698     -0.450288     -0.438392     Biso  1.000000 O
   O23        1.0    -0.677002     -0.949719     -0.439170     Biso  1.000000 O
   O24        1.0    -0.792075     -0.432840     -0.725186     Biso  1.000000 O
   O25        1.0    -0.791761     -0.928863     -0.725179     Biso  1.000000 O
   O26        1.0    -0.581641     -0.680822     -0.149057     Biso  1.000000 O
   O27        1.0    -0.584607     -0.180787     -0.149151     Biso  1.000000 O
   O28        1.0    -0.698030     -0.699866     -0.435898     Biso  1.000000 O
   O29        1.0    -0.699313     -0.199923     -0.435495     Biso  1.000000 O
   O30        1.0    -0.551268     -0.800431     -0.063987     Biso  1.000000 O
   O31        1.0    -0.553100     -0.300599     -0.064282     Biso  1.000000 O
   O32        1.0    -0.668445     -0.819340     -0.351117     Biso  1.000000 O
   O33        1.0    -0.668900     -0.319359     -0.350423     Biso  1.000000 O
   O34        1.0    -0.426881     -0.449646     -0.939195     Biso  1.000000 O
   O35        1.0    -0.426156     -0.949544     -0.939225     Biso  1.000000 O
   O36        1.0    -0.573552     -0.050533     -0.061276     Biso  1.000000 O
   O37        1.0    -0.573305     -0.550330     -0.060999     Biso  1.000000 O
   O38        1.0    -0.927418     -0.453049     -0.939061     Biso  1.000000 O
   O39        1.0    -0.926370     -0.935059     -0.939837     Biso  1.000000 O
   O40        1.0    -0.831015     -0.680605     -0.648421     Biso  1.000000 O
   O41        1.0    -0.831020     -0.182517     -0.646827     Biso  1.000000 O
   O42        1.0    -0.947409     -0.697440     -0.936019     Biso  1.000000 O
   O43        1.0    -0.932178     -0.222724     -0.923770     Biso  1.000000 O
   O44        1.0    -0.801546     -0.800323     -0.563915     Biso  1.000000 O
   O45        1.0    -0.800698     -0.301304     -0.561543     Biso  1.000000 O
   O46        1.0    -0.916946     -0.816011     -0.851156     Biso  1.000000 O
   O47        1.0    -0.913707     -0.332723     -0.847363     Biso  1.000000 O
   O48        1.0    -0.706778     -0.569368     -0.273815     Biso  1.000000 O
   O49        1.0    -0.707677     -0.069240     -0.273848     Biso  1.000000 O
   O50        1.0    -0.823610     -0.050698     -0.561734     Biso  1.000000 O
   O51        1.0    -0.822633     -0.550940     -0.560491     Biso  1.000000 O
   O52        1.0    -0.677444     -0.449669     -0.189002     Biso  1.000000 O
   O53        1.0    -0.677296     -0.949452     -0.189301     Biso  1.000000 O
   O54        1.0    -0.793146     -0.431179     -0.475518     Biso  1.000000 O
   O55        1.0    -0.793546     -0.931009     -0.476346     Biso  1.000000 O
   O56        1.0    -0.698206     -0.699370     -0.186073     Biso  1.000000 O
   O57        1.0    -0.701178     -0.199148     -0.185808     Biso  1.000000 O
   O58        1.0    -0.667898     -0.818705     -0.100868     Biso  1.000000 O
   O59        1.0    -0.669778     -0.318697     -0.100689     Biso  1.000000 O
   O60        1.0    -0.956222     -0.571147     -0.773174     Biso  1.000000 O
   O61        1.0    -0.955911     -0.066399     -0.774261     Biso  1.000000 O
   O62        1.0    -0.926210     -0.451773     -0.687996     Biso  1.000000 O
   O63        1.0    -0.925976     -0.948472     -0.689294     Biso  1.000000 O
   O64        1.0    -0.831571     -0.680943     -0.399072     Biso  1.000000 O
   O65        1.0    -0.832376     -0.180506     -0.397127     Biso  1.000000 O
   O66        1.0    -0.947472     -0.699695     -0.685711     Biso  1.000000 O
   O67        1.0    -0.946782     -0.203665     -0.683337     Biso  1.000000 O
   O68        1.0    -0.801836     -0.800386     -0.314403     Biso  1.000000 O
   O69        1.0    -0.802267     -0.300026     -0.312177     Biso  1.000000 O
   O70        1.0    -0.918089     -0.819105     -0.601241     Biso  1.000000 O
   O71        1.0    -0.917031     -0.320780     -0.598321     Biso  1.000000 O
   O72        1.0    -0.706367     -0.569133     -0.024040     Biso  1.000000 O
   O73        1.0    -0.707705     -0.069048     -0.023531     Biso  1.000000 O
   O74        1.0    -0.824155     -0.050301     -0.311502     Biso  1.000000 O
   O75        1.0    -0.823205     -0.550227     -0.310871     Biso  1.000000 O
   O76        1.0    -0.793834     -0.430372     -0.225728     Biso  1.000000 O
   O77        1.0    -0.793777     -0.930321     -0.226495     Biso  1.000000 O
   O78        1.0    -0.168281     -0.819368     -0.601482     Biso  1.000000 O
   O79        1.0    -0.168366     -0.319351     -0.600458     Biso  1.000000 O
   O80        1.0    -0.052290     -0.799523     -0.314676     Biso  1.000000 O
   O81        1.0    -0.053119     -0.300693     -0.313772     Biso  1.000000 O
   O82        1.0    -0.198129     -0.699641     -0.686134     Biso  1.000000 O
   O83        1.0    -0.198110     -0.199897     -0.685176     Biso  1.000000 O
   O84        1.0    -0.331437     -0.680884     -0.649087     Biso  1.000000 O
   O85        1.0    -0.331774     -0.181042     -0.649377     Biso  1.000000 O
   O86        1.0    -0.956425     -0.569649     -0.523543     Biso  1.000000 O
   O87        1.0    -0.956883     -0.069403     -0.524761     Biso  1.000000 O
   O88        1.0    -0.926964     -0.449768     -0.438499     Biso  1.000000 O
   O89        1.0    -0.927132     -0.949716     -0.439996     Biso  1.000000 O
   O90        1.0    -0.081954     -0.680626     -0.399553     Biso  1.000000 O
   O91        1.0    -0.081602     -0.180631     -0.398608     Biso  1.000000 O
   O92        1.0    -0.448177     -0.699595     -0.936057     Biso  1.000000 O
   O93        1.0    -0.448208     -0.199816     -0.936416     Biso  1.000000 O
   O94        1.0    -0.301666     -0.800446     -0.564243     Biso  1.000000 O
   O95        1.0    -0.302059     -0.300656     -0.564387     Biso  1.000000 O
   O96        1.0    -0.831497     -0.680376     -0.149446     Biso  1.000000 O
   O97        1.0    -0.834870     -0.179093     -0.143783     Biso  1.000000 O
   O98        1.0    -0.948152     -0.699523     -0.436216     Biso  1.000000 O
   O99        1.0    -0.948694     -0.199903     -0.434289     Biso  1.000000 O
   O100       1.0    -0.800588     -0.799330     -0.064064     Biso  1.000000 O
   O101       1.0    -0.802882     -0.300537     -0.062460     Biso  1.000000 O
   O102       1.0    -0.918471     -0.818748     -0.351326     Biso  1.000000 O
   O103       1.0    -0.918753     -0.318902     -0.349315     Biso  1.000000 O
   O104       1.0    -0.206696     -0.569351     -0.524166     Biso  1.000000 O
   O105       1.0    -0.207031     -0.069205     -0.524740     Biso  1.000000 O
   O106       1.0    -0.417828     -0.819319     -0.851163     Biso  1.000000 O
   O107       1.0    -0.418039     -0.319554     -0.851450     Biso  1.000000 O
   O108       1.0    -0.823956     -0.048747     -0.061664     Biso  1.000000 O
   O109       1.0    -0.822966     -0.550703     -0.061047     Biso  1.000000 O
   O110       1.0    -0.956927     -0.568740     -0.274205     Biso  1.000000 O
   O111       1.0    -0.957469     -0.068770     -0.274067     Biso  1.000000 O
   O112       1.0    -0.927371     -0.449380     -0.188861     Biso  1.000000 O
   O113       1.0    -0.927577     -0.946430     -0.190965     Biso  1.000000 O
   O114       1.0    -0.948423     -0.697622     -0.186771     Biso  1.000000 O
   O115       1.0    -0.951059     -0.199229     -0.183586     Biso  1.000000 O
   O116       1.0    -0.917947     -0.814491     -0.101825     Biso  1.000000 O
   O117       1.0    -0.919624     -0.318695     -0.099578     Biso  1.000000 O
   O118       1.0    -0.957047     -0.570173     -0.024438     Biso  1.000000 O
   O119       1.0    -0.293998     -0.431031     -0.976371     Biso  1.000000 O
   O120       1.0    -0.292819     -0.930918     -0.976505     Biso  1.000000 O
   O121       1.0    -0.176875     -0.450257     -0.688913     Biso  1.000000 O
   O122       1.0    -0.176568     -0.949803     -0.689945     Biso  1.000000 O
   O123       1.0    -0.207278     -0.569456     -0.274442     Biso  1.000000 O
   O124       1.0    -0.208317     -0.067651     -0.276032     Biso  1.000000 O
   O125       1.0    -0.206819     -0.569626     -0.774116     Biso  1.000000 O
   O126       1.0    -0.206705     -0.069317     -0.775101     Biso  1.000000 O
   O127       1.0    -0.323562     -0.050518     -0.561948     Biso  1.000000 O
   O128       1.0    -0.323203     -0.550526     -0.561177     Biso  1.000000 O
   O129       1.0    -0.178050     -0.450579     -0.189460     Biso  1.000000 O
   O130       1.0    -0.177984     -0.946321     -0.191026     Biso  1.000000 O
   O131       1.0    -0.293678     -0.430917     -0.476274     Biso  1.000000 O
   O132       1.0    -0.293794     -0.930635     -0.477326     Biso  1.000000 O
   O133       1.0    -0.198691     -0.698902     -0.186716     Biso  1.000000 O
   O134       1.0    -0.206496     -0.201773     -0.192252     Biso  1.000000 O
   O135       1.0    -0.168954     -0.817889     -0.101979     Biso  1.000000 O
   O136       1.0    -0.171257     -0.321423     -0.102158     Biso  1.000000 O
   O137       1.0    -0.043530     -0.431076     -0.475851     Biso  1.000000 O
   O138       1.0    -0.043662     -0.930844     -0.477189     Biso  1.000000 O
   O139       1.0    -0.073462     -0.050851     -0.562086     Biso  1.000000 O
   O140       1.0    -0.072972     -0.550884     -0.560807     Biso  1.000000 O
   O141       1.0    -0.456242     -0.569375     -0.773938     Biso  1.000000 O
   O142       1.0    -0.456570     -0.069425     -0.774041     Biso  1.000000 O
   O143       1.0    -0.426194     -0.449842     -0.688849     Biso  1.000000 O
   O144       1.0    -0.426457     -0.949746     -0.689338     Biso  1.000000 O
   O145       1.0    -0.543362     -0.430811     -0.975916     Biso  1.000000 O
   O146       1.0    -0.542702     -0.930863     -0.976078     Biso  1.000000 O
   O147       1.0    -0.323206     -0.050628     -0.811964     Biso  1.000000 O
   O148       1.0    -0.323223     -0.550436     -0.811060     Biso  1.000000 O
   O149       1.0    -0.168028     -0.818362     -0.851258     Biso  1.000000 O
   O150       1.0    -0.168047     -0.319477     -0.850433     Biso  1.000000 O
   O151       1.0    -0.051744     -0.800623     -0.564242     Biso  1.000000 O
   O152       1.0    -0.051649     -0.301084     -0.562980     Biso  1.000000 O
   O153       1.0    -0.198189     -0.698770     -0.936261     Biso  1.000000 O
   O154       1.0    -0.195349     -0.199045     -0.934741     Biso  1.000000 O
   O155       1.0    -0.331925     -0.680533     -0.399332     Biso  1.000000 O
   O156       1.0    -0.333577     -0.181215     -0.400927     Biso  1.000000 O
   O157       1.0    -0.081525     -0.681174     -0.648981     Biso  1.000000 O
   O158       1.0    -0.081297     -0.181960     -0.648480     Biso  1.000000 O
   O159       1.0    -0.447913     -0.699731     -0.685982     Biso  1.000000 O
   O160       1.0    -0.448337     -0.199699     -0.686525     Biso  1.000000 O
   O161       1.0    -0.302356     -0.799748     -0.314579     Biso  1.000000 O
   O162       1.0    -0.303297     -0.301623     -0.315100     Biso  1.000000 O
   O163       1.0    -0.418130     -0.819375     -0.601207     Biso  1.000000 O
   O164       1.0    -0.418521     -0.319576     -0.601455     Biso  1.000000 O
   O165       1.0    -0.177184     -0.449807     -0.439077     Biso  1.000000 O
   O166       1.0    -0.177267     -0.949341     -0.440284     Biso  1.000000 O
   O167       1.0    -0.177938     -0.451466     -0.939388     Biso  1.000000 O
   O168       1.0    -0.175759     -0.946605     -0.940366     Biso  1.000000 O
   O169       1.0    -0.207311     -0.569743     -0.024343     Biso  1.000000 O
   O170       1.0    -0.206972     -0.069067     -0.026211     Biso  1.000000 O
   O171       1.0    -0.325074     -0.050230     -0.312391     Biso  1.000000 O
   O172       1.0    -0.323748     -0.550473     -0.311449     Biso  1.000000 O
   O173       1.0    -0.294329     -0.430888     -0.226461     Biso  1.000000 O
   O174       1.0    -0.294985     -0.929814     -0.228085     Biso  1.000000 O
   O175       1.0    -0.580921     -0.680701     -0.898709     Biso  1.000000 O
   O176       1.0    -0.580377     -0.180491     -0.898890     Biso  1.000000 O
   O177       1.0    -0.550549     -0.800308     -0.813613     Biso  1.000000 O
   O178       1.0    -0.550452     -0.300300     -0.813567     Biso  1.000000 O
   O179       1.0    -0.042799     -0.433178     -0.725032     Biso  1.000000 O
   O180       1.0    -0.042973     -0.931464     -0.726537     Biso  1.000000 O
   O181       1.0    -0.073118     -0.050249     -0.813108     Biso  1.000000 O
   O182       1.0    -0.072680     -0.551922     -0.810761     Biso  1.000000 O
   O183       1.0    -0.456456     -0.569648     -0.523881     Biso  1.000000 O
   O184       1.0    -0.457261     -0.069287     -0.524662     Biso  1.000000 O
   O185       1.0    -0.572984     -0.050174     -0.811209     Biso  1.000000 O
   O186       1.0    -0.572742     -0.550655     -0.810757     Biso  1.000000 O
   O187       1.0    -0.426992     -0.450135     -0.439065     Biso  1.000000 O
   O188       1.0    -0.427112     -0.949648     -0.439563     Biso  1.000000 O
   O189       1.0    -0.542718     -0.431195     -0.725751     Biso  1.000000 O
   O190       1.0    -0.542910     -0.930819     -0.726137     Biso  1.000000 O
   O191       1.0    -0.051652     -0.798986     -0.814142     Biso  1.000000 O
   O192       1.0    -0.049886     -0.308137     -0.811243     Biso  1.000000 O
   O193       1.0    -0.332201     -0.680268     -0.149403     Biso  1.000000 O
   O194       1.0    -0.336758     -0.180279     -0.152375     Biso  1.000000 O
   O195       1.0    -0.081765     -0.679480     -0.898830     Biso  1.000000 O
   O196       1.0    -0.076427     -0.194739     -0.888789     Biso  1.000000 O
   O197       1.0    -0.448290     -0.699804     -0.436182     Biso  1.000000 O
   O198       1.0    -0.450004     -0.199974     -0.437095     Biso  1.000000 O
   O199       1.0    -0.302325     -0.799431     -0.064597     Biso  1.000000 O
   O200       1.0    -0.303626     -0.300892     -0.065250     Biso  1.000000 O
   O201       1.0    -0.418652     -0.819295     -0.351388     Biso  1.000000 O
   O202       1.0    -0.419897     -0.319855     -0.352238     Biso  1.000000 O
   O203       1.0    -0.323592     -0.050533     -0.062119     Biso  1.000000 O
   O204       1.0    -0.323698     -0.550460     -0.061328     Biso  1.000000 O
   O205       1.0    -0.675972     -0.449865     -0.938552     Biso  1.000000 O
   O206       1.0    -0.674951     -0.949760     -0.938765     Biso  1.000000 O
   O207       1.0    -0.580977     -0.680653     -0.648512     Biso  1.000000 O
   O208       1.0    -0.582144     -0.180879     -0.648713     Biso  1.000000 O
   O209       1.0    -0.697548     -0.698887     -0.935718     Biso  1.000000 O
   O210       1.0    -0.696731     -0.199625     -0.934389     Biso  1.000000 O
   O211       1.0    -0.551428     -0.800383     -0.563875     Biso  1.000000 O
   O212       1.0    -0.551134     -0.300369     -0.563639     Biso  1.000000 O
   O213       1.0    -0.667230     -0.818395     -0.850670     Biso  1.000000 O
   O214       1.0    -0.666433     -0.320664     -0.849616     Biso  1.000000 O
   O215       1.0    -0.043540     -0.432775     -0.975988     Biso  1.000000 O
   O216       1.0    -0.043545     -0.918158     -0.979938     Biso  1.000000 O
   O217       1.0    -0.457022     -0.569597     -0.274058     Biso  1.000000 O
   O218       1.0    -0.457752     -0.069339     -0.274440     Biso  1.000000 O
   O219       1.0    -0.573820     -0.050665     -0.561665     Biso  1.000000 O
   O220       1.0    -0.572926     -0.550787     -0.560793     Biso  1.000000 O
   O221       1.0    -0.427764     -0.450090     -0.189409     Biso  1.000000 O
   O222       1.0    -0.427229     -0.949428     -0.189493     Biso  1.000000 O
   O223       1.0    -0.543394     -0.431006     -0.475965     Biso  1.000000 O
   O224       1.0    -0.543626     -0.930939     -0.476499     Biso  1.000000 O
   O225       1.0    -0.448545     -0.699646     -0.186263     Biso  1.000000 O
   O226       1.0    -0.452790     -0.200134     -0.187913     Biso  1.000000 O
   O227       1.0    -0.418551     -0.819176     -0.101345     Biso  1.000000 O
   O228       1.0    -0.420213     -0.319158     -0.101733     Biso  1.000000 O
   O229       1.0    -0.705789     -0.570220     -0.773346     Biso  1.000000 O
   O230       1.0    -0.708119     -0.068181     -0.776056     Biso  1.000000 O
   O231       1.0    -0.675301     -0.450740     -0.687849     Biso  1.000000 O
   O232       1.0    -0.675946     -0.949776     -0.688970     Biso  1.000000 O
   O233       1.0    -0.792997     -0.433268     -0.975840     Biso  1.000000 O
   O234       1.0    -0.790308     -0.927293     -0.974552     Biso  1.000000 O
   O235       1.0    -0.581589     -0.680830     -0.398884     Biso  1.000000 O
   O236       1.0    -0.582933     -0.180877     -0.399037     Biso  1.000000 O
   O237       1.0    -0.697413     -0.699631     -0.685537     Biso  1.000000 O
   O238       1.0    -0.698133     -0.201343     -0.685014     Biso  1.000000 O
   O239       1.0    -0.293220     -0.430766     -0.726249     Biso  1.000000 O
   O240       1.0    -0.293078     -0.930958     -0.726845     Biso  1.000000 O
   O241       1.0    -0.551964     -0.800430     -0.314156     Biso  1.000000 O
   O242       1.0    -0.552446     -0.300636     -0.313884     Biso  1.000000 O
   O243       1.0    -0.667918     -0.819272     -0.600945     Biso  1.000000 O
   O244       1.0    -0.666971     -0.321085     -0.599624     Biso  1.000000 O
   O245       1.0    -0.456859     -0.569315     -0.024139     Biso  1.000000 O
   O246       1.0    -0.456966     -0.069153     -0.024330     Biso  1.000000 O
   O247       1.0    -0.574253     -0.050437     -0.311651     Biso  1.000000 O
   O248       1.0    -0.573454     -0.550530     -0.311032     Biso  1.000000 O
   O249       1.0    -0.544103     -0.430701     -0.226216     Biso  1.000000 O
   O250       1.0    -0.543806     -0.930903     -0.226270     Biso  1.000000 O
   O251       1.0    -0.830752     -0.678973     -0.898312     Biso  1.000000 O
   O252       1.0    -0.825213     -0.182151     -0.892337     Biso  1.000000 O
   O253       1.0    -0.799977     -0.798889     -0.813260     Biso  1.000000 O
   O254       1.0    -0.800320     -0.304583     -0.811539     Biso  1.000000 O
   O255       1.0    -0.034164     -0.141521     -0.969716     Biso  1.000000 O
   O256       1.0    -0.961923     -0.051381     -0.032117     Biso  1.000000 O
   O257       1.0    -0.079560     -0.038037     -0.065798     Biso  1.000000 O
   N1         1.0    -0.053421     -0.790488     -0.191155     Biso  1.000000 N
   N2         1.0    -0.054613     -0.294300     -0.189840     Biso  1.000000 N
   N3         1.0    -0.197306     -0.707163     -0.560104     Biso  1.000000 N
   N4         1.0    -0.197338     -0.207185     -0.559788     Biso  1.000000 N
   N5         1.0    -0.302553     -0.793073     -0.690336     Biso  1.000000 N
   N6         1.0    -0.302620     -0.293206     -0.690241     Biso  1.000000 N
   N7         1.0    -0.177777     -0.457261     -0.565029     Biso  1.000000 N
   N8         1.0    -0.177974     -0.957174     -0.566134     Biso  1.000000 N
   N9         1.0    -0.321711     -0.043492     -0.935887     Biso  1.000000 N
   N10        1.0    -0.322752     -0.543187     -0.935155     Biso  1.000000 N
   N11        1.0    -0.573333     -0.042933     -0.185308     Biso  1.000000 N
   N12        1.0    -0.572585     -0.543037     -0.184978     Biso  1.000000 N
   N13        1.0    -0.322128     -0.043231     -0.685671     Biso  1.000000 N
   N14        1.0    -0.322237     -0.543072     -0.684933     Biso  1.000000 N
   N15        1.0    -0.178384     -0.457232     -0.315311     Biso  1.000000 N
   N16        1.0    -0.179167     -0.955851     -0.316975     Biso  1.000000 N
   N17        1.0    -0.802053     -0.792365     -0.689842     Biso  1.000000 N
   N18        1.0    -0.800882     -0.297225     -0.687462     Biso  1.000000 N
   N19        1.0    -0.822494     -0.042051     -0.685855     Biso  1.000000 N
   N20        1.0    -0.821676     -0.544289     -0.684369     Biso  1.000000 N
   N21        1.0    -0.678371     -0.457093     -0.314889     Biso  1.000000 N
   N22        1.0    -0.678079     -0.957186     -0.315333     Biso  1.000000 N
   N23        1.0    -0.697322     -0.707130     -0.309919     Biso  1.000000 N
   N24        1.0    -0.697981     -0.206758     -0.309173     Biso  1.000000 N
   N25        1.0    -0.927108     -0.459971     -0.814340     Biso  1.000000 N
   N26        1.0    -0.925273     -0.950756     -0.815373     Biso  1.000000 N
   N27        1.0    -0.946921     -0.705847     -0.809878     Biso  1.000000 N
   N28        1.0    -0.937804     -0.219659     -0.801826     Biso  1.000000 N
   N29        1.0    -0.802688     -0.793126     -0.440269     Biso  1.000000 N
   N30        1.0    -0.803086     -0.293029     -0.438348     Biso  1.000000 N
   N31        1.0    -0.822775     -0.043170     -0.435400     Biso  1.000000 N
   N32        1.0    -0.822078     -0.543301     -0.434585     Biso  1.000000 N
   N33        1.0    -0.677373     -0.457032     -0.065030     Biso  1.000000 N
   N34        1.0    -0.676868     -0.956949     -0.065109     Biso  1.000000 N
   N35        1.0    -0.697303     -0.706586     -0.059897     Biso  1.000000 N
   N36        1.0    -0.699242     -0.206490     -0.058794     Biso  1.000000 N
   N37        1.0    -0.927490     -0.457781     -0.564358     Biso  1.000000 N
   N38        1.0    -0.927588     -0.957211     -0.565745     Biso  1.000000 N
   N39        1.0    -0.302485     -0.792511     -0.940359     Biso  1.000000 N
   N40        1.0    -0.302445     -0.293212     -0.940574     Biso  1.000000 N
   N41        1.0    -0.947055     -0.707121     -0.559831     Biso  1.000000 N
   N42        1.0    -0.947307     -0.207783     -0.558165     Biso  1.000000 N
   N43        1.0    -0.801663     -0.792237     -0.190505     Biso  1.000000 N
   N44        1.0    -0.804285     -0.291837     -0.188654     Biso  1.000000 N
   N45        1.0    -0.197619     -0.706491     -0.310462     Biso  1.000000 N
   N46        1.0    -0.199272     -0.207742     -0.312343     Biso  1.000000 N
   N47        1.0    -0.823592     -0.042066     -0.185255     Biso  1.000000 N
   N48        1.0    -0.822540     -0.542796     -0.184929     Biso  1.000000 N
   N49        1.0    -0.928069     -0.456745     -0.314791     Biso  1.000000 N
   N50        1.0    -0.928191     -0.956835     -0.316357     Biso  1.000000 N
   N51        1.0    -0.947556     -0.706551     -0.310260     Biso  1.000000 N
   N52        1.0    -0.948281     -0.206644     -0.307968     Biso  1.000000 N
   N53        1.0    -0.927722     -0.458319     -0.065064     Biso  1.000000 N
   N54        1.0    -0.925734     -0.946830     -0.065980     Biso  1.000000 N
   N55        1.0    -0.947788     -0.704371     -0.060549     Biso  1.000000 N
   N56        1.0    -0.952570     -0.209228     -0.057611     Biso  1.000000 N
   N57        1.0    -0.072679     -0.043002     -0.435892     Biso  1.000000 N
   N58        1.0    -0.072418     -0.543098     -0.434940     Biso  1.000000 N
   N59        1.0    -0.427348     -0.457152     -0.815156     Biso  1.000000 N
   N60        1.0    -0.427593     -0.957192     -0.815519     Biso  1.000000 N
   N61        1.0    -0.052872     -0.792872     -0.440536     Biso  1.000000 N
   N62        1.0    -0.052670     -0.292973     -0.439317     Biso  1.000000 N
   N63        1.0    -0.197523     -0.706734     -0.810103     Biso  1.000000 N
   N64        1.0    -0.199744     -0.208785     -0.808454     Biso  1.000000 N
   N65        1.0    -0.446950     -0.707100     -0.809793     Biso  1.000000 N
   N66        1.0    -0.446938     -0.207045     -0.810255     Biso  1.000000 N
   N67        1.0    -0.303076     -0.792855     -0.440536     Biso  1.000000 N
   N68        1.0    -0.303950     -0.293508     -0.440995     Biso  1.000000 N
   N69        1.0    -0.177417     -0.458149     -0.814831     Biso  1.000000 N
   N70        1.0    -0.177395     -0.956635     -0.816070     Biso  1.000000 N
   N71        1.0    -0.322936     -0.043011     -0.435902     Biso  1.000000 N
   N72        1.0    -0.322346     -0.543145     -0.435105     Biso  1.000000 N
   N73        1.0    -0.178260     -0.457911     -0.065333     Biso  1.000000 N
   N74        1.0    -0.177262     -0.951243     -0.067286     Biso  1.000000 N
   N75        1.0    -0.197704     -0.705956     -0.060552     Biso  1.000000 N
   N76        1.0    -0.206232     -0.209467     -0.064328     Biso  1.000000 N
   N77        1.0    -0.551811     -0.792777     -0.940026     Biso  1.000000 N
   N78        1.0    -0.552434     -0.292985     -0.940092     Biso  1.000000 N
   N79        1.0    -0.072763     -0.043415     -0.686179     Biso  1.000000 N
   N80        1.0    -0.072279     -0.544172     -0.684721     Biso  1.000000 N
   N81        1.0    -0.572629     -0.043244     -0.935157     Biso  1.000000 N
   N82        1.0    -0.572248     -0.543047     -0.934820     Biso  1.000000 N
   N83        1.0    -0.427794     -0.457345     -0.565131     Biso  1.000000 N
   N84        1.0    -0.428112     -0.957112     -0.565704     Biso  1.000000 N
   N85        1.0    -0.052455     -0.792764     -0.690192     Biso  1.000000 N
   N86        1.0    -0.051296     -0.295459     -0.688603     Biso  1.000000 N
   N87        1.0    -0.446909     -0.707118     -0.559853     Biso  1.000000 N
   N88        1.0    -0.447664     -0.207009     -0.560506     Biso  1.000000 N
   N89        1.0    -0.303284     -0.792326     -0.190710     Biso  1.000000 N
   N90        1.0    -0.305037     -0.294704     -0.191870     Biso  1.000000 N
   N91        1.0    -0.323052     -0.042642     -0.185776     Biso  1.000000 N
   N92        1.0    -0.322858     -0.543104     -0.185310     Biso  1.000000 N
   N93        1.0    -0.552235     -0.792861     -0.689954     Biso  1.000000 N
   N94        1.0    -0.552632     -0.293405     -0.689836     Biso  1.000000 N
   N95        1.0    -0.072585     -0.544123     -0.935132     Biso  1.000000 N
   N96        1.0    -0.572987     -0.043299     -0.685603     Biso  1.000000 N
   N97        1.0    -0.571685     -0.543562     -0.684516     Biso  1.000000 N
   N98        1.0    -0.428519     -0.457283     -0.315365     Biso  1.000000 N
   N99        1.0    -0.428744     -0.957170     -0.315872     Biso  1.000000 N
   N100       1.0    -0.052621     -0.790157     -0.940382     Biso  1.000000 N
   N101       1.0    -0.047676     -0.303582     -0.936832     Biso  1.000000 N
   N102       1.0    -0.447381     -0.707023     -0.310104     Biso  1.000000 N
   N103       1.0    -0.448467     -0.207169     -0.310987     Biso  1.000000 N
   N104       1.0    -0.676391     -0.458564     -0.814429     Biso  1.000000 N
   N105       1.0    -0.677155     -0.956284     -0.815038     Biso  1.000000 N
   N106       1.0    -0.696585     -0.706211     -0.809399     Biso  1.000000 N
   N107       1.0    -0.693136     -0.208472     -0.807823     Biso  1.000000 N
   N108       1.0    -0.552818     -0.793117     -0.440179     Biso  1.000000 N
   N109       1.0    -0.553914     -0.293285     -0.440192     Biso  1.000000 N
   N110       1.0    -0.572766     -0.043142     -0.435403     Biso  1.000000 N
   N111       1.0    -0.572017     -0.543385     -0.434701     Biso  1.000000 N
   N112       1.0    -0.428232     -0.457173     -0.065417     Biso  1.000000 N
   N113       1.0    -0.427592     -0.957299     -0.065575     Biso  1.000000 N
   N114       1.0    -0.447510     -0.706947     -0.060079     Biso  1.000000 N
   N115       1.0    -0.450168     -0.206994     -0.061054     Biso  1.000000 N
   N116       1.0    -0.800457     -0.789729     -0.939745     Biso  1.000000 N
   N117       1.0    -0.801512     -0.296434     -0.937362     Biso  1.000000 N
   N118       1.0    -0.074664     -0.039965     -0.187863     Biso  1.000000 N
   N119       1.0    -0.072890     -0.543065     -0.185275     Biso  1.000000 N
   N120       1.0    -0.823381     -0.037455     -0.936582     Biso  1.000000 N
   N121       1.0    -0.822367     -0.544295     -0.934916     Biso  1.000000 N
   N122       1.0    -0.677378     -0.457929     -0.564446     Biso  1.000000 N
   N123       1.0    -0.677795     -0.957174     -0.565260     Biso  1.000000 N
   N124       1.0    -0.696744     -0.707091     -0.559564     Biso  1.000000 N
   N125       1.0    -0.696893     -0.207897     -0.558895     Biso  1.000000 N
   N126       1.0    -0.552608     -0.793003     -0.190287     Biso  1.000000 N
   N127       1.0    -0.554825     -0.293066     -0.190517     Biso  1.000000 N
   N128       1.0    -0.076841     -0.032153     -0.938696     Biso  1.000000 N
   C1         1.0    -0.015294     -0.564074     -0.016297     Biso  1.000000 C
   C2         1.0    -0.359796     -0.823232     -0.928545     Biso  1.000000 C
   C3         1.0    -0.359835     -0.323777     -0.928624     Biso  1.000000 C
   C4         1.0    -0.264830     -0.573594     -0.696763     Biso  1.000000 C
   C5         1.0    -0.264642     -0.073592     -0.697594     Biso  1.000000 C
   C6         1.0    -0.140148     -0.676084     -0.322331     Biso  1.000000 C
   C7         1.0    -0.141290     -0.176736     -0.322420     Biso  1.000000 C
   C8         1.0    -0.235326     -0.426745     -0.553392     Biso  1.000000 C
   C9         1.0    -0.235609     -0.926670     -0.554624     Biso  1.000000 C
   C10        1.0    -0.140247     -0.686409     -0.391435     Biso  1.000000 C
   C11        1.0    -0.140241     -0.186453     -0.391176     Biso  1.000000 C
   C12        1.0    -0.359568     -0.813342     -0.859292     Biso  1.000000 C
   C13        1.0    -0.359708     -0.313751     -0.859435     Biso  1.000000 C
   C14        1.0    -0.110398     -0.812864     -0.359689     Biso  1.000000 C
   C15        1.0    -0.111013     -0.313724     -0.359262     Biso  1.000000 C
   C16        1.0    -0.389944     -0.686640     -0.890987     Biso  1.000000 C
   C17        1.0    -0.389895     -0.186942     -0.891465     Biso  1.000000 C
   C18        1.0    -0.110621     -0.821186     -0.179115     Biso  1.000000 C
   C19        1.0    -0.112174     -0.325117     -0.178626     Biso  1.000000 C
   C20        1.0    -0.265077     -0.563577     -0.765976     Biso  1.000000 C
   C21        1.0    -0.264968     -0.063508     -0.766870     Biso  1.000000 C
   C22        1.0    -0.235315     -0.436802     -0.484258     Biso  1.000000 C
   C23        1.0    -0.235516     -0.936533     -0.485446     Biso  1.000000 C
   C24        1.0    -0.858738     -0.819148     -0.928339     Biso  1.000000 C
   C25        1.0    -0.856184     -0.330603     -0.925224     Biso  1.000000 C
   C26        1.0    -0.515097     -0.563372     -0.015941     Biso  1.000000 C
   C27        1.0    -0.515268     -0.063392     -0.016198     Biso  1.000000 C
   C28        1.0    -0.639774     -0.676690     -0.321632     Biso  1.000000 C
   C29        1.0    -0.640514     -0.176527     -0.321284     Biso  1.000000 C
   C30        1.0    -0.734977     -0.427573     -0.552786     Biso  1.000000 C
   C31        1.0    -0.735233     -0.926623     -0.553484     Biso  1.000000 C
   C32        1.0    -0.858428     -0.810371     -0.858946     Biso  1.000000 C
   C33        1.0    -0.856797     -0.321890     -0.856186     Biso  1.000000 C
   C34        1.0    -0.889240     -0.684990     -0.890575     Biso  1.000000 C
   C35        1.0    -0.879582     -0.198685     -0.881740     Biso  1.000000 C
   C36        1.0    -0.610020     -0.823381     -0.178300     Biso  1.000000 C
   C37        1.0    -0.612314     -0.323321     -0.178528     Biso  1.000000 C
   C38        1.0    -0.734869     -0.437334     -0.483581     Biso  1.000000 C
   C39        1.0    -0.735177     -0.936781     -0.484343     Biso  1.000000 C
   C40        1.0    -0.764515     -0.563948     -0.515294     Biso  1.000000 C
   C41        1.0    -0.765449     -0.063530     -0.516502     Biso  1.000000 C
   C42        1.0    -0.889154     -0.675556     -0.821330     Biso  1.000000 C
   C43        1.0    -0.880437     -0.188325     -0.812909     Biso  1.000000 C
   C44        1.0    -0.609608     -0.813173     -0.109051     Biso  1.000000 C
   C45        1.0    -0.611648     -0.313193     -0.109165     Biso  1.000000 C
   C46        1.0    -0.234879     -0.437027     -0.734149     Biso  1.000000 C
   C47        1.0    -0.234798     -0.936757     -0.734972     Biso  1.000000 C
   C48        1.0    -0.639955     -0.686526     -0.140954     Biso  1.000000 C
   C49        1.0    -0.642794     -0.186430     -0.140763     Biso  1.000000 C
   C50        1.0    -0.764485     -0.573817     -0.446133     Biso  1.000000 C
   C51        1.0    -0.765282     -0.073580     -0.447255     Biso  1.000000 C
   C52        1.0    -0.859789     -0.822708     -0.678403     Biso  1.000000 C
   C53        1.0    -0.858311     -0.327193     -0.674995     Biso  1.000000 C
   C54        1.0    -0.985175     -0.438980     -0.983973     Biso  1.000000 C
   C55        1.0    -0.984532     -0.923821     -0.986383     Biso  1.000000 C
   C56        1.0    -0.264987     -0.563481     -0.516053     Biso  1.000000 C
   C57        1.0    -0.265385     -0.063392     -0.516725     Biso  1.000000 C
   C58        1.0    -0.110425     -0.823272     -0.428773     Biso  1.000000 C
   C59        1.0    -0.110482     -0.323538     -0.428227     Biso  1.000000 C
   C60        1.0    -0.639700     -0.676370     -0.071756     Biso  1.000000 C
   C61        1.0    -0.642096     -0.176265     -0.071418     Biso  1.000000 C
   C62        1.0    -0.735896     -0.426586     -0.303223     Biso  1.000000 C
   C63        1.0    -0.735528     -0.926571     -0.303664     Biso  1.000000 C
   C64        1.0    -0.859732     -0.813071     -0.609194     Biso  1.000000 C
   C65        1.0    -0.858657     -0.315329     -0.606337     Biso  1.000000 C
   C66        1.0    -0.015093     -0.573081     -0.196996     Biso  1.000000 C
   C67        1.0    -0.017088     -0.071803     -0.197695     Biso  1.000000 C
   C68        1.0    -0.889395     -0.686630     -0.640501     Biso  1.000000 C
   C69        1.0    -0.889082     -0.188827     -0.638552     Biso  1.000000 C
   C70        1.0    -0.735681     -0.436510     -0.234000     Biso  1.000000 C
   C71        1.0    -0.735471     -0.936427     -0.234474     Biso  1.000000 C
   C72        1.0    -0.389571     -0.676625     -0.821722     Biso  1.000000 C
   C73        1.0    -0.389538     -0.176671     -0.822230     Biso  1.000000 C
   C74        1.0    -0.110933     -0.810476     -0.110201     Biso  1.000000 C
   C75        1.0    -0.112422     -0.316099     -0.109353     Biso  1.000000 C
   C76        1.0    -0.765067     -0.563312     -0.265735     Biso  1.000000 C
   C77        1.0    -0.766143     -0.063220     -0.266091     Biso  1.000000 C
   C78        1.0    -0.889441     -0.676648     -0.571383     Biso  1.000000 C
   C79        1.0    -0.889819     -0.177332     -0.570017     Biso  1.000000 C
   C80        1.0    -0.985374     -0.430647     -0.802733     Biso  1.000000 C
   C81        1.0    -0.984321     -0.923376     -0.802958     Biso  1.000000 C
   C82        1.0    -0.764991     -0.573280     -0.196592     Biso  1.000000 C
   C83        1.0    -0.766375     -0.073001     -0.196937     Biso  1.000000 C
   C84        1.0    -0.860322     -0.823469     -0.428602     Biso  1.000000 C
   C85        1.0    -0.860427     -0.323570     -0.426427     Biso  1.000000 C
   C86        1.0    -0.984608     -0.439538     -0.733294     Biso  1.000000 C
   C87        1.0    -0.984290     -0.935695     -0.734280     Biso  1.000000 C
   C88        1.0    -0.734837     -0.426884     -0.052871     Biso  1.000000 C
   C89        1.0    -0.733526     -0.925696     -0.052877     Biso  1.000000 C
   C90        1.0    -0.860156     -0.813218     -0.359452     Biso  1.000000 C
   C91        1.0    -0.860389     -0.313178     -0.357311     Biso  1.000000 C
   C92        1.0    -0.889951     -0.686580     -0.391076     Biso  1.000000 C
   C93        1.0    -0.890669     -0.186655     -0.389095     Biso  1.000000 C
   C94        1.0    -0.764707     -0.563557     -0.015937     Biso  1.000000 C
   C95        1.0    -0.766282     -0.062289     -0.016224     Biso  1.000000 C
   C96        1.0    -0.889925     -0.676279     -0.321993     Biso  1.000000 C
   C97        1.0    -0.890674     -0.176394     -0.319937     Biso  1.000000 C
   C98        1.0    -0.985146     -0.427281     -0.552941     Biso  1.000000 C
   C99        1.0    -0.985270     -0.926761     -0.554277     Biso  1.000000 C
   C100       1.0    -0.859454     -0.821967     -0.178475     Biso  1.000000 C
   C101       1.0    -0.861634     -0.322618     -0.176976     Biso  1.000000 C
   C102       1.0    -0.985148     -0.437015     -0.483784     Biso  1.000000 C
   C103       1.0    -0.985317     -0.936753     -0.485165     Biso  1.000000 C
   C104       1.0    -0.859147     -0.810865     -0.109444     Biso  1.000000 C
   C105       1.0    -0.861244     -0.312971     -0.107609     Biso  1.000000 C
   C106       1.0    -0.890011     -0.685348     -0.141535     Biso  1.000000 C
   C107       1.0    -0.893893     -0.185754     -0.137403     Biso  1.000000 C
   C108       1.0    -0.140709     -0.685143     -0.141737     Biso  1.000000 C
   C109       1.0    -0.148116     -0.190702     -0.146196     Biso  1.000000 C
   C110       1.0    -0.234683     -0.427152     -0.803242     Biso  1.000000 C
   C111       1.0    -0.235029     -0.926428     -0.804144     Biso  1.000000 C
   C112       1.0    -0.889767     -0.674869     -0.072417     Biso  1.000000 C
   C113       1.0    -0.896135     -0.176084     -0.068641     Biso  1.000000 C
   C114       1.0    -0.985729     -0.426422     -0.303147     Biso  1.000000 C
   C115       1.0    -0.986179     -0.926118     -0.305745     Biso  1.000000 C
   C116       1.0    -0.139755     -0.676736     -0.571801     Biso  1.000000 C
   C117       1.0    -0.139533     -0.176930     -0.571205     Biso  1.000000 C
   C118       1.0    -0.264802     -0.573526     -0.446864     Biso  1.000000 C
   C119       1.0    -0.265312     -0.073405     -0.447543     Biso  1.000000 C
   C120       1.0    -0.985646     -0.436623     -0.234024     Biso  1.000000 C
   C121       1.0    -0.986045     -0.934715     -0.236385     Biso  1.000000 C
   C122       1.0    -0.360056     -0.823530     -0.678554     Biso  1.000000 C
   C123       1.0    -0.360314     -0.323598     -0.678701     Biso  1.000000 C
   C124       1.0    -0.015283     -0.563045     -0.266151     Biso  1.000000 C
   C125       1.0    -0.016138     -0.062787     -0.266712     Biso  1.000000 C
   C126       1.0    -0.485168     -0.436690     -0.984202     Biso  1.000000 C
   C127       1.0    -0.484471     -0.936722     -0.984292     Biso  1.000000 C
   C128       1.0    -0.985024     -0.427964     -0.052869     Biso  1.000000 C
   C129       1.0    -0.983522     -0.915882     -0.055444     Biso  1.000000 C
   C130       1.0    -0.265393     -0.573743     -0.947056     Biso  1.000000 C
   C131       1.0    -0.263952     -0.073401     -0.947952     Biso  1.000000 C
   C132       1.0    -0.140583     -0.675146     -0.072573     Biso  1.000000 C
   C133       1.0    -0.147046     -0.182656     -0.076874     Biso  1.000000 C
   C134       1.0    -0.236047     -0.426927     -0.303637     Biso  1.000000 C
   C135       1.0    -0.237120     -0.925641     -0.305715     Biso  1.000000 C
   C136       1.0    -0.139898     -0.686834     -0.640962     Biso  1.000000 C
   C137       1.0    -0.139537     -0.187251     -0.640240     Biso  1.000000 C
   C138       1.0    -0.359858     -0.813469     -0.609344     Biso  1.000000 C
   C139       1.0    -0.360230     -0.313619     -0.609541     Biso  1.000000 C
   C140       1.0    -0.109914     -0.813516     -0.609449     Biso  1.000000 C
   C141       1.0    -0.109801     -0.314069     -0.608160     Biso  1.000000 C
   C142       1.0    -0.389683     -0.686762     -0.640895     Biso  1.000000 C
   C143       1.0    -0.390127     -0.186787     -0.641351     Biso  1.000000 C
   C144       1.0    -0.514787     -0.573449     -0.946715     Biso  1.000000 C
   C145       1.0    -0.515004     -0.073468     -0.946988     Biso  1.000000 C
   C146       1.0    -0.236060     -0.437119     -0.234538     Biso  1.000000 C
   C147       1.0    -0.236669     -0.934914     -0.236325     Biso  1.000000 C
   C148       1.0    -0.235819     -0.437656     -0.984471     Biso  1.000000 C
   C149       1.0    -0.234840     -0.935053     -0.985358     Biso  1.000000 C
   C150       1.0    -0.265553     -0.563498     -0.266332     Biso  1.000000 C
   C151       1.0    -0.266444     -0.062472     -0.267432     Biso  1.000000 C
   C152       1.0    -0.109922     -0.823449     -0.678621     Biso  1.000000 C
   C153       1.0    -0.109528     -0.324912     -0.677027     Biso  1.000000 C
   C154       1.0    -0.014758     -0.573552     -0.446417     Biso  1.000000 C
   C155       1.0    -0.015138     -0.073459     -0.447575     Biso  1.000000 C
   C156       1.0    -0.389421     -0.676702     -0.571677     Biso  1.000000 C
   C157       1.0    -0.390049     -0.176663     -0.572198     Biso  1.000000 C
   C158       1.0    -0.484784     -0.426791     -0.803169     Biso  1.000000 C
   C159       1.0    -0.485008     -0.926699     -0.803631     Biso  1.000000 C
   C160       1.0    -0.140064     -0.676135     -0.821749     Biso  1.000000 C
   C161       1.0    -0.140576     -0.179916     -0.818802     Biso  1.000000 C
   C162       1.0    -0.265380     -0.573532     -0.197147     Biso  1.000000 C
   C163       1.0    -0.265475     -0.072612     -0.197967     Biso  1.000000 C
   C164       1.0    -0.360596     -0.823296     -0.428761     Biso  1.000000 C
   C165       1.0    -0.361677     -0.323921     -0.429545     Biso  1.000000 C
   C166       1.0    -0.014794     -0.563722     -0.515577     Biso  1.000000 C
   C167       1.0    -0.015273     -0.063590     -0.516806     Biso  1.000000 C
   C168       1.0    -0.484451     -0.436949     -0.733932     Biso  1.000000 C
   C169       1.0    -0.484698     -0.936753     -0.734388     Biso  1.000000 C
   C170       1.0    -0.514469     -0.563571     -0.765699     Biso  1.000000 C
   C171       1.0    -0.514911     -0.063369     -0.766066     Biso  1.000000 C
   C172       1.0    -0.235721     -0.427432     -0.053506     Biso  1.000000 C
   C173       1.0    -0.236382     -0.924284     -0.054814     Biso  1.000000 C
   C174       1.0    -0.140138     -0.685755     -0.890964     Biso  1.000000 C
   C175       1.0    -0.138163     -0.192415     -0.886370     Biso  1.000000 C
   C176       1.0    -0.360455     -0.813135     -0.359591     Biso  1.000000 C
   C177       1.0    -0.361575     -0.314141     -0.360347     Biso  1.000000 C
   C178       1.0    -0.109881     -0.811634     -0.859457     Biso  1.000000 C
   C179       1.0    -0.108708     -0.317690     -0.857249     Biso  1.000000 C
   C180       1.0    -0.390138     -0.686603     -0.391128     Biso  1.000000 C
   C181       1.0    -0.391577     -0.187037     -0.392250     Biso  1.000000 C
   C182       1.0    -0.514090     -0.573708     -0.696450     Biso  1.000000 C
   C183       1.0    -0.515063     -0.073489     -0.696993     Biso  1.000000 C
   C184       1.0    -0.609239     -0.823099     -0.928007     Biso  1.000000 C
   C185       1.0    -0.609497     -0.323628     -0.927821     Biso  1.000000 C
   C186       1.0    -0.265573     -0.563669     -0.016237     Biso  1.000000 C
   C187       1.0    -0.264784     -0.063301     -0.017479     Biso  1.000000 C
   C188       1.0    -0.110368     -0.820463     -0.928857     Biso  1.000000 C
   C189       1.0    -0.108785     -0.328935     -0.926177     Biso  1.000000 C
   C190       1.0    -0.014773     -0.574768     -0.696299     Biso  1.000000 C
   C191       1.0    -0.015395     -0.073652     -0.698453     Biso  1.000000 C
   C192       1.0    -0.389946     -0.676520     -0.321940     Biso  1.000000 C
   C193       1.0    -0.390811     -0.176982     -0.322840     Biso  1.000000 C
   C194       1.0    -0.485361     -0.426981     -0.553358     Biso  1.000000 C
   C195       1.0    -0.485590     -0.926669     -0.553880     Biso  1.000000 C
   C196       1.0    -0.608891     -0.812915     -0.858762     Biso  1.000000 C
   C197       1.0    -0.608589     -0.313917     -0.858351     Biso  1.000000 C
   C198       1.0    -0.639208     -0.686316     -0.890544     Biso  1.000000 C
   C199       1.0    -0.638227     -0.186546     -0.889900     Biso  1.000000 C
   C200       1.0    -0.360652     -0.822886     -0.178829     Biso  1.000000 C
   C201       1.0    -0.362803     -0.324143     -0.179498     Biso  1.000000 C
   C202       1.0    -0.014671     -0.564969     -0.765431     Biso  1.000000 C
   C203       1.0    -0.014936     -0.062304     -0.767298     Biso  1.000000 C
   C204       1.0    -0.485162     -0.437030     -0.484146     Biso  1.000000 C
   C205       1.0    -0.485345     -0.936747     -0.484665     Biso  1.000000 C
   C206       1.0    -0.514702     -0.563740     -0.515693     Biso  1.000000 C
   C207       1.0    -0.515566     -0.063507     -0.516542     Biso  1.000000 C
   C208       1.0    -0.638802     -0.676307     -0.821271     Biso  1.000000 C
   C209       1.0    -0.636991     -0.176776     -0.820283     Biso  1.000000 C
   C210       1.0    -0.360430     -0.812838     -0.109623     Biso  1.000000 C
   C211       1.0    -0.362103     -0.313673     -0.110192     Biso  1.000000 C
   C212       1.0    -0.390410     -0.686415     -0.141211     Biso  1.000000 C
   C213       1.0    -0.394459     -0.186728     -0.143328     Biso  1.000000 C
   C214       1.0    -0.514457     -0.573747     -0.446472     Biso  1.000000 C
   C215       1.0    -0.515300     -0.073559     -0.447288     Biso  1.000000 C
   C216       1.0    -0.609782     -0.823291     -0.678238     Biso  1.000000 C
   C217       1.0    -0.609747     -0.324182     -0.677751     Biso  1.000000 C
   C218       1.0    -0.734434     -0.437709     -0.983748     Biso  1.000000 C
   C219       1.0    -0.732697     -0.935140     -0.983393     Biso  1.000000 C
   C220       1.0    -0.015121     -0.574374     -0.947179     Biso  1.000000 C
   C221       1.0    -0.390162     -0.676389     -0.071993     Biso  1.000000 C
   C222       1.0    -0.393146     -0.176682     -0.073742     Biso  1.000000 C
   C223       1.0    -0.486140     -0.426923     -0.303680     Biso  1.000000 C
   C224       1.0    -0.486057     -0.926682     -0.303854     Biso  1.000000 C
   C225       1.0    -0.609625     -0.813333     -0.609026     Biso  1.000000 C
   C226       1.0    -0.609146     -0.314233     -0.608393     Biso  1.000000 C
   C227       1.0    -0.639242     -0.686659     -0.640383     Biso  1.000000 C
   C228       1.0    -0.640151     -0.187426     -0.640200     Biso  1.000000 C
   C229       1.0    -0.764447     -0.573965     -0.946806     Biso  1.000000 C
   C230       1.0    -0.767621     -0.071418     -0.947367     Biso  1.000000 C
   C231       1.0    -0.485934     -0.436883     -0.234461     Biso  1.000000 C
   C232       1.0    -0.485580     -0.936664     -0.234537     Biso  1.000000 C
   C233       1.0    -0.515284     -0.563584     -0.265923     Biso  1.000000 C
   C234       1.0    -0.516084     -0.063413     -0.266455     Biso  1.000000 C
   C235       1.0    -0.639101     -0.676732     -0.571195     Biso  1.000000 C
   C236       1.0    -0.639866     -0.177064     -0.571042     Biso  1.000000 C
   C237       1.0    -0.733937     -0.428487     -0.802385     Biso  1.000000 C
   C238       1.0    -0.734013     -0.925216     -0.802882     Biso  1.000000 C
   C239       1.0    -0.515112     -0.573563     -0.196728     Biso  1.000000 C
   C240       1.0    -0.516011     -0.073472     -0.197276     Biso  1.000000 C
   C241       1.0    -0.610336     -0.823564     -0.428429     Biso  1.000000 C
   C242       1.0    -0.611253     -0.323746     -0.428151     Biso  1.000000 C
   C243       1.0    -0.733670     -0.438378     -0.733135     Biso  1.000000 C
   C244       1.0    -0.733809     -0.935617     -0.733741     Biso  1.000000 C
   C245       1.0    -0.764137     -0.564334     -0.765318     Biso  1.000000 C
   C246       1.0    -0.766387     -0.062242     -0.767921     Biso  1.000000 C
   C247       1.0    -0.485629     -0.426686     -0.053501     Biso  1.000000 C
   C248       1.0    -0.484908     -0.926760     -0.053590     Biso  1.000000 C
   C249       1.0    -0.610170     -0.813461     -0.359247     Biso  1.000000 C
   C250       1.0    -0.610756     -0.313577     -0.358852     Biso  1.000000 C
   C251       1.0    -0.639877     -0.686780     -0.390786     Biso  1.000000 C
   C252       1.0    -0.641029     -0.186791     -0.390569     Biso  1.000000 C
   C253       1.0    -0.763938     -0.574380     -0.696119     Biso  1.000000 C
   C254       1.0    -0.765958     -0.073072     -0.698653     Biso  1.000000 C
   C255       1.0    -0.010719     -0.045612     -0.949068     Biso  1.000000 C
   C256       1.0    -0.986876     -0.104093     -0.924785     Biso  1.000000 C
   C257       1.0    -0.019011     -0.044391     -0.021745     Biso  1.000000 C
   H1         1.0    -0.228613     -0.881741     -0.560917     Biso  1.000000 H
   H2         1.0    -0.228307     -0.381804     -0.559598     Biso  1.000000 H
   H3         1.0    -0.070028     -0.500464     -0.193347     Biso  1.000000 H
   H4         1.0    -0.070456     -0.997719     -0.197012     Biso  1.000000 H
   H5         1.0    -0.194690     -0.701955     -0.510650     Biso  1.000000 H
   H6         1.0    -0.194822     -0.201926     -0.510299     Biso  1.000000 H
   H7         1.0    -0.252374     -0.806672     -0.658404     Biso  1.000000 H
   H8         1.0    -0.252570     -0.306805     -0.658083     Biso  1.000000 H
   H9         1.0    -0.372968     -0.556743     -0.967063     Biso  1.000000 H
   H10        1.0    -0.371820     -0.057176     -0.967777     Biso  1.000000 H
   H11        1.0    -0.305220     -0.798238     -0.739783     Biso  1.000000 H
   H12        1.0    -0.305151     -0.298488     -0.739605     Biso  1.000000 H
   H13        1.0    -0.247440     -0.693539     -0.592103     Biso  1.000000 H
   H14        1.0    -0.247324     -0.193517     -0.591952     Biso  1.000000 H
   H15        1.0    -0.128283     -0.443588     -0.283313     Biso  1.000000 H
   H16        1.0    -0.129205     -0.941830     -0.285114     Biso  1.000000 H
   H17        1.0    -0.073305     -0.042918     -0.138656     Biso  1.000000 H
   H18        1.0    -0.070126     -0.548400     -0.135808     Biso  1.000000 H
   H19        1.0    -0.056992     -0.747922     -0.183262     Biso  1.000000 H
   H20        1.0    -0.058819     -0.251719     -0.182023     Biso  1.000000 H
   H21        1.0    -0.352720     -0.868146     -0.934876     Biso  1.000000 H
   H22        1.0    -0.352795     -0.368709     -0.934860     Biso  1.000000 H
   H23        1.0    -0.147142     -0.631121     -0.316272     Biso  1.000000 H
   H24        1.0    -0.148729     -0.131874     -0.316085     Biso  1.000000 H
   H25        1.0    -0.089433     -0.688431     -0.284889     Biso  1.000000 H
   H26        1.0    -0.090981     -0.189167     -0.284406     Biso  1.000000 H
   H27        1.0    -0.161081     -0.810847     -0.466269     Biso  1.000000 H
   H28        1.0    -0.160971     -0.310981     -0.465875     Biso  1.000000 H
   H29        1.0    -0.410566     -0.810818     -0.965863     Biso  1.000000 H
   H30        1.0    -0.410539     -0.311304     -0.966005     Biso  1.000000 H
   H31        1.0    -0.338809     -0.689114     -0.784449     Biso  1.000000 H
   H32        1.0    -0.338821     -0.189059     -0.784813     Biso  1.000000 H
   H33        1.0    -0.103348     -0.866143     -0.184967     Biso  1.000000 H
   H34        1.0    -0.105099     -0.369963     -0.185294     Biso  1.000000 H
   H35        1.0    -0.194154     -0.749715     -0.568229     Biso  1.000000 H
   H36        1.0    -0.194213     -0.249755     -0.567867     Biso  1.000000 H
   H37        1.0    -0.319000     -0.048775     -0.886466     Biso  1.000000 H
   H38        1.0    -0.319921     -0.548347     -0.885669     Biso  1.000000 H
   H39        1.0    -0.305724     -0.750519     -0.682184     Biso  1.000000 H
   H40        1.0    -0.305834     -0.250635     -0.682150     Biso  1.000000 H
   H41        1.0    -0.180991     -0.452007     -0.364737     Biso  1.000000 H
   H42        1.0    -0.181627     -0.950964     -0.366421     Biso  1.000000 H
   H43        1.0    -0.122910     -0.556883     -0.217231     Biso  1.000000 H
   H44        1.0    -0.124697     -0.053710     -0.219824     Biso  1.000000 H
   H45        1.0    -0.056034     -0.796054     -0.240568     Biso  1.000000 H
   H46        1.0    -0.056910     -0.299337     -0.239128     Biso  1.000000 H
   H47        1.0    -0.181019     -0.499809     -0.556842     Biso  1.000000 H
   H48        1.0    -0.181180     -0.999713     -0.557903     Biso  1.000000 H
   H49        1.0    -0.319048     -0.500520     -0.693041     Biso  1.000000 H
   H50        1.0    -0.319029     -0.000669     -0.693781     Biso  1.000000 H
   H51        1.0    -0.214092     -0.561117     -0.659446     Biso  1.000000 H
   H52        1.0    -0.213932     -0.061030     -0.660286     Biso  1.000000 H
   H53        1.0    -0.285432     -0.439362     -0.840748     Biso  1.000000 H
   H54        1.0    -0.285656     -0.938991     -0.841573     Biso  1.000000 H
   H55        1.0    -0.752028     -0.806199     -0.657893     Biso  1.000000 H
   H56        1.0    -0.750450     -0.310618     -0.655511     Biso  1.000000 H
   H57        1.0    -0.694114     -0.701978     -0.510106     Biso  1.000000 H
   H58        1.0    -0.694439     -0.202538     -0.509534     Biso  1.000000 H
   H59        1.0    -0.569418     -0.500490     -0.193186     Biso  1.000000 H
   H60        1.0    -0.570075     -0.000384     -0.193400     Biso  1.000000 H
   H61        1.0    -0.770449     -0.619367     -0.689795     Biso  1.000000 H
   H62        1.0    -0.773578     -0.117996     -0.692863     Biso  1.000000 H
   H63        1.0    -0.536380     -0.439236     -0.090744     Biso  1.000000 H
   H64        1.0    -0.535681     -0.939257     -0.090837     Biso  1.000000 H
   H65        1.0    -0.285982     -0.439219     -0.590847     Biso  1.000000 H
   H66        1.0    -0.286244     -0.939244     -0.592030     Biso  1.000000 H
   H67        1.0    -0.728117     -0.881682     -0.559595     Biso  1.000000 H
   H68        1.0    -0.728075     -0.382634     -0.559040     Biso  1.000000 H
   H69        1.0    -0.804514     -0.797329     -0.739284     Biso  1.000000 H
   H70        1.0    -0.803729     -0.302932     -0.736993     Biso  1.000000 H
   H71        1.0    -0.746854     -0.693348     -0.591462     Biso  1.000000 H
   H72        1.0    -0.747273     -0.194663     -0.590891     Biso  1.000000 H
   H73        1.0    -0.628231     -0.443430     -0.282966     Biso  1.000000 H
   H74        1.0    -0.627906     -0.943631     -0.283348     Biso  1.000000 H
   H75        1.0    -0.570413     -0.048143     -0.135774     Biso  1.000000 H
   H76        1.0    -0.569841     -0.548152     -0.135505     Biso  1.000000 H
   H77        1.0    -0.646713     -0.631739     -0.315414     Biso  1.000000 H
   H78        1.0    -0.647328     -0.131536     -0.315200     Biso  1.000000 H
   H79        1.0    -0.214128     -0.560969     -0.409509     Biso  1.000000 H
   H80        1.0    -0.214684     -0.060839     -0.410115     Biso  1.000000 H
   H81        1.0    -0.909070     -0.805314     -0.965177     Biso  1.000000 H
   H82        1.0    -0.907754     -0.320019     -0.962366     Biso  1.000000 H
   H83        1.0    -0.838616     -0.688531     -0.784081     Biso  1.000000 H
   H84        1.0    -0.829724     -0.200236     -0.775166     Biso  1.000000 H
   H85        1.0    -0.603153     -0.868352     -0.184491     Biso  1.000000 H
   H86        1.0    -0.605575     -0.368300     -0.184760     Biso  1.000000 H
   H87        1.0    -0.021566     -0.618072     -0.190697     Biso  1.000000 H
   H88        1.0    -0.024957     -0.116543     -0.190900     Biso  1.000000 H
   H89        1.0    -0.805097     -0.749826     -0.681519     Biso  1.000000 H
   H90        1.0    -0.803543     -0.254643     -0.679561     Biso  1.000000 H
   H91        1.0    -0.680934     -0.452066     -0.364338     Biso  1.000000 H
   H92        1.0    -0.680694     -0.952059     -0.364770     Biso  1.000000 H
   H93        1.0    -0.622766     -0.556666     -0.216886     Biso  1.000000 H
   H94        1.0    -0.623601     -0.056496     -0.217080     Biso  1.000000 H
   H95        1.0    -0.818823     -0.501725     -0.692699     Biso  1.000000 H
   H96        1.0    -0.818345     -0.999481     -0.693119     Biso  1.000000 H
   H97        1.0    -0.319548     -0.500632     -0.943285     Biso  1.000000 H
   H98        1.0    -0.318904     -0.000902     -0.943904     Biso  1.000000 H
   H99        1.0    -0.785615     -0.440266     -0.590088     Biso  1.000000 H
   H100       1.0    -0.785945     -0.938973     -0.590930     Biso  1.000000 H
   H101       1.0    -0.713847     -0.561253     -0.408721     Biso  1.000000 H
   H102       1.0    -0.714587     -0.061012     -0.409928     Biso  1.000000 H
   H103       1.0    -0.681530     -0.499633     -0.306647     Biso  1.000000 H
   H104       1.0    -0.681391     -0.999720     -0.307188     Biso  1.000000 H
   H105       1.0    -0.877380     -0.445478     -0.782730     Biso  1.000000 H
   H106       1.0    -0.875393     -0.937530     -0.781997     Biso  1.000000 H
   H107       1.0    -0.819735     -0.047797     -0.636498     Biso  1.000000 H
   H108       1.0    -0.818850     -0.549308     -0.634854     Biso  1.000000 H
   H109       1.0    -0.694144     -0.749693     -0.318029     Biso  1.000000 H
   H110       1.0    -0.694924     -0.249342     -0.317100     Biso  1.000000 H
   H111       1.0    -0.895655     -0.630643     -0.814621     Biso  1.000000 H
   H112       1.0    -0.887823     -0.143503     -0.806680     Biso  1.000000 H
   H113       1.0    -0.660758     -0.810899     -0.215613     Biso  1.000000 H
   H114       1.0    -0.663066     -0.310719     -0.215729     Biso  1.000000 H
   H115       1.0    -0.589057     -0.689005     -0.034401     Biso  1.000000 H
   H116       1.0    -0.591240     -0.188791     -0.034312     Biso  1.000000 H
   H117       1.0    -0.853060     -0.867644     -0.684825     Biso  1.000000 H
   H118       1.0    -0.851203     -0.372269     -0.680121     Biso  1.000000 H
   H119       1.0    -0.181470     -0.499804     -0.307202     Biso  1.000000 H
   H120       1.0    -0.182129     -0.998388     -0.308602     Biso  1.000000 H
   H121       1.0    -0.930148     -0.454673     -0.863821     Biso  1.000000 H
   H122       1.0    -0.927896     -0.941958     -0.864195     Biso  1.000000 H
   H123       1.0    -0.871735     -0.558211     -0.716066     Biso  1.000000 H
   H124       1.0    -0.873206     -0.054632     -0.718056     Biso  1.000000 H
   H125       1.0    -0.752589     -0.806774     -0.408239     Biso  1.000000 H
   H126       1.0    -0.752806     -0.306534     -0.406468     Biso  1.000000 H
   H127       1.0    -0.694662     -0.701881     -0.260483     Biso  1.000000 H
   H128       1.0    -0.695507     -0.201384     -0.259829     Biso  1.000000 H
   H129       1.0    -0.771465     -0.618743     -0.439817     Biso  1.000000 H
   H130       1.0    -0.772093     -0.118531     -0.440923     Biso  1.000000 H
   H131       1.0    -0.964435     -0.561828     -0.909852     Biso  1.000000 H
   H132       1.0    -0.728465     -0.881658     -0.309994     Biso  1.000000 H
   H133       1.0    -0.728902     -0.381655     -0.309497     Biso  1.000000 H
   H134       1.0    -0.929204     -0.502593     -0.806022     Biso  1.000000 H
   H135       1.0    -0.927059     -0.993755     -0.809918     Biso  1.000000 H
   H136       1.0    -0.805293     -0.798287     -0.489716     Biso  1.000000 H
   H137       1.0    -0.805579     -0.298332     -0.487730     Biso  1.000000 H
   H138       1.0    -0.003063     -0.803501     -0.159219     Biso  1.000000 H
   H139       1.0    -0.004500     -0.307501     -0.157560     Biso  1.000000 H
   H140       1.0    -0.747466     -0.693543     -0.341922     Biso  1.000000 H
   H141       1.0    -0.748203     -0.193153     -0.341048     Biso  1.000000 H
   H142       1.0    -0.627197     -0.443407     -0.033106     Biso  1.000000 H
   H143       1.0    -0.626401     -0.943734     -0.033348     Biso  1.000000 H
   H144       1.0    -0.943850     -0.748368     -0.818443     Biso  1.000000 H
   H145       1.0    -0.934397     -0.262085     -0.810653     Biso  1.000000 H
   H146       1.0    -0.122491     -0.556756     -0.466980     Biso  1.000000 H
   H147       1.0    -0.122834     -0.056628     -0.467804     Biso  1.000000 H
   H148       1.0    -0.646407     -0.631385     -0.065531     Biso  1.000000 H
   H149       1.0    -0.648790     -0.131279     -0.065193     Biso  1.000000 H
   H150       1.0    -0.910354     -0.809872     -0.715713     Biso  1.000000 H
   H151       1.0    -0.909107     -0.315625     -0.712843     Biso  1.000000 H
   H152       1.0    -0.838824     -0.689188     -0.533921     Biso  1.000000 H
   H153       1.0    -0.839176     -0.189029     -0.531967     Biso  1.000000 H
   H154       1.0    -0.805793     -0.750569     -0.432109     Biso  1.000000 H
   H155       1.0    -0.806372     -0.250476     -0.430360     Biso  1.000000 H
   H156       1.0    -0.680376     -0.451719     -0.114585     Biso  1.000000 H
   H157       1.0    -0.679978     -0.951916     -0.114739     Biso  1.000000 H
   H158       1.0    -0.944098     -0.701041     -0.760368     Biso  1.000000 H
   H159       1.0    -0.937192     -0.213456     -0.752895     Biso  1.000000 H
   H160       1.0    -0.180436     -0.452191     -0.614484     Biso  1.000000 H
   H161       1.0    -0.180481     -0.952077     -0.615524     Biso  1.000000 H
   H162       1.0    -0.818883     -0.500765     -0.442840     Biso  1.000000 H
   H163       1.0    -0.819554     -0.000598     -0.443429     Biso  1.000000 H
   H164       1.0    -0.305905     -0.749981     -0.932146     Biso  1.000000 H
   H165       1.0    -0.306001     -0.250655     -0.932542     Biso  1.000000 H
   H166       1.0    -0.786579     -0.439132     -0.340574     Biso  1.000000 H
   H167       1.0    -0.786222     -0.939066     -0.341036     Biso  1.000000 H
   H168       1.0    -0.714334     -0.560762     -0.159177     Biso  1.000000 H
   H169       1.0    -0.715583     -0.060760     -0.159512     Biso  1.000000 H
   H170       1.0    -0.979726     -0.877981     -0.808212     Biso  1.000000 H
   H171       1.0    -0.979993     -0.385693     -0.809817     Biso  1.000000 H
   H172       1.0    -0.377158     -0.443526     -0.783274     Biso  1.000000 H
   H173       1.0    -0.377409     -0.943633     -0.783612     Biso  1.000000 H
   H174       1.0    -0.680399     -0.499631     -0.057049     Biso  1.000000 H
   H175       1.0    -0.680679     -0.999410     -0.056919     Biso  1.000000 H
   H176       1.0    -0.996949     -0.691935     -0.841577     Biso  1.000000 H
   H177       1.0    -0.987899     -0.206973     -0.833581     Biso  1.000000 H
   H178       1.0    -0.877420     -0.444010     -0.532449     Biso  1.000000 H
   H179       1.0    -0.877509     -0.943648     -0.533530     Biso  1.000000 H
   H180       1.0    -0.820120     -0.048399     -0.385960     Biso  1.000000 H
   H181       1.0    -0.819472     -0.548311     -0.385125     Biso  1.000000 H
   H182       1.0    -0.694276     -0.749183     -0.067887     Biso  1.000000 H
   H183       1.0    -0.696650     -0.248992     -0.067372     Biso  1.000000 H
   H184       1.0    -0.896375     -0.631710     -0.565090     Biso  1.000000 H
   H185       1.0    -0.897507     -0.132301     -0.565083     Biso  1.000000 H
   H186       1.0    -0.319406     -0.048420     -0.636190     Biso  1.000000 H
   H187       1.0    -0.319532     -0.548257     -0.635459     Biso  1.000000 H
   H188       1.0    -0.853468     -0.868443     -0.434772     Biso  1.000000 H
   H189       1.0    -0.853338     -0.368526     -0.432485     Biso  1.000000 H
   H190       1.0    -0.194442     -0.749059     -0.318525     Biso  1.000000 H
   H191       1.0    -0.195383     -0.250212     -0.320474     Biso  1.000000 H
   H192       1.0    -0.930059     -0.452948     -0.613835     Biso  1.000000 H
   H193       1.0    -0.929950     -0.951864     -0.615048     Biso  1.000000 H
   H194       1.0    -0.872198     -0.556978     -0.466513     Biso  1.000000 H
   H195       1.0    -0.872939     -0.056722     -0.467418     Biso  1.000000 H
   H196       1.0    -0.751648     -0.806017     -0.158422     Biso  1.000000 H
   H197       1.0    -0.754048     -0.305487     -0.156860     Biso  1.000000 H
   H198       1.0    -0.694466     -0.701258     -0.010435     Biso  1.000000 H
   H199       1.0    -0.695217     -0.201628     -0.008783     Biso  1.000000 H
   H200       1.0    -0.771970     -0.618216     -0.190318     Biso  1.000000 H
   H201       1.0    -0.773696     -0.117875     -0.190586     Biso  1.000000 H
   H202       1.0    -0.964127     -0.562212     -0.658894     Biso  1.000000 H
   H203       1.0    -0.964720     -0.061618     -0.660685     Biso  1.000000 H
   H204       1.0    -0.103506     -0.868247     -0.434859     Biso  1.000000 H
   H205       1.0    -0.103437     -0.368456     -0.434568     Biso  1.000000 H
   H206       1.0    -0.726192     -0.880893     -0.059613     Biso  1.000000 H
   H207       1.0    -0.727987     -0.381847     -0.058665     Biso  1.000000 H
   H208       1.0    -0.930662     -0.500308     -0.556017     Biso  1.000000 H
   H209       1.0    -0.930856     -0.999785     -0.557776     Biso  1.000000 H
   H210       1.0    -0.804594     -0.797792     -0.240006     Biso  1.000000 H
   H211       1.0    -0.806799     -0.296920     -0.238097     Biso  1.000000 H
   H212       1.0    -0.747436     -0.692954     -0.091898     Biso  1.000000 H
   H213       1.0    -0.749687     -0.192455     -0.089398     Biso  1.000000 H
   H214       1.0    -0.943859     -0.749663     -0.568028     Biso  1.000000 H
   H215       1.0    -0.943878     -0.250367     -0.565916     Biso  1.000000 H
   H216       1.0    -0.910953     -0.810931     -0.466047     Biso  1.000000 H
   H217       1.0    -0.911174     -0.311306     -0.463888     Biso  1.000000 H
   H218       1.0    -0.839312     -0.688789     -0.284497     Biso  1.000000 H
   H219       1.0    -0.839971     -0.188814     -0.282503     Biso  1.000000 H
   H220       1.0    -0.804443     -0.749601     -0.182662     Biso  1.000000 H
   H221       1.0    -0.807465     -0.249391     -0.180255     Biso  1.000000 H
   H222       1.0    -0.396523     -0.631683     -0.815455     Biso  1.000000 H
   H223       1.0    -0.396503     -0.131691     -0.816191     Biso  1.000000 H
   H224       1.0    -0.944479     -0.701966     -0.510385     Biso  1.000000 H
   H225       1.0    -0.944854     -0.202312     -0.508819     Biso  1.000000 H
   H226       1.0    -0.819308     -0.500229     -0.192990     Biso  1.000000 H
   H227       1.0    -0.820081     -0.999583     -0.193586     Biso  1.000000 H
   H228       1.0    -0.161391     -0.809213     -0.216760     Biso  1.000000 H
   H229       1.0    -0.162731     -0.312378     -0.216032     Biso  1.000000 H
   H230       1.0    -0.785551     -0.439253     -0.090306     Biso  1.000000 H
   H231       1.0    -0.784604     -0.938041     -0.089757     Biso  1.000000 H
   H232       1.0    -0.978298     -0.881815     -0.560507     Biso  1.000000 H
   H233       1.0    -0.978175     -0.382361     -0.559275     Biso  1.000000 H
   H234       1.0    -0.089740     -0.687437     -0.035309     Biso  1.000000 H
   H235       1.0    -0.097648     -0.199585     -0.042134     Biso  1.000000 H
   H236       1.0    -0.997166     -0.693518     -0.591825     Biso  1.000000 H
   H237       1.0    -0.997452     -0.194468     -0.590525     Biso  1.000000 H
   H238       1.0    -0.877992     -0.443046     -0.282781     Biso  1.000000 H
   H239       1.0    -0.878318     -0.943024     -0.284086     Biso  1.000000 H
   H240       1.0    -0.820800     -0.046992     -0.135651     Biso  1.000000 H
   H241       1.0    -0.819826     -0.548045     -0.135463     Biso  1.000000 H
   H242       1.0    -0.146668     -0.631782     -0.565563     Biso  1.000000 H
   H243       1.0    -0.146427     -0.131933     -0.565212     Biso  1.000000 H
   H244       1.0    -0.896756     -0.631293     -0.315879     Biso  1.000000 H
   H245       1.0    -0.897678     -0.131402     -0.314032     Biso  1.000000 H
   H246       1.0    -0.853046     -0.867069     -0.184276     Biso  1.000000 H
   H247       1.0    -0.854557     -0.367493     -0.183566     Biso  1.000000 H
   H248       1.0    -0.930699     -0.451632     -0.364240     Biso  1.000000 H
   H249       1.0    -0.930378     -0.952050     -0.365720     Biso  1.000000 H
   H250       1.0    -0.872691     -0.556353     -0.216954     Biso  1.000000 H
   H251       1.0    -0.873866     -0.055617     -0.217015     Biso  1.000000 H
   H252       1.0    -0.964158     -0.560911     -0.409007     Biso  1.000000 H
   H253       1.0    -0.964467     -0.060833     -0.410249     Biso  1.000000 H
   H254       1.0    -0.353159     -0.868479     -0.684823     Biso  1.000000 H
   H255       1.0    -0.353452     -0.368549     -0.684989     Biso  1.000000 H
   H256       1.0    -0.931206     -0.499313     -0.306649     Biso  1.000000 H
   H257       1.0    -0.931391     -0.999304     -0.307799     Biso  1.000000 H
   H258       1.0    -0.944367     -0.749144     -0.318150     Biso  1.000000 H
   H259       1.0    -0.945143     -0.249253     -0.315838     Biso  1.000000 H
   H260       1.0    -0.910022     -0.809410     -0.215997     Biso  1.000000 H
   H261       1.0    -0.912407     -0.310068     -0.214173     Biso  1.000000 H
   H262       1.0    -0.839344     -0.687915     -0.035036     Biso  1.000000 H
   H263       1.0    -0.845346     -0.187116     -0.030334     Biso  1.000000 H
   H264       1.0    -0.070023     -0.048125     -0.386372     Biso  1.000000 H
   H265       1.0    -0.069878     -0.548191     -0.385499     Biso  1.000000 H
   H266       1.0    -0.944949     -0.701023     -0.260831     Biso  1.000000 H
   H267       1.0    -0.945859     -0.201171     -0.258703     Biso  1.000000 H
   H268       1.0    -0.127628     -0.443659     -0.533044     Biso  1.000000 H
   H269       1.0    -0.127866     -0.943515     -0.534120     Biso  1.000000 H
   H270       1.0    -0.979339     -0.881309     -0.312882     Biso  1.000000 H
   H271       1.0    -0.978856     -0.381448     -0.309271     Biso  1.000000 H
   H272       1.0    -0.247690     -0.693142     -0.842033     Biso  1.000000 H
   H273       1.0    -0.249217     -0.194387     -0.841164     Biso  1.000000 H
   H274       1.0    -0.997664     -0.693031     -0.342381     Biso  1.000000 H
   H275       1.0    -0.998400     -0.193134     -0.340312     Biso  1.000000 H
   H276       1.0    -0.877467     -0.445041     -0.033101     Biso  1.000000 H
   H277       1.0    -0.875593     -0.934068     -0.033528     Biso  1.000000 H
   H278       1.0    -0.430214     -0.451901     -0.864658     Biso  1.000000 H
   H279       1.0    -0.430247     -0.951959     -0.864968     Biso  1.000000 H
   H280       1.0    -0.895718     -0.629791     -0.066239     Biso  1.000000 H
   H281       1.0    -0.905923     -0.131462     -0.063152     Biso  1.000000 H
   H282       1.0    -0.305341     -0.797510     -0.989877     Biso  1.000000 H
   H283       1.0    -0.305571     -0.298469     -0.990157     Biso  1.000000 H
   H284       1.0    -0.930570     -0.452704     -0.114523     Biso  1.000000 H
   H285       1.0    -0.928464     -0.943043     -0.115444     Biso  1.000000 H
   H286       1.0    -0.372425     -0.556647     -0.716893     Biso  1.000000 H
   H287       1.0    -0.372346     -0.056856     -0.717495     Biso  1.000000 H
   H288       1.0    -0.252888     -0.806378     -0.408544     Biso  1.000000 H
   H289       1.0    -0.253892     -0.307161     -0.408903     Biso  1.000000 H
   H290       1.0    -0.964534     -0.560286     -0.159654     Biso  1.000000 H
   H291       1.0    -0.966668     -0.059312     -0.159866     Biso  1.000000 H
   H292       1.0    -0.931072     -0.500927     -0.057277     Biso  1.000000 H
   H293       1.0    -0.930871     -0.989310     -0.057780     Biso  1.000000 H
   H294       1.0    -0.194957     -0.701190     -0.261011     Biso  1.000000 H
   H295       1.0    -0.198473     -0.203079     -0.263283     Biso  1.000000 H
   H296       1.0    -0.945081     -0.746982     -0.068691     Biso  1.000000 H
   H297       1.0    -0.947972     -0.251198     -0.068222     Biso  1.000000 H
   H298       1.0    -0.944739     -0.699055     -0.011037     Biso  1.000000 H
   H299       1.0    -0.947639     -0.207990     -0.007749     Biso  1.000000 H
   H300       1.0    -0.228198     -0.881431     -0.810200     Biso  1.000000 H
   H301       1.0    -0.227206     -0.382278     -0.809462     Biso  1.000000 H
   H302       1.0    -0.976783     -0.871168     -0.062788     Biso  1.000000 H
   H303       1.0    -0.977908     -0.382937     -0.058428     Biso  1.000000 H
   H304       1.0    -0.997769     -0.690491     -0.092439     Biso  1.000000 H
   H305       1.0    -0.003213     -0.195832     -0.088220     Biso  1.000000 H
   H306       1.0    -0.035750     -0.440011     -0.090529     Biso  1.000000 H
   H307       1.0    -0.033838     -0.929192     -0.092800     Biso  1.000000 H
   H308       1.0    -0.271682     -0.618480     -0.440633     Biso  1.000000 H
   H309       1.0    -0.272187     -0.118358     -0.441285     Biso  1.000000 H
   H310       1.0    -0.036334     -0.438985     -0.340612     Biso  1.000000 H
   H311       1.0    -0.036650     -0.939224     -0.342976     Biso  1.000000 H
   H312       1.0    -0.272445     -0.618673     -0.940856     Biso  1.000000 H
   H313       1.0    -0.270033     -0.118416     -0.941364     Biso  1.000000 H
   H314       1.0    -0.464070     -0.560923     -0.909397     Biso  1.000000 H
   H315       1.0    -0.464357     -0.060771     -0.909680     Biso  1.000000 H
   H316       1.0    -0.230601     -0.880715     -0.312431     Biso  1.000000 H
   H317       1.0    -0.229267     -0.381952     -0.309857     Biso  1.000000 H
   H318       1.0    -0.069225     -0.500548     -0.443121     Biso  1.000000 H
   H319       1.0    -0.069507     -0.000462     -0.444081     Biso  1.000000 H
   H320       1.0    -0.194788     -0.701684     -0.760623     Biso  1.000000 H
   H321       1.0    -0.197224     -0.203197     -0.758921     Biso  1.000000 H
   H322       1.0    -0.252206     -0.805954     -0.908451     Biso  1.000000 H
   H323       1.0    -0.252231     -0.306719     -0.908668     Biso  1.000000 H
   H324       1.0    -0.430434     -0.499723     -0.807071     Biso  1.000000 H
   H325       1.0    -0.430832     -0.999747     -0.807435     Biso  1.000000 H
   H326       1.0    -0.305663     -0.798100     -0.489954     Biso  1.000000 H
   H327       1.0    -0.306325     -0.298657     -0.490376     Biso  1.000000 H
   H328       1.0    -0.247803     -0.692944     -0.342436     Biso  1.000000 H
   H329       1.0    -0.249104     -0.194227     -0.344904     Biso  1.000000 H
   H330       1.0    -0.128009     -0.444469     -0.033431     Biso  1.000000 H
   H331       1.0    -0.127940     -0.935021     -0.036834     Biso  1.000000 H
   H332       1.0    -0.056106     -0.750305     -0.432497     Biso  1.000000 H
   H333       1.0    -0.055953     -0.250414     -0.431235     Biso  1.000000 H
   H334       1.0    -0.443805     -0.749657     -0.817895     Biso  1.000000 H
   H335       1.0    -0.443866     -0.249616     -0.818281     Biso  1.000000 H
   H336       1.0    -0.147895     -0.630268     -0.066381     Biso  1.000000 H
   H337       1.0    -0.147308     -0.137758     -0.066434     Biso  1.000000 H
   H338       1.0    -0.089086     -0.689243     -0.534399     Biso  1.000000 H
   H339       1.0    -0.089013     -0.189455     -0.533581     Biso  1.000000 H
   H340       1.0    -0.160602     -0.810976     -0.716040     Biso  1.000000 H
   H341       1.0    -0.159832     -0.312094     -0.714778     Biso  1.000000 H
   H342       1.0    -0.410751     -0.811012     -0.715912     Biso  1.000000 H
   H343       1.0    -0.410911     -0.310966     -0.716129     Biso  1.000000 H
   H344       1.0    -0.338707     -0.689209     -0.534343     Biso  1.000000 H
   H345       1.0    -0.339422     -0.189207     -0.534760     Biso  1.000000 H
   H346       1.0    -0.194259     -0.749266     -0.818314     Biso  1.000000 H
   H347       1.0    -0.197453     -0.251454     -0.816307     Biso  1.000000 H
   H348       1.0    -0.306272     -0.750296     -0.432438     Biso  1.000000 H
   H349       1.0    -0.307283     -0.250957     -0.432948     Biso  1.000000 H
   H350       1.0    -0.181100     -0.452722     -0.114835     Biso  1.000000 H
   H351       1.0    -0.181329     -0.946254     -0.117337     Biso  1.000000 H
   H352       1.0    -0.055474     -0.798172     -0.489958     Biso  1.000000 H
   H353       1.0    -0.054971     -0.298197     -0.488638     Biso  1.000000 H
   H354       1.0    -0.181150     -0.500659     -0.806610     Biso  1.000000 H
   H355       1.0    -0.180726     -0.999298     -0.808633     Biso  1.000000 H
   H356       1.0    -0.501627     -0.806430     -0.908134     Biso  1.000000 H
   H357       1.0    -0.502146     -0.306559     -0.908455     Biso  1.000000 H
   H358       1.0    -0.444193     -0.701911     -0.760312     Biso  1.000000 H
   H359       1.0    -0.444231     -0.201801     -0.760806     Biso  1.000000 H
   H360       1.0    -0.319252     -0.500582     -0.443245     Biso  1.000000 H
   H361       1.0    -0.319815     -0.000467     -0.444048     Biso  1.000000 H
   H362       1.0    -0.214637     -0.561333     -0.909727     Biso  1.000000 H
   H363       1.0    -0.213315     -0.060491     -0.910781     Biso  1.000000 H
   H364       1.0    -0.521661     -0.618405     -0.940460     Biso  1.000000 H
   H365       1.0    -0.521686     -0.118437     -0.940654     Biso  1.000000 H
   H366       1.0    -0.286652     -0.439491     -0.341105     Biso  1.000000 H
   H367       1.0    -0.287631     -0.938725     -0.342914     Biso  1.000000 H
   H368       1.0    -0.214676     -0.561012     -0.159820     Biso  1.000000 H
   H369       1.0    -0.214777     -0.059910     -0.160728     Biso  1.000000 H
   H370       1.0    -0.021652     -0.618485     -0.440060     Biso  1.000000 H
   H371       1.0    -0.021931     -0.118396     -0.441094     Biso  1.000000 H
   H372       1.0    -0.271820     -0.618530     -0.690497     Biso  1.000000 H
   H373       1.0    -0.271428     -0.118553     -0.691267     Biso  1.000000 H
   H374       1.0    -0.478015     -0.881752     -0.809831     Biso  1.000000 H
   H375       1.0    -0.477891     -0.381824     -0.809345     Biso  1.000000 H
   H376       1.0    -0.181514     -0.500473     -0.057207     Biso  1.000000 H
   H377       1.0    -0.176071     -0.993937     -0.058922     Biso  1.000000 H
   H378       1.0    -0.002711     -0.806369     -0.408482     Biso  1.000000 H
   H379       1.0    -0.002654     -0.306510     -0.406979     Biso  1.000000 H
   H380       1.0    -0.122425     -0.557662     -0.716713     Biso  1.000000 H
   H381       1.0    -0.123066     -0.056784     -0.718185     Biso  1.000000 H
   H382       1.0    -0.554684     -0.798055     -0.989531     Biso  1.000000 H
   H383       1.0    -0.555664     -0.298128     -0.989744     Biso  1.000000 H
   H384       1.0    -0.180261     -0.453261     -0.864333     Biso  1.000000 H
   H385       1.0    -0.179843     -0.950666     -0.865194     Biso  1.000000 H
   H386       1.0    -0.497154     -0.693502     -0.841705     Biso  1.000000 H
   H387       1.0    -0.497174     -0.193401     -0.842261     Biso  1.000000 H
   H388       1.0    -0.377643     -0.443697     -0.533171     Biso  1.000000 H
   H389       1.0    -0.377922     -0.943484     -0.533827     Biso  1.000000 H
   H390       1.0    -0.320483     -0.048129     -0.386489     Biso  1.000000 H
   H391       1.0    -0.319717     -0.548325     -0.385658     Biso  1.000000 H
   H392       1.0    -0.194234     -0.748498     -0.068695     Biso  1.000000 H
   H393       1.0    -0.205770     -0.252325     -0.071443     Biso  1.000000 H
   H394       1.0    -0.102851     -0.868368     -0.684930     Biso  1.000000 H
   H395       1.0    -0.103365     -0.370027     -0.682938     Biso  1.000000 H
   H396       1.0    -0.396329     -0.631750     -0.565435     Biso  1.000000 H
   H397       1.0    -0.396912     -0.131697     -0.566004     Biso  1.000000 H
   H398       1.0    -0.146989     -0.631239     -0.815246     Biso  1.000000 H
   H399       1.0    -0.147213     -0.134600     -0.814623     Biso  1.000000 H
   H400       1.0    -0.353706     -0.868252     -0.434998     Biso  1.000000 H
   H401       1.0    -0.354765     -0.368856     -0.435873     Biso  1.000000 H
   H402       1.0    -0.069899     -0.048833     -0.636703     Biso  1.000000 H
   H403       1.0    -0.069613     -0.549182     -0.635262     Biso  1.000000 H
   H404       1.0    -0.127097     -0.444899     -0.782786     Biso  1.000000 H
   H405       1.0    -0.127227     -0.943333     -0.783726     Biso  1.000000 H
   H406       1.0    -0.554881     -0.750204     -0.931974     Biso  1.000000 H
   H407       1.0    -0.555639     -0.250436     -0.931893     Biso  1.000000 H
   H408       1.0    -0.430389     -0.452124     -0.614545     Biso  1.000000 H
   H409       1.0    -0.430734     -0.951937     -0.615138     Biso  1.000000 H
   H410       1.0    -0.372485     -0.556820     -0.467041     Biso  1.000000 H
   H411       1.0    -0.373066     -0.056662     -0.467874     Biso  1.000000 H
   H412       1.0    -0.253007     -0.805791     -0.158799     Biso  1.000000 H
   H413       1.0    -0.254950     -0.308603     -0.159973     Biso  1.000000 H
   H414       1.0    -0.194826     -0.700784     -0.011074     Biso  1.000000 H
   H415       1.0    -0.200623     -0.203208     -0.014698     Biso  1.000000 H
   H416       1.0    -0.569108     -0.500471     -0.942871     Biso  1.000000 H
   H417       1.0    -0.569729     -0.000681     -0.943307     Biso  1.000000 H
   H418       1.0    -0.272324     -0.618474     -0.190930     Biso  1.000000 H
   H419       1.0    -0.272023     -0.117641     -0.191845     Biso  1.000000 H
   H420       1.0    -0.035735     -0.439933     -0.590356     Biso  1.000000 H
   H421       1.0    -0.035866     -0.939322     -0.591758     Biso  1.000000 H
   H422       1.0    -0.535516     -0.439274     -0.840494     Biso  1.000000 H
   H423       1.0    -0.535739     -0.939171     -0.840963     Biso  1.000000 H
   H424       1.0    -0.463421     -0.561045     -0.659164     Biso  1.000000 H
   H425       1.0    -0.464595     -0.060755     -0.659440     Biso  1.000000 H
   H426       1.0    -0.232997     -0.878935     -0.061309     Biso  1.000000 H
   H427       1.0    -0.228663     -0.382481     -0.059637     Biso  1.000000 H
   H428       1.0    -0.068824     -0.501624     -0.692904     Biso  1.000000 H
   H429       1.0    -0.069357     -0.000802     -0.693884     Biso  1.000000 H
   H430       1.0    -0.430884     -0.499911     -0.557014     Biso  1.000000 H
   H431       1.0    -0.431314     -0.999665     -0.557589     Biso  1.000000 H
   H432       1.0    -0.306017     -0.797515     -0.240179     Biso  1.000000 H
   H433       1.0    -0.307812     -0.300285     -0.241376     Biso  1.000000 H
   H434       1.0    -0.248021     -0.692578     -0.092385     Biso  1.000000 H
   H435       1.0    -0.256021     -0.194116     -0.095652     Biso  1.000000 H
   H436       1.0    -0.055812     -0.750251     -0.681831     Biso  1.000000 H
   H437       1.0    -0.054082     -0.252757     -0.681407     Biso  1.000000 H
   H438       1.0    -0.569732     -0.048346     -0.885610     Biso  1.000000 H
   H439       1.0    -0.569449     -0.548309     -0.885352     Biso  1.000000 H
   H440       1.0    -0.443809     -0.749672     -0.568012     Biso  1.000000 H
   H441       1.0    -0.444589     -0.249568     -0.568584     Biso  1.000000 H
   H442       1.0    -0.089365     -0.688748     -0.784478     Biso  1.000000 H
   H443       1.0    -0.090888     -0.192192     -0.779846     Biso  1.000000 H
   H444       1.0    -0.160972     -0.807287     -0.965812     Biso  1.000000 H
   H445       1.0    -0.157395     -0.312915     -0.963780     Biso  1.000000 H
   H446       1.0    -0.411281     -0.810806     -0.466155     Biso  1.000000 H
   H447       1.0    -0.412266     -0.311260     -0.466956     Biso  1.000000 H
   H448       1.0    -0.339214     -0.688957     -0.284585     Biso  1.000000 H
   H449       1.0    -0.340118     -0.189733     -0.285660     Biso  1.000000 H
   H450       1.0    -0.602329     -0.868071     -0.934151     Biso  1.000000 H
   H451       1.0    -0.602643     -0.368536     -0.934402     Biso  1.000000 H
   H452       1.0    -0.306551     -0.749778     -0.182570     Biso  1.000000 H
   H453       1.0    -0.307382     -0.252013     -0.184559     Biso  1.000000 H
   H454       1.0    -0.055149     -0.797602     -0.739689     Biso  1.000000 H
   H455       1.0    -0.053587     -0.301953     -0.737841     Biso  1.000000 H
   H456       1.0    -0.622433     -0.556620     -0.966795     Biso  1.000000 H
   H457       1.0    -0.622828     -0.056922     -0.966862     Biso  1.000000 H
   H458       1.0    -0.502089     -0.806523     -0.658005     Biso  1.000000 H
   H459       1.0    -0.502295     -0.306826     -0.657970     Biso  1.000000 H
   H460       1.0    -0.444247     -0.701944     -0.510398     Biso  1.000000 H
   H461       1.0    -0.445223     -0.201876     -0.511112     Biso  1.000000 H
   H462       1.0    -0.319749     -0.500541     -0.193479     Biso  1.000000 H
   H463       1.0    -0.320368     -0.000070     -0.193891     Biso  1.000000 H
   H464       1.0    -0.520718     -0.618699     -0.690201     Biso  1.000000 H
   H465       1.0    -0.521697     -0.118468     -0.690684     Biso  1.000000 H
   H466       1.0    -0.286406     -0.439790     -0.091003     Biso  1.000000 H
   H467       1.0    -0.286342     -0.938889     -0.091616     Biso  1.000000 H
   H468       1.0    -0.021770     -0.619677     -0.689953     Biso  1.000000 H
   H469       1.0    -0.022563     -0.118705     -0.693065     Biso  1.000000 H
   H470       1.0    -0.478623     -0.881717     -0.560060     Biso  1.000000 H
   H471       1.0    -0.478486     -0.382026     -0.559608     Biso  1.000000 H
   H472       1.0    -0.002260     -0.806335     -0.658294     Biso  1.000000 H
   H473       1.0    -0.001431     -0.308953     -0.655947     Biso  1.000000 H
   H474       1.0    -0.122763     -0.557645     -0.967026     Biso  1.000000 H
   H475       1.0    -0.554816     -0.798022     -0.739377     Biso  1.000000 H
   H476       1.0    -0.555195     -0.298535     -0.739233     Biso  1.000000 H
   H477       1.0    -0.497084     -0.693458     -0.591755     Biso  1.000000 H
   H478       1.0    -0.497820     -0.193357     -0.592435     Biso  1.000000 H
   H479       1.0    -0.378393     -0.443588     -0.283420     Biso  1.000000 H
   H480       1.0    -0.378483     -0.943452     -0.284136     Biso  1.000000 H
   H481       1.0    -0.320004     -0.047974     -0.136124     Biso  1.000000 H
   H482       1.0    -0.320089     -0.548286     -0.135842     Biso  1.000000 H
   H483       1.0    -0.103959     -0.865276     -0.936085     Biso  1.000000 H
   H484       1.0    -0.107339     -0.374337     -0.933206     Biso  1.000000 H
   H485       1.0    -0.396957     -0.631580     -0.315738     Biso  1.000000 H
   H486       1.0    -0.397339     -0.131997     -0.316413     Biso  1.000000 H
   H487       1.0    -0.659968     -0.810611     -0.965333     Biso  1.000000 H
   H488       1.0    -0.660436     -0.311054     -0.964753     Biso  1.000000 H
   H489       1.0    -0.588220     -0.689209     -0.784031     Biso  1.000000 H
   H490       1.0    -0.585578     -0.188320     -0.783383     Biso  1.000000 H
   H491       1.0    -0.353672     -0.867825     -0.185128     Biso  1.000000 H
   H492       1.0    -0.356665     -0.369242     -0.185510     Biso  1.000000 H
   H493       1.0    -0.069637     -0.549556     -0.885669     Biso  1.000000 H
   H494       1.0    -0.555357     -0.750309     -0.681790     Biso  1.000000 H
   H495       1.0    -0.556056     -0.250877     -0.681744     Biso  1.000000 H
   H496       1.0    -0.431108     -0.452154     -0.364798     Biso  1.000000 H
   H497       1.0    -0.431501     -0.951997     -0.365327     Biso  1.000000 H
   H498       1.0    -0.373026     -0.556773     -0.217188     Biso  1.000000 H
   H499       1.0    -0.373145     -0.056484     -0.217492     Biso  1.000000 H
   H500       1.0    -0.568823     -0.500976     -0.692594     Biso  1.000000 H
   H501       1.0    -0.569825     -0.000710     -0.693494     Biso  1.000000 H
   H502       1.0    -0.035752     -0.444431     -0.839524     Biso  1.000000 H
   H503       1.0    -0.034265     -0.936670     -0.840869     Biso  1.000000 H
   H504       1.0    -0.536035     -0.439547     -0.590714     Biso  1.000000 H
   H505       1.0    -0.536295     -0.939161     -0.591240     Biso  1.000000 H
   H506       1.0    -0.463778     -0.561161     -0.409144     Biso  1.000000 H
   H507       1.0    -0.464579     -0.061050     -0.409961     Biso  1.000000 H
   H508       1.0    -0.069357     -0.501520     -0.943137     Biso  1.000000 H
   H509       1.0    -0.431555     -0.499841     -0.307162     Biso  1.000000 H
   H510       1.0    -0.431829     -0.999722     -0.307689     Biso  1.000000 H
   H511       1.0    -0.055485     -0.747640     -0.931716     Biso  1.000000 H
   H512       1.0    -0.045506     -0.261355     -0.926219     Biso  1.000000 H
   H513       1.0    -0.626281     -0.444722     -0.782587     Biso  1.000000 H
   H514       1.0    -0.626728     -0.943246     -0.782970     Biso  1.000000 H
   H515       1.0    -0.570564     -0.048593     -0.636219     Biso  1.000000 H
   H516       1.0    -0.568931     -0.548791     -0.635038     Biso  1.000000 H
   H517       1.0    -0.444193     -0.749578     -0.318244     Biso  1.000000 H
   H518       1.0    -0.445461     -0.249756     -0.318957     Biso  1.000000 H
   H519       1.0    -0.645137     -0.631299     -0.814889     Biso  1.000000 H
   H520       1.0    -0.645423     -0.132015     -0.814359     Biso  1.000000 H
   H521       1.0    -0.411413     -0.810471     -0.216158     Biso  1.000000 H
   H522       1.0    -0.413438     -0.311275     -0.216690     Biso  1.000000 H
   H523       1.0    -0.339393     -0.688816     -0.034686     Biso  1.000000 H
   H524       1.0    -0.342221     -0.189340     -0.036840     Biso  1.000000 H
   H525       1.0    -0.602848     -0.868232     -0.684524     Biso  1.000000 H
   H526       1.0    -0.602544     -0.369082     -0.684036     Biso  1.000000 H
   H527       1.0    -0.679335     -0.453066     -0.863893     Biso  1.000000 H
   H528       1.0    -0.679563     -0.951069     -0.864361     Biso  1.000000 H
   H529       1.0    -0.055776     -0.794864     -0.989961     Biso  1.000000 H
   H530       1.0    -0.052375     -0.307271     -0.987021     Biso  1.000000 H
   H531       1.0    -0.621817     -0.557338     -0.716361     Biso  1.000000 H
   H532       1.0    -0.622985     -0.056789     -0.717917     Biso  1.000000 H
   H533       1.0    -0.502651     -0.806730     -0.408215     Biso  1.000000 H
   H534       1.0    -0.503646     -0.306872     -0.408346     Biso  1.000000 H
   H535       1.0    -0.444702     -0.701828     -0.260661     Biso  1.000000 H
   H536       1.0    -0.446279     -0.201898     -0.261761     Biso  1.000000 H
   H537       1.0    -0.521305     -0.618701     -0.440204     Biso  1.000000 H
   H538       1.0    -0.522203     -0.118513     -0.441060     Biso  1.000000 H
   H539       1.0    -0.021866     -0.619345     -0.941062     Biso  1.000000 H
   H540       1.0    -0.713954     -0.561054     -0.909429     Biso  1.000000 H
   H541       1.0    -0.716546     -0.060772     -0.909321     Biso  1.000000 H
   H542       1.0    -0.479078     -0.881740     -0.310096     Biso  1.000000 H
   H543       1.0    -0.479368     -0.381971     -0.310055     Biso  1.000000 H
   H544       1.0    -0.002542     -0.804132     -0.908886     Biso  1.000000 H
   H545       1.0    -0.998992     -0.320481     -0.905955     Biso  1.000000 H
   H546       1.0    -0.679298     -0.501179     -0.806491     Biso  1.000000 H
   H547       1.0    -0.681196     -0.998840     -0.807289     Biso  1.000000 H
   H548       1.0    -0.555434     -0.798272     -0.489618     Biso  1.000000 H
   H549       1.0    -0.556406     -0.298502     -0.489548     Biso  1.000000 H
   H550       1.0    -0.497582     -0.693445     -0.342028     Biso  1.000000 H
   H551       1.0    -0.498603     -0.193518     -0.342976     Biso  1.000000 H
   H552       1.0    -0.378047     -0.443587     -0.033525     Biso  1.000000 H
   H553       1.0    -0.377451     -0.943770     -0.033695     Biso  1.000000 H
   H554       1.0    -0.694026     -0.748800     -0.817616     Biso  1.000000 H
   H555       1.0    -0.689174     -0.250905     -0.816145     Biso  1.000000 H
   H556       1.0    -0.397212     -0.631459     -0.065762     Biso  1.000000 H
   H557       1.0    -0.399565     -0.131699     -0.067194     Biso  1.000000 H
   H558       1.0    -0.660451     -0.810706     -0.715585     Biso  1.000000 H
   H559       1.0    -0.660670     -0.311903     -0.714930     Biso  1.000000 H
   H560       1.0    -0.588469     -0.689363     -0.533826     Biso  1.000000 H
   H561       1.0    -0.588937     -0.189014     -0.533633     Biso  1.000000 H
   H562       1.0    -0.555967     -0.750566     -0.432019     Biso  1.000000 H
   H563       1.0    -0.557090     -0.250723     -0.432151     Biso  1.000000 H
   H564       1.0    -0.431076     -0.452069     -0.114937     Biso  1.000000 H
   H565       1.0    -0.430424     -0.952044     -0.115098     Biso  1.000000 H
   H566       1.0    -0.750732     -0.804169     -0.907837     Biso  1.000000 H
   H567       1.0    -0.750336     -0.308532     -0.906201     Biso  1.000000 H
   H568       1.0    -0.693668     -0.701124     -0.759852     Biso  1.000000 H
   H569       1.0    -0.690869     -0.203441     -0.758614     Biso  1.000000 H
   H570       1.0    -0.568990     -0.500829     -0.442896     Biso  1.000000 H
   H571       1.0    -0.569551     -0.000575     -0.443430     Biso  1.000000 H
   H572       1.0    -0.770593     -0.619019     -0.940606     Biso  1.000000 H
   H573       1.0    -0.777875     -0.115767     -0.940968     Biso  1.000000 H
   H574       1.0    -0.536792     -0.439561     -0.341012     Biso  1.000000 H
   H575       1.0    -0.536867     -0.939157     -0.341057     Biso  1.000000 H
   H576       1.0    -0.464405     -0.561074     -0.159370     Biso  1.000000 H
   H577       1.0    -0.465236     -0.061122     -0.159905     Biso  1.000000 H
   H578       1.0    -0.726354     -0.880323     -0.808761     Biso  1.000000 H
   H579       1.0    -0.727270     -0.383510     -0.808617     Biso  1.000000 H
   H580       1.0    -0.431382     -0.499725     -0.057220     Biso  1.000000 H
   H581       1.0    -0.430856     -0.999861     -0.057489     Biso  1.000000 H
   H582       1.0    -0.803351     -0.795343     -0.989150     Biso  1.000000 H
   H583       1.0    -0.804970     -0.300102     -0.987130     Biso  1.000000 H
   H584       1.0    -0.746635     -0.692169     -0.841083     Biso  1.000000 H
   H585       1.0    -0.743841     -0.195197     -0.839748     Biso  1.000000 H
   H586       1.0    -0.627276     -0.444138     -0.532552     Biso  1.000000 H
   H587       1.0    -0.627594     -0.943659     -0.533246     Biso  1.000000 H
   H588       1.0    -0.570125     -0.048372     -0.385959     Biso  1.000000 H
   H589       1.0    -0.569359     -0.548510     -0.385243     Biso  1.000000 H
   H590       1.0    -0.444292     -0.749502     -0.068181     Biso  1.000000 H
   H591       1.0    -0.447113     -0.249561     -0.069121     Biso  1.000000 H
   H592       1.0    -0.645906     -0.631783     -0.564852     Biso  1.000000 H
   H593       1.0    -0.647491     -0.132146     -0.565260     Biso  1.000000 H
   H594       1.0    -0.603402     -0.868515     -0.434654     Biso  1.000000 H
   H595       1.0    -0.604241     -0.368699     -0.434286     Biso  1.000000 H
   H596       1.0    -0.802696     -0.747089     -0.931690     Biso  1.000000 H
   H597       1.0    -0.806949     -0.254308     -0.928461     Biso  1.000000 H
   H598       1.0    -0.679902     -0.452815     -0.613876     Biso  1.000000 H
   H599       1.0    -0.680286     -0.951942     -0.614612     Biso  1.000000 H
   H600       1.0    -0.622162     -0.557117     -0.466562     Biso  1.000000 H
   H601       1.0    -0.622950     -0.056697     -0.467372     Biso  1.000000 H
   H602       1.0    -0.502422     -0.806600     -0.158354     Biso  1.000000 H
   H603       1.0    -0.504707     -0.306659     -0.158548     Biso  1.000000 H
   H604       1.0    -0.444721     -0.701762     -0.010605     Biso  1.000000 H
   H605       1.0    -0.446505     -0.201808     -0.011304     Biso  1.000000 H
   H606       1.0    -0.819655     -0.501673     -0.942977     Biso  1.000000 H
   H607       1.0    -0.815429     -0.995123     -0.942882     Biso  1.000000 H
   H608       1.0    -0.522124     -0.618494     -0.190464     Biso  1.000000 H
   H609       1.0    -0.523156     -0.118411     -0.191187     Biso  1.000000 H
   H610       1.0    -0.784612     -0.441284     -0.839539     Biso  1.000000 H
   H611       1.0    -0.784986     -0.936974     -0.840341     Biso  1.000000 H
   H612       1.0    -0.713363     -0.561583     -0.658783     Biso  1.000000 H
   H613       1.0    -0.714838     -0.061333     -0.661380     Biso  1.000000 H
   H614       1.0    -0.477955     -0.881825     -0.059904     Biso  1.000000 H
   H615       1.0    -0.478787     -0.381744     -0.059875     Biso  1.000000 H
   H616       1.0    -0.680430     -0.500484     -0.556257     Biso  1.000000 H
   H617       1.0    -0.681139     -0.999745     -0.557269     Biso  1.000000 H
   H618       1.0    -0.555428     -0.798238     -0.239788     Biso  1.000000 H
   H619       1.0    -0.557294     -0.298394     -0.239892     Biso  1.000000 H
   H620       1.0    -0.497738     -0.693414     -0.091999     Biso  1.000000 H
   H621       1.0    -0.500591     -0.193395     -0.092527     Biso  1.000000 H
   H622       1.0    -0.822730     -0.043413     -0.887842     Biso  1.000000 H
   H623       1.0    -0.819406     -0.549630     -0.885437     Biso  1.000000 H
   H624       1.0    -0.693715     -0.749639     -0.567807     Biso  1.000000 H
   H625       1.0    -0.693333     -0.250425     -0.566733     Biso  1.000000 H
   H626       1.0    -0.661021     -0.811063     -0.465815     Biso  1.000000 H
   H627       1.0    -0.662078     -0.311368     -0.465402     Biso  1.000000 H
   H628       1.0    -0.589109     -0.689197     -0.284217     Biso  1.000000 H
   H629       1.0    -0.589751     -0.189036     -0.284025     Biso  1.000000 H
   H630       1.0    -0.853558     -0.864123     -0.935658     Biso  1.000000 H
   H631       1.0    -0.845519     -0.374783     -0.931637     Biso  1.000000 H
   H632       1.0    -0.555731     -0.750437     -0.182208     Biso  1.000000 H
   H633       1.0    -0.557863     -0.250482     -0.182563     Biso  1.000000 H
   H634       1.0    -0.872395     -0.558112     -0.966828     Biso  1.000000 H
   H635       1.0    -0.873858     -0.047164     -0.970988     Biso  1.000000 H
   H636       1.0    -0.121047     -0.053941     -0.971050     Biso  1.000000 H
   H637       1.0    -0.072035     -0.041182     -0.889369     Biso  1.000000 H
   H638       1.0    -0.089008     -0.990105     -0.946139     Biso  1.000000 H
   H639       1.0    -0.985758     -0.108853     -0.874408     Biso  1.000000 H
   H640       1.0    -0.932963     -0.109757     -0.923627     Biso  1.000000 H
   H641       1.0    -0.054773     -0.165117     -0.943820     Biso  1.000000 H
   H642       1.0    -0.970457     -0.015032     -0.922251     Biso  1.000000 H
