# Supplementary material for: Origin and structure of polar domains in doped molecular crystals
Source: Nat Commun. 2016 Nov 8;7:13351. doi: 10.1038/ncomms13351 (PMC5105173; doi:10.1038/ncomms13351)
Supplement: Supplementary Software 6 — L-serine doped glycine_intramolecular H-bond_metastable conformation.cif - corresponds to Supplementary Figure 3f. [file ncomms13351-s7.cif]

#======================================================================

# CRYSTAL DATA

#----------------------------------------------------------------------

data_VESTA_phase_1


_pd_phase_name                         'con_for_cif_4_2_4_exp_vesta_ch2_oh_thi'
_cell_length_a                         20.39960
_cell_length_b                         23.90320
_cell_length_c                         21.83760
_cell_angle_alpha                      90
_cell_angle_beta                       111.78100
_cell_angle_gamma                      90
_symmetry_space_group_name_H-M         'P 1'
_symmetry_Int_Tables_number            1

loop_
_symmetry_equiv_pos_as_xyz
   'x, y, z'

loop_
   _atom_site_label
   _atom_site_occupancy
   _atom_site_fract_x
   _atom_site_fract_y
   _atom_site_fract_z
   _atom_site_adp_type
   _atom_site_B_iso_or_equiv
   _atom_site_type_symbol
   O1         1.0    -0.302007     -0.800078     -0.814312     Biso  1.000000 O
   O2         1.0    -0.300930     -0.300614     -0.813521     Biso  1.000000 O
   O3         1.0    -0.082880     -0.678426     -0.150137     Biso  1.000000 O
   O4         1.0    -0.079413     -0.184489     -0.145698     Biso  1.000000 O
   O5         1.0    -0.331952     -0.680463     -0.899186     Biso  1.000000 O
   O6         1.0    -0.331291     -0.180524     -0.898963     Biso  1.000000 O
   O7         1.0    -0.198621     -0.699500     -0.436566     Biso  1.000000 O
   O8         1.0    -0.197567     -0.199459     -0.435430     Biso  1.000000 O
   O9         1.0    -0.054147     -0.794842     -0.065697     Biso  1.000000 O
   O10        1.0    -0.052100     -0.305908     -0.063224     Biso  1.000000 O
   O11        1.0    -0.168900     -0.818633     -0.351671     Biso  1.000000 O
   O12        1.0    -0.168845     -0.319489     -0.351006     Biso  1.000000 O
   O13        1.0    -0.043677     -0.431201     -0.225936     Biso  1.000000 O
   O14        1.0    -0.044779     -0.928484     -0.229061     Biso  1.000000 O
   O15        1.0    -0.073254     -0.551271     -0.061313     Biso  1.000000 O
   O16        1.0    -0.073157     -0.050385     -0.312573     Biso  1.000000 O
   O17        1.0    -0.073516     -0.550382     -0.311301     Biso  1.000000 O
   O18        1.0    -0.706012     -0.570061     -0.523115     Biso  1.000000 O
   O19        1.0    -0.707093     -0.069314     -0.524947     Biso  1.000000 O
   O20        1.0    -0.825413     -0.048882     -0.813630     Biso  1.000000 O
   O21        1.0    -0.822078     -0.552431     -0.810354     Biso  1.000000 O
   O22        1.0    -0.676442     -0.450045     -0.438407     Biso  1.000000 O
   O23        1.0    -0.677119     -0.949936     -0.439135     Biso  1.000000 O
   O24        1.0    -0.791436     -0.433918     -0.724645     Biso  1.000000 O
   O25        1.0    -0.792907     -0.930139     -0.725900     Biso  1.000000 O
   O26        1.0    -0.581873     -0.680604     -0.149120     Biso  1.000000 O
   O27        1.0    -0.582350     -0.180810     -0.148709     Biso  1.000000 O
   O28        1.0    -0.698086     -0.700074     -0.435850     Biso  1.000000 O
   O29        1.0    -0.698433     -0.199859     -0.435748     Biso  1.000000 O
   O30        1.0    -0.551871     -0.800235     -0.064155     Biso  1.000000 O
   O31        1.0    -0.551767     -0.300333     -0.063805     Biso  1.000000 O
   O32        1.0    -0.668593     -0.819529     -0.351080     Biso  1.000000 O
   O33        1.0    -0.668355     -0.319358     -0.350503     Biso  1.000000 O
   O34        1.0    -0.426220     -0.449543     -0.938839     Biso  1.000000 O
   O35        1.0    -0.427575     -0.949622     -0.939491     Biso  1.000000 O
   O36        1.0    -0.574428     -0.050583     -0.061469     Biso  1.000000 O
   O37        1.0    -0.573226     -0.550437     -0.060855     Biso  1.000000 O
   O38        1.0    -0.927439     -0.455396     -0.939086     Biso  1.000000 O
   O39        1.0    -0.928110     -0.937688     -0.940165     Biso  1.000000 O
   O40        1.0    -0.830941     -0.681083     -0.648344     Biso  1.000000 O
   O41        1.0    -0.831644     -0.182303     -0.648243     Biso  1.000000 O
   O42        1.0    -0.947403     -0.698184     -0.935896     Biso  1.000000 O
   O43        1.0    -0.927325     -0.234168     -0.922050     Biso  1.000000 O
   O44        1.0    -0.801588     -0.800687     -0.563801     Biso  1.000000 O
   O45        1.0    -0.800880     -0.301302     -0.562304     Biso  1.000000 O
   O46        1.0    -0.917462     -0.816654     -0.851369     Biso  1.000000 O
   O47        1.0    -0.912311     -0.336739     -0.845795     Biso  1.000000 O
   O48        1.0    -0.706633     -0.569369     -0.273781     Biso  1.000000 O
   O49        1.0    -0.707328     -0.069520     -0.273786     Biso  1.000000 O
   O50        1.0    -0.823812     -0.051201     -0.562419     Biso  1.000000 O
   O51        1.0    -0.822545     -0.551309     -0.560369     Biso  1.000000 O
   O52        1.0    -0.676656     -0.449653     -0.188932     Biso  1.000000 O
   O53        1.0    -0.677411     -0.949714     -0.189187     Biso  1.000000 O
   O54        1.0    -0.793000     -0.431395     -0.475476     Biso  1.000000 O
   O55        1.0    -0.793729     -0.931490     -0.476358     Biso  1.000000 O
   O56        1.0    -0.698296     -0.699628     -0.186002     Biso  1.000000 O
   O57        1.0    -0.698863     -0.199665     -0.185682     Biso  1.000000 O
   O58        1.0    -0.668346     -0.819089     -0.100899     Biso  1.000000 O
   O59        1.0    -0.668117     -0.319687     -0.100474     Biso  1.000000 O
   O60        1.0    -0.955975     -0.572167     -0.772792     Biso  1.000000 O
   O61        1.0    -0.958386     -0.066923     -0.778442     Biso  1.000000 O
   O62        1.0    -0.925852     -0.452316     -0.687668     Biso  1.000000 O
   O63        1.0    -0.926610     -0.949560     -0.689539     Biso  1.000000 O
   O64        1.0    -0.831641     -0.681216     -0.399114     Biso  1.000000 O
   O65        1.0    -0.831868     -0.180827     -0.397758     Biso  1.000000 O
   O66        1.0    -0.947353     -0.700286     -0.685551     Biso  1.000000 O
   O67        1.0    -0.947597     -0.203033     -0.684815     Biso  1.000000 O
   O68        1.0    -0.801937     -0.800608     -0.314368     Biso  1.000000 O
   O69        1.0    -0.801711     -0.300471     -0.313011     Biso  1.000000 O
   O70        1.0    -0.918101     -0.819646     -0.601174     Biso  1.000000 O
   O71        1.0    -0.917168     -0.320775     -0.598828     Biso  1.000000 O
   O72        1.0    -0.706046     -0.569543     -0.023863     Biso  1.000000 O
   O73        1.0    -0.710057     -0.069164     -0.024235     Biso  1.000000 O
   O74        1.0    -0.823814     -0.050635     -0.311395     Biso  1.000000 O
   O75        1.0    -0.823203     -0.550733     -0.310915     Biso  1.000000 O
   O76        1.0    -0.793335     -0.431495     -0.225817     Biso  1.000000 O
   O77        1.0    -0.793931     -0.930843     -0.226347     Biso  1.000000 O
   O78        1.0    -0.168403     -0.819396     -0.601405     Biso  1.000000 O
   O79        1.0    -0.168145     -0.319221     -0.600138     Biso  1.000000 O
   O80        1.0    -0.052432     -0.799655     -0.314689     Biso  1.000000 O
   O81        1.0    -0.052314     -0.300717     -0.313541     Biso  1.000000 O
   O82        1.0    -0.198162     -0.699669     -0.686048     Biso  1.000000 O
   O83        1.0    -0.197915     -0.199632     -0.685165     Biso  1.000000 O
   O84        1.0    -0.331480     -0.680942     -0.649078     Biso  1.000000 O
   O85        1.0    -0.331322     -0.180775     -0.648631     Biso  1.000000 O
   O86        1.0    -0.956354     -0.570012     -0.523397     Biso  1.000000 O
   O87        1.0    -0.956730     -0.069734     -0.525334     Biso  1.000000 O
   O88        1.0    -0.926880     -0.450043     -0.438523     Biso  1.000000 O
   O89        1.0    -0.927171     -0.950146     -0.440002     Biso  1.000000 O
   O90        1.0    -0.082085     -0.680791     -0.399626     Biso  1.000000 O
   O91        1.0    -0.080963     -0.180856     -0.397821     Biso  1.000000 O
   O92        1.0    -0.448367     -0.699517     -0.936029     Biso  1.000000 O
   O93        1.0    -0.447747     -0.199618     -0.936016     Biso  1.000000 O
   O94        1.0    -0.301793     -0.800496     -0.564205     Biso  1.000000 O
   O95        1.0    -0.301692     -0.300359     -0.563749     Biso  1.000000 O
   O96        1.0    -0.831573     -0.680700     -0.149421     Biso  1.000000 O
   O97        1.0    -0.832268     -0.181293     -0.145325     Biso  1.000000 O
   O98        1.0    -0.948211     -0.699826     -0.436206     Biso  1.000000 O
   O99        1.0    -0.948214     -0.200191     -0.434765     Biso  1.000000 O
   O100       1.0    -0.800889     -0.799801     -0.064057     Biso  1.000000 O
   O101       1.0    -0.802343     -0.302945     -0.063158     Biso  1.000000 O
   O102       1.0    -0.918573     -0.818970     -0.351303     Biso  1.000000 O
   O103       1.0    -0.918197     -0.319426     -0.349880     Biso  1.000000 O
   O104       1.0    -0.206651     -0.569407     -0.524021     Biso  1.000000 O
   O105       1.0    -0.206858     -0.069377     -0.524631     Biso  1.000000 O
   O106       1.0    -0.418389     -0.819318     -0.851197     Biso  1.000000 O
   O107       1.0    -0.417452     -0.319384     -0.850871     Biso  1.000000 O
   O108       1.0    -0.826940     -0.051012     -0.061926     Biso  1.000000 O
   O109       1.0    -0.822828     -0.551798     -0.061078     Biso  1.000000 O
   O110       1.0    -0.957017     -0.569310     -0.274298     Biso  1.000000 O
   O111       1.0    -0.956739     -0.069635     -0.273958     Biso  1.000000 O
   O112       1.0    -0.927274     -0.450530     -0.189030     Biso  1.000000 O
   O113       1.0    -0.927903     -0.946196     -0.190958     Biso  1.000000 O
   O114       1.0    -0.948526     -0.697830     -0.186782     Biso  1.000000 O
   O115       1.0    -0.948299     -0.201901     -0.183230     Biso  1.000000 O
   O116       1.0    -0.918312     -0.814668     -0.102114     Biso  1.000000 O
   O117       1.0    -0.918357     -0.323908     -0.101660     Biso  1.000000 O
   O118       1.0    -0.957093     -0.571422     -0.024533     Biso  1.000000 O
   O119       1.0    -0.293577     -0.430893     -0.976122     Biso  1.000000 O
   O120       1.0    -0.296502     -0.930380     -0.976664     Biso  1.000000 O
   O121       1.0    -0.176686     -0.450464     -0.688668     Biso  1.000000 O
   O122       1.0    -0.176865     -0.949708     -0.689849     Biso  1.000000 O
   O123       1.0    -0.207282     -0.569261     -0.274401     Biso  1.000000 O
   O124       1.0    -0.207672     -0.067145     -0.275827     Biso  1.000000 O
   O125       1.0    -0.206770     -0.569846     -0.773945     Biso  1.000000 O
   O126       1.0    -0.206887     -0.068890     -0.775433     Biso  1.000000 O
   O127       1.0    -0.323338     -0.050540     -0.561686     Biso  1.000000 O
   O128       1.0    -0.323113     -0.550394     -0.561019     Biso  1.000000 O
   O129       1.0    -0.177584     -0.450410     -0.189204     Biso  1.000000 O
   O130       1.0    -0.178904     -0.944451     -0.191205     Biso  1.000000 O
   O131       1.0    -0.293414     -0.430667     -0.476029     Biso  1.000000 O
   O132       1.0    -0.293879     -0.930598     -0.477321     Biso  1.000000 O
   O133       1.0    -0.199063     -0.698486     -0.186927     Biso  1.000000 O
   O134       1.0    -0.197151     -0.199385     -0.186017     Biso  1.000000 O
   O135       1.0    -0.169647     -0.817142     -0.102325     Biso  1.000000 O
   O136       1.0    -0.169639     -0.320424     -0.101152     Biso  1.000000 O
   O137       1.0    -0.043383     -0.431143     -0.475799     Biso  1.000000 O
   O138       1.0    -0.043670     -0.931182     -0.477116     Biso  1.000000 O
   O139       1.0    -0.073268     -0.051081     -0.562789     Biso  1.000000 O
   O140       1.0    -0.072867     -0.551072     -0.560656     Biso  1.000000 O
   O141       1.0    -0.456026     -0.569325     -0.773702     Biso  1.000000 O
   O142       1.0    -0.456904     -0.069236     -0.774177     Biso  1.000000 O
   O143       1.0    -0.425725     -0.449723     -0.688547     Biso  1.000000 O
   O144       1.0    -0.426793     -0.949787     -0.689270     Biso  1.000000 O
   O145       1.0    -0.542738     -0.430876     -0.975645     Biso  1.000000 O
   O146       1.0    -0.544100     -0.930992     -0.976113     Biso  1.000000 O
   O147       1.0    -0.323433     -0.050457     -0.811615     Biso  1.000000 O
   O148       1.0    -0.323105     -0.550400     -0.810869     Biso  1.000000 O
   O149       1.0    -0.168530     -0.817648     -0.851298     Biso  1.000000 O
   O150       1.0    -0.167487     -0.319807     -0.849862     Biso  1.000000 O
   O151       1.0    -0.051791     -0.800910     -0.564147     Biso  1.000000 O
   O152       1.0    -0.051424     -0.301127     -0.562889     Biso  1.000000 O
   O153       1.0    -0.198325     -0.698194     -0.936260     Biso  1.000000 O
   O154       1.0    -0.198137     -0.199231     -0.935971     Biso  1.000000 O
   O155       1.0    -0.332132     -0.680301     -0.399451     Biso  1.000000 O
   O156       1.0    -0.331536     -0.180713     -0.398754     Biso  1.000000 O
   O157       1.0    -0.081477     -0.681520     -0.648876     Biso  1.000000 O
   O158       1.0    -0.081191     -0.181514     -0.648439     Biso  1.000000 O
   O159       1.0    -0.447951     -0.699795     -0.685918     Biso  1.000000 O
   O160       1.0    -0.447890     -0.199520     -0.685979     Biso  1.000000 O
   O161       1.0    -0.302698     -0.799268     -0.314710     Biso  1.000000 O
   O162       1.0    -0.302250     -0.300493     -0.314045     Biso  1.000000 O
   O163       1.0    -0.418263     -0.819400     -0.601163     Biso  1.000000 O
   O164       1.0    -0.418172     -0.319242     -0.600838     Biso  1.000000 O
   O165       1.0    -0.176976     -0.449748     -0.438910     Biso  1.000000 O
   O166       1.0    -0.177386     -0.949380     -0.440236     Biso  1.000000 O
   O167       1.0    -0.177850     -0.452427     -0.939198     Biso  1.000000 O
   O168       1.0    -0.178693     -0.941604     -0.940570     Biso  1.000000 O
   O169       1.0    -0.207422     -0.570036     -0.024369     Biso  1.000000 O
   O170       1.0    -0.206052     -0.062661     -0.023992     Biso  1.000000 O
   O171       1.0    -0.324423     -0.049950     -0.311795     Biso  1.000000 O
   O172       1.0    -0.323732     -0.550203     -0.311372     Biso  1.000000 O
   O173       1.0    -0.293870     -0.430753     -0.226183     Biso  1.000000 O
   O174       1.0    -0.296061     -0.929030     -0.228653     Biso  1.000000 O
   O175       1.0    -0.581025     -0.680698     -0.898697     Biso  1.000000 O
   O176       1.0    -0.580465     -0.180600     -0.898734     Biso  1.000000 O
   O177       1.0    -0.551062     -0.800362     -0.813731     Biso  1.000000 O
   O178       1.0    -0.549926     -0.300190     -0.813236     Biso  1.000000 O
   O179       1.0    -0.042499     -0.433987     -0.724569     Biso  1.000000 O
   O180       1.0    -0.043135     -0.930631     -0.726285     Biso  1.000000 O
   O181       1.0    -0.074589     -0.047077     -0.814289     Biso  1.000000 O
   O182       1.0    -0.072373     -0.552652     -0.810532     Biso  1.000000 O
   O183       1.0    -0.456311     -0.569455     -0.523674     Biso  1.000000 O
   O184       1.0    -0.457040     -0.069227     -0.524550     Biso  1.000000 O
   O185       1.0    -0.573456     -0.050432     -0.811395     Biso  1.000000 O
   O186       1.0    -0.572581     -0.550852     -0.810530     Biso  1.000000 O
   O187       1.0    -0.426575     -0.449709     -0.438826     Biso  1.000000 O
   O188       1.0    -0.427211     -0.949648     -0.439507     Biso  1.000000 O
   O189       1.0    -0.542267     -0.431193     -0.725427     Biso  1.000000 O
   O190       1.0    -0.543301     -0.931059     -0.726044     Biso  1.000000 O
   O191       1.0    -0.051961     -0.798915     -0.814167     Biso  1.000000 O
   O192       1.0    -0.049163     -0.309971     -0.810454     Biso  1.000000 O
   O193       1.0    -0.332683     -0.679327     -0.149613     Biso  1.000000 O
   O194       1.0    -0.331438     -0.181028     -0.148901     Biso  1.000000 O
   O195       1.0    -0.081775     -0.679342     -0.898586     Biso  1.000000 O
   O196       1.0    -0.079186     -0.200142     -0.893679     Biso  1.000000 O
   O197       1.0    -0.448457     -0.699698     -0.436232     Biso  1.000000 O
   O198       1.0    -0.448091     -0.199460     -0.435970     Biso  1.000000 O
   O199       1.0    -0.303747     -0.797481     -0.065215     Biso  1.000000 O
   O200       1.0    -0.302165     -0.301060     -0.063984     Biso  1.000000 O
   O201       1.0    -0.418901     -0.819105     -0.351444     Biso  1.000000 O
   O202       1.0    -0.418770     -0.319231     -0.351130     Biso  1.000000 O
   O203       1.0    -0.323930     -0.050395     -0.061815     Biso  1.000000 O
   O204       1.0    -0.323648     -0.550192     -0.061208     Biso  1.000000 O
   O205       1.0    -0.674894     -0.450266     -0.938135     Biso  1.000000 O
   O206       1.0    -0.675638     -0.950243     -0.938962     Biso  1.000000 O
   O207       1.0    -0.580982     -0.680750     -0.648506     Biso  1.000000 O
   O208       1.0    -0.581918     -0.180921     -0.648798     Biso  1.000000 O
   O209       1.0    -0.697484     -0.699494     -0.935566     Biso  1.000000 O
   O210       1.0    -0.696757     -0.200191     -0.935380     Biso  1.000000 O
   O211       1.0    -0.551562     -0.800435     -0.563850     Biso  1.000000 O
   O212       1.0    -0.551131     -0.300262     -0.563488     Biso  1.000000 O
   O213       1.0    -0.667637     -0.818882     -0.850755     Biso  1.000000 O
   O214       1.0    -0.665701     -0.321243     -0.849154     Biso  1.000000 O
   O215       1.0    -0.043231     -0.434054     -0.975719     Biso  1.000000 O
   O216       1.0    -0.044324     -0.916786     -0.979766     Biso  1.000000 O
   O217       1.0    -0.456969     -0.569252     -0.273977     Biso  1.000000 O
   O218       1.0    -0.456944     -0.069204     -0.274044     Biso  1.000000 O
   O219       1.0    -0.573655     -0.050783     -0.561661     Biso  1.000000 O
   O220       1.0    -0.572839     -0.550814     -0.560630     Biso  1.000000 O
   O221       1.0    -0.427111     -0.449652     -0.189121     Biso  1.000000 O
   O222       1.0    -0.427561     -0.949275     -0.189456     Biso  1.000000 O
   O223       1.0    -0.543067     -0.430932     -0.475677     Biso  1.000000 O
   O224       1.0    -0.543764     -0.931086     -0.476498     Biso  1.000000 O
   O225       1.0    -0.448832     -0.699388     -0.186349     Biso  1.000000 O
   O226       1.0    -0.448109     -0.199386     -0.186040     Biso  1.000000 O
   O227       1.0    -0.419427     -0.819011     -0.101737     Biso  1.000000 O
   O228       1.0    -0.418861     -0.319120     -0.101066     Biso  1.000000 O
   O229       1.0    -0.705398     -0.570609     -0.773003     Biso  1.000000 O
   O230       1.0    -0.708817     -0.068064     -0.776728     Biso  1.000000 O
   O231       1.0    -0.674436     -0.450953     -0.687270     Biso  1.000000 O
   O232       1.0    -0.676688     -0.949866     -0.689080     Biso  1.000000 O
   O233       1.0    -0.792257     -0.435262     -0.975945     Biso  1.000000 O
   O234       1.0    -0.791073     -0.928173     -0.974543     Biso  1.000000 O
   O235       1.0    -0.581740     -0.680730     -0.398947     Biso  1.000000 O
   O236       1.0    -0.581973     -0.180823     -0.398813     Biso  1.000000 O
   O237       1.0    -0.697311     -0.700094     -0.685412     Biso  1.000000 O
   O238       1.0    -0.698200     -0.200660     -0.685741     Biso  1.000000 O
   O239       1.0    -0.292933     -0.430640     -0.726023     Biso  1.000000 O
   O240       1.0    -0.293453     -0.931140     -0.726237     Biso  1.000000 O
   O241       1.0    -0.552213     -0.800279     -0.314190     Biso  1.000000 O
   O242       1.0    -0.551944     -0.300274     -0.313742     Biso  1.000000 O
   O243       1.0    -0.667981     -0.819584     -0.600857     Biso  1.000000 O
   O244       1.0    -0.667168     -0.320488     -0.599776     Biso  1.000000 O
   O245       1.0    -0.456704     -0.569089     -0.023979     Biso  1.000000 O
   O246       1.0    -0.457917     -0.069440     -0.024493     Biso  1.000000 O
   O247       1.0    -0.573541     -0.050654     -0.311372     Biso  1.000000 O
   O248       1.0    -0.573467     -0.550435     -0.310960     Biso  1.000000 O
   O249       1.0    -0.543577     -0.430723     -0.226009     Biso  1.000000 O
   O250       1.0    -0.544177     -0.931017     -0.226245     Biso  1.000000 O
   O251       1.0    -0.830759     -0.679763     -0.898292     Biso  1.000000 O
   O252       1.0    -0.826850     -0.184562     -0.895022     Biso  1.000000 O
   O253       1.0    -0.800462     -0.799457     -0.813269     Biso  1.000000 O
   O254       1.0    -0.800332     -0.305159     -0.811189     Biso  1.000000 O
   O255       1.0    -0.970658     -0.047525     -0.035302     Biso  1.000000 O
   O256       1.0    -0.087580     -0.031044     -0.069172     Biso  1.000000 O
   O257       1.0    -0.980158     -0.139037     -0.973305     Biso  1.000000 O
   N1         1.0    -0.053827     -0.790160     -0.191365     Biso  1.000000 N
   N2         1.0    -0.053242     -0.295196     -0.189595     Biso  1.000000 N
   N3         1.0    -0.197353     -0.707181     -0.560068     Biso  1.000000 N
   N4         1.0    -0.196922     -0.207195     -0.559291     Biso  1.000000 N
   N5         1.0    -0.302708     -0.793039     -0.690282     Biso  1.000000 N
   N6         1.0    -0.302339     -0.293013     -0.689734     Biso  1.000000 N
   N7         1.0    -0.177657     -0.457271     -0.564876     Biso  1.000000 N
   N8         1.0    -0.178051     -0.957366     -0.566064     Biso  1.000000 N
   N9         1.0    -0.323207     -0.043306     -0.935449     Biso  1.000000 N
   N10        1.0    -0.322564     -0.542978     -0.934974     Biso  1.000000 N
   N11        1.0    -0.572954     -0.043340     -0.185256     Biso  1.000000 N
   N12        1.0    -0.572492     -0.542829     -0.184832     Biso  1.000000 N
   N13        1.0    -0.321987     -0.043497     -0.685502     Biso  1.000000 N
   N14        1.0    -0.322068     -0.542936     -0.684738     Biso  1.000000 N
   N15        1.0    -0.178057     -0.457091     -0.315117     Biso  1.000000 N
   N16        1.0    -0.180041     -0.955230     -0.317343     Biso  1.000000 N
   N17        1.0    -0.802062     -0.792736     -0.689697     Biso  1.000000 N
   N18        1.0    -0.801696     -0.296467     -0.688486     Biso  1.000000 N
   N19        1.0    -0.824326     -0.043401     -0.687351     Biso  1.000000 N
   N20        1.0    -0.821436     -0.544803     -0.684171     Biso  1.000000 N
   N21        1.0    -0.677739     -0.457109     -0.314935     Biso  1.000000 N
   N22        1.0    -0.678263     -0.957476     -0.315279     Biso  1.000000 N
   N23        1.0    -0.697396     -0.707160     -0.309926     Biso  1.000000 N
   N24        1.0    -0.697415     -0.207035     -0.309489     Biso  1.000000 N
   N25        1.0    -0.926943     -0.461022     -0.814006     Biso  1.000000 N
   N26        1.0    -0.926851     -0.951934     -0.815883     Biso  1.000000 N
   N27        1.0    -0.946977     -0.706112     -0.809733     Biso  1.000000 N
   N28        1.0    -0.941426     -0.218555     -0.805467     Biso  1.000000 N
   N29        1.0    -0.802786     -0.793354     -0.440220     Biso  1.000000 N
   N30        1.0    -0.802721     -0.293252     -0.439049     Biso  1.000000 N
   N31        1.0    -0.822805     -0.043640     -0.435768     Biso  1.000000 N
   N32        1.0    -0.822006     -0.543420     -0.434507     Biso  1.000000 N
   N33        1.0    -0.676278     -0.457596     -0.064897     Biso  1.000000 N
   N34        1.0    -0.677675     -0.957241     -0.065285     Biso  1.000000 N
   N35        1.0    -0.697371     -0.706744     -0.059847     Biso  1.000000 N
   N36        1.0    -0.697193     -0.207715     -0.058995     Biso  1.000000 N
   N37        1.0    -0.927382     -0.458005     -0.564312     Biso  1.000000 N
   N38        1.0    -0.927775     -0.957713     -0.565796     Biso  1.000000 N
   N39        1.0    -0.303254     -0.791811     -0.940433     Biso  1.000000 N
   N40        1.0    -0.301515     -0.293205     -0.939775     Biso  1.000000 N
   N41        1.0    -0.946999     -0.707442     -0.559740     Biso  1.000000 N
   N42        1.0    -0.947365     -0.207975     -0.559050     Biso  1.000000 N
   N43        1.0    -0.801823     -0.792236     -0.190543     Biso  1.000000 N
   N44        1.0    -0.802148     -0.293452     -0.189066     Biso  1.000000 N
   N45        1.0    -0.197880     -0.706227     -0.310593     Biso  1.000000 N
   N46        1.0    -0.197259     -0.207352     -0.309562     Biso  1.000000 N
   N47        1.0    -0.823370     -0.042875     -0.185118     Biso  1.000000 N
   N48        1.0    -0.822528     -0.543357     -0.184920     Biso  1.000000 N
   N49        1.0    -0.927954     -0.457255     -0.314909     Biso  1.000000 N
   N50        1.0    -0.928055     -0.957143     -0.316358     Biso  1.000000 N
   N51        1.0    -0.947679     -0.706636     -0.310302     Biso  1.000000 N
   N52        1.0    -0.947259     -0.207443     -0.308271     Biso  1.000000 N
   N53        1.0    -0.927499     -0.459375     -0.065044     Biso  1.000000 N
   N54        1.0    -0.926237     -0.944983     -0.066020     Biso  1.000000 N
   N55        1.0    -0.948030     -0.704497     -0.060618     Biso  1.000000 N
   N56        1.0    -0.944777     -0.217257     -0.055899     Biso  1.000000 N
   N57        1.0    -0.072422     -0.043399     -0.436328     Biso  1.000000 N
   N58        1.0    -0.072329     -0.543152     -0.434857     Biso  1.000000 N
   N59        1.0    -0.426936     -0.457018     -0.814892     Biso  1.000000 N
   N60        1.0    -0.427977     -0.957270     -0.815415     Biso  1.000000 N
   N61        1.0    -0.052985     -0.792979     -0.440548     Biso  1.000000 N
   N62        1.0    -0.052434     -0.293252     -0.439250     Biso  1.000000 N
   N63        1.0    -0.197742     -0.706465     -0.810064     Biso  1.000000 N
   N64        1.0    -0.198448     -0.208274     -0.808713     Biso  1.000000 N
   N65        1.0    -0.447139     -0.706997     -0.809767     Biso  1.000000 N
   N66        1.0    -0.446856     -0.207057     -0.809842     Biso  1.000000 N
   N67        1.0    -0.303318     -0.792680     -0.440618     Biso  1.000000 N
   N68        1.0    -0.302969     -0.292963     -0.440033     Biso  1.000000 N
   N69        1.0    -0.177147     -0.458432     -0.814517     Biso  1.000000 N
   N70        1.0    -0.178024     -0.955108     -0.816119     Biso  1.000000 N
   N71        1.0    -0.322716     -0.043094     -0.435733     Biso  1.000000 N
   N72        1.0    -0.322243     -0.542884     -0.434970     Biso  1.000000 N
   N73        1.0    -0.177859     -0.458155     -0.065036     Biso  1.000000 N
   N74        1.0    -0.181295     -0.946750     -0.068017     Biso  1.000000 N
   N75        1.0    -0.198229     -0.705168     -0.060764     Biso  1.000000 N
   N76        1.0    -0.197808     -0.209322     -0.059697     Biso  1.000000 N
   N77        1.0    -0.552286     -0.792763     -0.940089     Biso  1.000000 N
   N78        1.0    -0.551783     -0.293065     -0.939655     Biso  1.000000 N
   N79        1.0    -0.072690     -0.043680     -0.687349     Biso  1.000000 N
   N80        1.0    -0.072083     -0.544551     -0.684538     Biso  1.000000 N
   N81        1.0    -0.573842     -0.043709     -0.935476     Biso  1.000000 N
   N82        1.0    -0.572034     -0.543077     -0.934546     Biso  1.000000 N
   N83        1.0    -0.427541     -0.457051     -0.564913     Biso  1.000000 N
   N84        1.0    -0.428203     -0.957189     -0.565639     Biso  1.000000 N
   N85        1.0    -0.052505     -0.792969     -0.690101     Biso  1.000000 N
   N86        1.0    -0.051451     -0.295596     -0.688788     Biso  1.000000 N
   N87        1.0    -0.446950     -0.707040     -0.559837     Biso  1.000000 N
   N88        1.0    -0.447406     -0.206923     -0.559945     Biso  1.000000 N
   N89        1.0    -0.304107     -0.791426     -0.191072     Biso  1.000000 N
   N90        1.0    -0.303203     -0.293317     -0.190195     Biso  1.000000 N
   N91        1.0    -0.322465     -0.042193     -0.185468     Biso  1.000000 N
   N92        1.0    -0.322770     -0.542796     -0.185175     Biso  1.000000 N
   N93        1.0    -0.552380     -0.792975     -0.689909     Biso  1.000000 N
   N94        1.0    -0.552471     -0.293238     -0.689630     Biso  1.000000 N
   N95        1.0    -0.072401     -0.544881     -0.935055     Biso  1.000000 N
   N96        1.0    -0.573360     -0.043541     -0.685746     Biso  1.000000 N
   N97        1.0    -0.571420     -0.543560     -0.684225     Biso  1.000000 N
   N98        1.0    -0.428014     -0.456937     -0.315162     Biso  1.000000 N
   N99        1.0    -0.429253     -0.957124     -0.315967     Biso  1.000000 N
   N100       1.0    -0.053015     -0.789415     -0.940451     Biso  1.000000 N
   N101       1.0    -0.047381     -0.304888     -0.936311     Biso  1.000000 N
   N102       1.0    -0.447592     -0.706671     -0.310207     Biso  1.000000 N
   N103       1.0    -0.447420     -0.206940     -0.309924     Biso  1.000000 N
   N104       1.0    -0.675698     -0.458953     -0.814005     Biso  1.000000 N
   N105       1.0    -0.677419     -0.956445     -0.814994     Biso  1.000000 N
   N106       1.0    -0.696541     -0.706560     -0.809302     Biso  1.000000 N
   N107       1.0    -0.694773     -0.208774     -0.809120     Biso  1.000000 N
   N108       1.0    -0.553060     -0.793084     -0.440193     Biso  1.000000 N
   N109       1.0    -0.553022     -0.293038     -0.439863     Biso  1.000000 N
   N110       1.0    -0.572765     -0.043349     -0.435450     Biso  1.000000 N
   N111       1.0    -0.571918     -0.543169     -0.434559     Biso  1.000000 N
   N112       1.0    -0.427561     -0.456916     -0.065152     Biso  1.000000 N
   N113       1.0    -0.429546     -0.957663     -0.065980     Biso  1.000000 N
   N114       1.0    -0.447836     -0.706517     -0.060205     Biso  1.000000 N
   N115       1.0    -0.447350     -0.206818     -0.059974     Biso  1.000000 N
   N116       1.0    -0.800841     -0.790328     -0.939712     Biso  1.000000 N
   N117       1.0    -0.801453     -0.299846     -0.936830     Biso  1.000000 N
   N118       1.0    -0.074512     -0.038704     -0.189404     Biso  1.000000 N
   N119       1.0    -0.072743     -0.543182     -0.185206     Biso  1.000000 N
   N120       1.0    -0.824327     -0.037558     -0.936226     Biso  1.000000 N
   N121       1.0    -0.822315     -0.545390     -0.934885     Biso  1.000000 N
   N122       1.0    -0.677159     -0.457829     -0.564298     Biso  1.000000 N
   N123       1.0    -0.677984     -0.957456     -0.565315     Biso  1.000000 N
   N124       1.0    -0.696667     -0.707248     -0.559482     Biso  1.000000 N
   N125       1.0    -0.697350     -0.207785     -0.559669     Biso  1.000000 N
   N126       1.0    -0.553277     -0.792829     -0.190449     Biso  1.000000 N
   N127       1.0    -0.553003     -0.292812     -0.189936     Biso  1.000000 N
   N128       1.0    -0.078874     -0.023470     -0.937274     Biso  1.000000 N
   C1         1.0    -0.015249     -0.564962     -0.016334     Biso  1.000000 C
   C2         1.0    -0.360538     -0.822707     -0.928724     Biso  1.000000 C
   C3         1.0    -0.359152     -0.323463     -0.927966     Biso  1.000000 C
   C4         1.0    -0.264749     -0.573579     -0.696569     Biso  1.000000 C
   C5         1.0    -0.264359     -0.073622     -0.697489     Biso  1.000000 C
   C6         1.0    -0.140317     -0.675955     -0.322450     Biso  1.000000 C
   C7         1.0    -0.139744     -0.176669     -0.321023     Biso  1.000000 C
   C8         1.0    -0.235140     -0.426676     -0.553221     Biso  1.000000 C
   C9         1.0    -0.235660     -0.926778     -0.554608     Biso  1.000000 C
   C10        1.0    -0.140402     -0.686420     -0.391519     Biso  1.000000 C
   C11        1.0    -0.139457     -0.186639     -0.390082     Biso  1.000000 C
   C12        1.0    -0.360216     -0.813077     -0.859415     Biso  1.000000 C
   C13        1.0    -0.359084     -0.313486     -0.858800     Biso  1.000000 C
   C14        1.0    -0.110568     -0.812898     -0.359731     Biso  1.000000 C
   C15        1.0    -0.110404     -0.313637     -0.358839     Biso  1.000000 C
   C16        1.0    -0.390179     -0.686460     -0.890964     Biso  1.000000 C
   C17        1.0    -0.389572     -0.186579     -0.890893     Biso  1.000000 C
   C18        1.0    -0.111192     -0.820632     -0.179366     Biso  1.000000 C
   C19        1.0    -0.111559     -0.324949     -0.178445     Biso  1.000000 C
   C20        1.0    -0.265001     -0.563640     -0.765795     Biso  1.000000 C
   C21        1.0    -0.264943     -0.063320     -0.766811     Biso  1.000000 C
   C22        1.0    -0.235102     -0.436673     -0.484069     Biso  1.000000 C
   C23        1.0    -0.235619     -0.936559     -0.485446     Biso  1.000000 C
   C24        1.0    -0.858981     -0.819970     -0.928290     Biso  1.000000 C
   C25        1.0    -0.854366     -0.335347     -0.923430     Biso  1.000000 C
   C26        1.0    -0.514950     -0.563286     -0.015775     Biso  1.000000 C
   C27        1.0    -0.516210     -0.063607     -0.016372     Biso  1.000000 C
   C28        1.0    -0.639882     -0.676663     -0.321650     Biso  1.000000 C
   C29        1.0    -0.640047     -0.176568     -0.321484     Biso  1.000000 C
   C30        1.0    -0.734872     -0.427511     -0.552802     Biso  1.000000 C
   C31        1.0    -0.735441     -0.926983     -0.553501     Biso  1.000000 C
   C32        1.0    -0.858854     -0.811039     -0.858959     Biso  1.000000 C
   C33        1.0    -0.856075     -0.324798     -0.855072     Biso  1.000000 C
   C34        1.0    -0.889231     -0.685681     -0.890487     Biso  1.000000 C
   C35        1.0    -0.880201     -0.202841     -0.883840     Biso  1.000000 C
   C36        1.0    -0.610566     -0.823362     -0.178436     Biso  1.000000 C
   C37        1.0    -0.610334     -0.323432     -0.178070     Biso  1.000000 C
   C38        1.0    -0.734714     -0.437285     -0.483587     Biso  1.000000 C
   C39        1.0    -0.735328     -0.937135     -0.484338     Biso  1.000000 C
   C40        1.0    -0.764370     -0.564109     -0.515134     Biso  1.000000 C
   C41        1.0    -0.765597     -0.063796     -0.517123     Biso  1.000000 C
   C42        1.0    -0.889073     -0.676089     -0.821256     Biso  1.000000 C
   C43        1.0    -0.885514     -0.186432     -0.818209     Biso  1.000000 C
   C44        1.0    -0.610135     -0.813236     -0.109163     Biso  1.000000 C
   C45        1.0    -0.609960     -0.313504     -0.108786     Biso  1.000000 C
   C46        1.0    -0.234612     -0.437074     -0.733917     Biso  1.000000 C
   C47        1.0    -0.235247     -0.936571     -0.734590     Biso  1.000000 C
   C48        1.0    -0.640110     -0.686551     -0.140931     Biso  1.000000 C
   C49        1.0    -0.640627     -0.186718     -0.140565     Biso  1.000000 C
   C50        1.0    -0.764340     -0.573895     -0.445962     Biso  1.000000 C
   C51        1.0    -0.765330     -0.073918     -0.447833     Biso  1.000000 C
   C52        1.0    -0.859691     -0.823232     -0.678246     Biso  1.000000 C
   C53        1.0    -0.858808     -0.326763     -0.675888     Biso  1.000000 C
   C54        1.0    -0.984954     -0.440647     -0.983801     Biso  1.000000 C
   C55        1.0    -0.985382     -0.923888     -0.986200     Biso  1.000000 C
   C56        1.0    -0.264919     -0.563402     -0.515899     Biso  1.000000 C
   C57        1.0    -0.265163     -0.063479     -0.516527     Biso  1.000000 C
   C58        1.0    -0.110569     -0.823340     -0.428802     Biso  1.000000 C
   C59        1.0    -0.110224     -0.323632     -0.427900     Biso  1.000000 C
   C60        1.0    -0.639825     -0.676443     -0.071723     Biso  1.000000 C
   C61        1.0    -0.640392     -0.176719     -0.071316     Biso  1.000000 C
   C62        1.0    -0.735329     -0.426795     -0.303188     Biso  1.000000 C
   C63        1.0    -0.735702     -0.926876     -0.303566     Biso  1.000000 C
   C64        1.0    -0.859729     -0.813554     -0.609071     Biso  1.000000 C
   C65        1.0    -0.858920     -0.315211     -0.607088     Biso  1.000000 C
   C66        1.0    -0.015113     -0.573362     -0.197028     Biso  1.000000 C
   C67        1.0    -0.016640     -0.071420     -0.197671     Biso  1.000000 C
   C68        1.0    -0.889301     -0.687100     -0.640382     Biso  1.000000 C
   C69        1.0    -0.889767     -0.188644     -0.640004     Biso  1.000000 C
   C70        1.0    -0.735030     -0.436967     -0.233987     Biso  1.000000 C
   C71        1.0    -0.735613     -0.936790     -0.234370     Biso  1.000000 C
   C72        1.0    -0.389781     -0.676486     -0.821692     Biso  1.000000 C
   C73        1.0    -0.389451     -0.176571     -0.821691     Biso  1.000000 C
   C74        1.0    -0.111571     -0.809851     -0.110484     Biso  1.000000 C
   C75        1.0    -0.110863     -0.316089     -0.108838     Biso  1.000000 C
   C76        1.0    -0.764978     -0.563578     -0.265751     Biso  1.000000 C
   C77        1.0    -0.765801     -0.063578     -0.266017     Biso  1.000000 C
   C78        1.0    -0.889363     -0.677003     -0.571297     Biso  1.000000 C
   C79        1.0    -0.890055     -0.177521     -0.571187     Biso  1.000000 C
   C80        1.0    -0.985422     -0.431928     -0.802524     Biso  1.000000 C
   C81        1.0    -0.984266     -0.922697     -0.802609     Biso  1.000000 C
   C82        1.0    -0.764876     -0.573635     -0.196611     Biso  1.000000 C
   C83        1.0    -0.765928     -0.073535     -0.196827     Biso  1.000000 C
   C84        1.0    -0.860384     -0.823745     -0.428552     Biso  1.000000 C
   C85        1.0    -0.860101     -0.323814     -0.427206     Biso  1.000000 C
   C86        1.0    -0.984374     -0.440387     -0.732981     Biso  1.000000 C
   C87        1.0    -0.984622     -0.935527     -0.734177     Biso  1.000000 C
   C88        1.0    -0.733897     -0.427813     -0.052647     Biso  1.000000 C
   C89        1.0    -0.734459     -0.926223     -0.053045     Biso  1.000000 C
   C90        1.0    -0.860250     -0.813458     -0.359420     Biso  1.000000 C
   C91        1.0    -0.859931     -0.313593     -0.358039     Biso  1.000000 C
   C92        1.0    -0.890011     -0.686835     -0.391093     Biso  1.000000 C
   C93        1.0    -0.890112     -0.187036     -0.389634     Biso  1.000000 C
   C94        1.0    -0.764489     -0.564301     -0.015879     Biso  1.000000 C
   C95        1.0    -0.768531     -0.063333     -0.016569     Biso  1.000000 C
   C96        1.0    -0.889977     -0.676465     -0.322030     Biso  1.000000 C
   C97        1.0    -0.889880     -0.176982     -0.320361     Biso  1.000000 C
   C98        1.0    -0.985023     -0.427460     -0.552936     Biso  1.000000 C
   C99        1.0    -0.985357     -0.927157     -0.554278     Biso  1.000000 C
   C100       1.0    -0.859652     -0.821994     -0.178636     Biso  1.000000 C
   C101       1.0    -0.859356     -0.324969     -0.178075     Biso  1.000000 C
   C102       1.0    -0.985037     -0.437172     -0.483782     Biso  1.000000 C
   C103       1.0    -0.985355     -0.937130     -0.485151     Biso  1.000000 C
   C104       1.0    -0.859430     -0.811076     -0.109596     Biso  1.000000 C
   C105       1.0    -0.859735     -0.316420     -0.108886     Biso  1.000000 C
   C106       1.0    -0.890098     -0.685639     -0.141519     Biso  1.000000 C
   C107       1.0    -0.890408     -0.189279     -0.137605     Biso  1.000000 C
   C108       1.0    -0.141028     -0.684859     -0.141931     Biso  1.000000 C
   C109       1.0    -0.138954     -0.188445     -0.139666     Biso  1.000000 C
   C110       1.0    -0.234310     -0.427236     -0.802973     Biso  1.000000 C
   C111       1.0    -0.235828     -0.925623     -0.803731     Biso  1.000000 C
   C112       1.0    -0.889811     -0.675225     -0.072393     Biso  1.000000 C
   C113       1.0    -0.890304     -0.182286     -0.067624     Biso  1.000000 C
   C114       1.0    -0.985420     -0.426778     -0.303103     Biso  1.000000 C
   C115       1.0    -0.986084     -0.926299     -0.305964     Biso  1.000000 C
   C116       1.0    -0.139727     -0.676834     -0.571723     Biso  1.000000 C
   C117       1.0    -0.139167     -0.177022     -0.570956     Biso  1.000000 C
   C118       1.0    -0.264743     -0.573349     -0.446700     Biso  1.000000 C
   C119       1.0    -0.264989     -0.073430     -0.447305     Biso  1.000000 C
   C120       1.0    -0.985369     -0.437149     -0.234010     Biso  1.000000 C
   C121       1.0    -0.986192     -0.934572     -0.236665     Biso  1.000000 C
   C122       1.0    -0.360196     -0.823536     -0.678516     Biso  1.000000 C
   C123       1.0    -0.359978     -0.323380     -0.678081     Biso  1.000000 C
   C124       1.0    -0.015295     -0.563346     -0.266176     Biso  1.000000 C
   C125       1.0    -0.015375     -0.063180     -0.266732     Biso  1.000000 C
   C126       1.0    -0.484498     -0.436634     -0.983876     Biso  1.000000 C
   C127       1.0    -0.485934     -0.936812     -0.984471     Biso  1.000000 C
   C128       1.0    -0.984816     -0.429267     -0.052609     Biso  1.000000 C
   C129       1.0    -0.983925     -0.914383     -0.054881     Biso  1.000000 C
   C130       1.0    -0.265388     -0.573695     -0.946984     Biso  1.000000 C
   C131       1.0    -0.264395     -0.071780     -0.947197     Biso  1.000000 C
   C132       1.0    -0.140868     -0.674737     -0.072792     Biso  1.000000 C
   C133       1.0    -0.140271     -0.178481     -0.070989     Biso  1.000000 C
   C134       1.0    -0.235611     -0.426692     -0.303361     Biso  1.000000 C
   C135       1.0    -0.238133     -0.925034     -0.306282     Biso  1.000000 C
   C136       1.0    -0.139881     -0.686992     -0.640872     Biso  1.000000 C
   C137       1.0    -0.139390     -0.187081     -0.640163     Biso  1.000000 C
   C138       1.0    -0.359996     -0.813502     -0.609306     Biso  1.000000 C
   C139       1.0    -0.359864     -0.313338     -0.608905     Biso  1.000000 C
   C140       1.0    -0.110023     -0.813626     -0.609374     Biso  1.000000 C
   C141       1.0    -0.109647     -0.314030     -0.608016     Biso  1.000000 C
   C142       1.0    -0.389719     -0.686778     -0.640863     Biso  1.000000 C
   C143       1.0    -0.389741     -0.186610     -0.640746     Biso  1.000000 C
   C144       1.0    -0.514549     -0.573357     -0.946512     Biso  1.000000 C
   C145       1.0    -0.516014     -0.073736     -0.947211     Biso  1.000000 C
   C146       1.0    -0.235606     -0.436946     -0.234262     Biso  1.000000 C
   C147       1.0    -0.237632     -0.933830     -0.236796     Biso  1.000000 C
   C148       1.0    -0.235448     -0.437931     -0.984193     Biso  1.000000 C
   C149       1.0    -0.238370     -0.932115     -0.985547     Biso  1.000000 C
   C150       1.0    -0.265535     -0.563228     -0.266262     Biso  1.000000 C
   C151       1.0    -0.265701     -0.061967     -0.266951     Biso  1.000000 C
   C152       1.0    -0.110111     -0.823473     -0.678574     Biso  1.000000 C
   C153       1.0    -0.109601     -0.324909     -0.676956     Biso  1.000000 C
   C154       1.0    -0.014708     -0.573711     -0.446277     Biso  1.000000 C
   C155       1.0    -0.015034     -0.073914     -0.448230     Biso  1.000000 C
   C156       1.0    -0.389452     -0.676637     -0.571660     Biso  1.000000 C
   C157       1.0    -0.389805     -0.176532     -0.571633     Biso  1.000000 C
   C158       1.0    -0.484376     -0.426700     -0.802875     Biso  1.000000 C
   C159       1.0    -0.485387     -0.926768     -0.803532     Biso  1.000000 C
   C160       1.0    -0.140172     -0.675967     -0.821618     Biso  1.000000 C
   C161       1.0    -0.139494     -0.180288     -0.820662     Biso  1.000000 C
   C162       1.0    -0.265323     -0.573210     -0.197063     Biso  1.000000 C
   C163       1.0    -0.264301     -0.071693     -0.197252     Biso  1.000000 C
   C164       1.0    -0.360856     -0.823084     -0.428832     Biso  1.000000 C
   C165       1.0    -0.360577     -0.323386     -0.428390     Biso  1.000000 C
   C166       1.0    -0.014702     -0.563961     -0.515433     Biso  1.000000 C
   C167       1.0    -0.015182     -0.063924     -0.517467     Biso  1.000000 C
   C168       1.0    -0.484012     -0.436887     -0.733633     Biso  1.000000 C
   C169       1.0    -0.485065     -0.936871     -0.734301     Biso  1.000000 C
   C170       1.0    -0.514256     -0.563598     -0.765448     Biso  1.000000 C
   C171       1.0    -0.515293     -0.063465     -0.766243     Biso  1.000000 C
   C172       1.0    -0.235064     -0.427407     -0.053083     Biso  1.000000 C
   C173       1.0    -0.240683     -0.920791     -0.055197     Biso  1.000000 C
   C174       1.0    -0.140244     -0.685453     -0.890843     Biso  1.000000 C
   C175       1.0    -0.138907     -0.194616     -0.888732     Biso  1.000000 C
   C176       1.0    -0.360750     -0.812841     -0.359688     Biso  1.000000 C
   C177       1.0    -0.360450     -0.313388     -0.359204     Biso  1.000000 C
   C178       1.0    -0.110388     -0.810949     -0.859537     Biso  1.000000 C
   C179       1.0    -0.108060     -0.318942     -0.856608     Biso  1.000000 C
   C180       1.0    -0.390330     -0.686374     -0.391221     Biso  1.000000 C
   C181       1.0    -0.389911     -0.186547     -0.390779     Biso  1.000000 C
   C182       1.0    -0.513807     -0.573655     -0.696161     Biso  1.000000 C
   C183       1.0    -0.515425     -0.073693     -0.697188     Biso  1.000000 C
   C184       1.0    -0.609646     -0.823232     -0.928110     Biso  1.000000 C
   C185       1.0    -0.608843     -0.323778     -0.927436     Biso  1.000000 C
   C186       1.0    -0.265594     -0.563664     -0.016178     Biso  1.000000 C
   C187       1.0    -0.264904     -0.060468     -0.016304     Biso  1.000000 C
   C188       1.0    -0.111276     -0.819084     -0.929162     Biso  1.000000 C
   C189       1.0    -0.108040     -0.330753     -0.925397     Biso  1.000000 C
   C190       1.0    -0.014610     -0.575294     -0.695990     Biso  1.000000 C
   C191       1.0    -0.016002     -0.073830     -0.700899     Biso  1.000000 C
   C192       1.0    -0.390164     -0.676171     -0.322066     Biso  1.000000 C
   C193       1.0    -0.389863     -0.176490     -0.321623     Biso  1.000000 C
   C194       1.0    -0.485124     -0.426717     -0.553135     Biso  1.000000 C
   C195       1.0    -0.485679     -0.926730     -0.553839     Biso  1.000000 C
   C196       1.0    -0.609328     -0.813149     -0.858862     Biso  1.000000 C
   C197       1.0    -0.607966     -0.314119     -0.857956     Biso  1.000000 C
   C198       1.0    -0.639238     -0.686580     -0.890458     Biso  1.000000 C
   C199       1.0    -0.638674     -0.186891     -0.890449     Biso  1.000000 C
   C200       1.0    -0.361535     -0.821953     -0.179247     Biso  1.000000 C
   C201       1.0    -0.360781     -0.323634     -0.178388     Biso  1.000000 C
   C202       1.0    -0.014434     -0.565733     -0.765136     Biso  1.000000 C
   C203       1.0    -0.016401     -0.061524     -0.769866     Biso  1.000000 C
   C204       1.0    -0.484834     -0.436775     -0.483898     Biso  1.000000 C
   C205       1.0    -0.485461     -0.936811     -0.484637     Biso  1.000000 C
   C206       1.0    -0.514577     -0.563609     -0.515501     Biso  1.000000 C
   C207       1.0    -0.515405     -0.063558     -0.516505     Biso  1.000000 C
   C208       1.0    -0.638854     -0.676527     -0.821209     Biso  1.000000 C
   C209       1.0    -0.638342     -0.177097     -0.821138     Biso  1.000000 C
   C210       1.0    -0.361535     -0.811800     -0.110139     Biso  1.000000 C
   C211       1.0    -0.360500     -0.313614     -0.109142     Biso  1.000000 C
   C212       1.0    -0.390808     -0.685802     -0.141356     Biso  1.000000 C
   C213       1.0    -0.389816     -0.186648     -0.140880     Biso  1.000000 C
   C214       1.0    -0.514325     -0.573526     -0.446264     Biso  1.000000 C
   C215       1.0    -0.515181     -0.073657     -0.447283     Biso  1.000000 C
   C216       1.0    -0.609870     -0.823483     -0.678173     Biso  1.000000 C
   C217       1.0    -0.609659     -0.323994     -0.677632     Biso  1.000000 C
   C218       1.0    -0.733480     -0.438859     -0.983564     Biso  1.000000 C
   C219       1.0    -0.733423     -0.935775     -0.983511     Biso  1.000000 C
   C220       1.0    -0.015090     -0.575247     -0.947223     Biso  1.000000 C
   C221       1.0    -0.390595     -0.675808     -0.072150     Biso  1.000000 C
   C222       1.0    -0.389694     -0.176530     -0.071705     Biso  1.000000 C
   C223       1.0    -0.485558     -0.426550     -0.303396     Biso  1.000000 C
   C224       1.0    -0.486490     -0.926604     -0.303877     Biso  1.000000 C
   C225       1.0    -0.609719     -0.813523     -0.608968     Biso  1.000000 C
   C226       1.0    -0.609211     -0.313936     -0.608338     Biso  1.000000 C
   C227       1.0    -0.639201     -0.686875     -0.640321     Biso  1.000000 C
   C228       1.0    -0.640204     -0.187185     -0.640703     Biso  1.000000 C
   C229       1.0    -0.764218     -0.574772     -0.946747     Biso  1.000000 C
   C230       1.0    -0.769164     -0.072108     -0.947375     Biso  1.000000 C
   C231       1.0    -0.485330     -0.436627     -0.234191     Biso  1.000000 C
   C232       1.0    -0.485936     -0.936616     -0.234534     Biso  1.000000 C
   C233       1.0    -0.515239     -0.563334     -0.265840     Biso  1.000000 C
   C234       1.0    -0.515363     -0.063515     -0.266135     Biso  1.000000 C
   C235       1.0    -0.639081     -0.676836     -0.571159     Biso  1.000000 C
   C236       1.0    -0.640172     -0.176968     -0.571591     Biso  1.000000 C
   C237       1.0    -0.733447     -0.429262     -0.801900     Biso  1.000000 C
   C238       1.0    -0.734482     -0.925523     -0.803015     Biso  1.000000 C
   C239       1.0    -0.515007     -0.573288     -0.196619     Biso  1.000000 C
   C240       1.0    -0.515328     -0.073663     -0.196991     Biso  1.000000 C
   C241       1.0    -0.610502     -0.823626     -0.428420     Biso  1.000000 C
   C242       1.0    -0.610413     -0.323573     -0.427975     Biso  1.000000 C
   C243       1.0    -0.733006     -0.439067     -0.732586     Biso  1.000000 C
   C244       1.0    -0.734635     -0.936203     -0.734049     Biso  1.000000 C
   C245       1.0    -0.763827     -0.564929     -0.765067     Biso  1.000000 C
   C246       1.0    -0.767237     -0.062606     -0.768819     Biso  1.000000 C
   C247       1.0    -0.484919     -0.426486     -0.053135     Biso  1.000000 C
   C248       1.0    -0.486565     -0.926844     -0.053852     Biso  1.000000 C
   C249       1.0    -0.610361     -0.813499     -0.359251     Biso  1.000000 C
   C250       1.0    -0.610145     -0.313413     -0.358759     Biso  1.000000 C
   C251       1.0    -0.639981     -0.686801     -0.390791     Biso  1.000000 C
   C252       1.0    -0.640249     -0.186757     -0.390678     Biso  1.000000 C
   C253       1.0    -0.763607     -0.574818     -0.695828     Biso  1.000000 C
   C254       1.0    -0.767140     -0.073798     -0.699793     Biso  1.000000 C
   C255       1.0    -0.020425     -0.047311     -0.953185     Biso  1.000000 C
   C256       1.0    -0.018515     -0.110297     -0.940872     Biso  1.000000 C
   C257       1.0    -0.028173     -0.039458     -0.024922     Biso  1.000000 C
   H1         1.0    -0.228601     -0.881864     -0.560941     Biso  1.000000 H
   H2         1.0    -0.228047     -0.381748     -0.559440     Biso  1.000000 H
   H3         1.0    -0.069690     -0.500578     -0.193171     Biso  1.000000 H
   H4         1.0    -0.069681     -0.996627     -0.199333     Biso  1.000000 H
   H5         1.0    -0.194784     -0.701956     -0.510630     Biso  1.000000 H
   H6         1.0    -0.194225     -0.201916     -0.509834     Biso  1.000000 H
   H7         1.0    -0.252520     -0.806654     -0.658393     Biso  1.000000 H
   H8         1.0    -0.252267     -0.306623     -0.657634     Biso  1.000000 H
   H9         1.0    -0.372835     -0.556415     -0.966871     Biso  1.000000 H
   H10        1.0    -0.372893     -0.057686     -0.967461     Biso  1.000000 H
   H11        1.0    -0.305472     -0.798118     -0.739760     Biso  1.000000 H
   H12        1.0    -0.304882     -0.298290     -0.739123     Biso  1.000000 H
   H13        1.0    -0.247452     -0.693523     -0.592098     Biso  1.000000 H
   H14        1.0    -0.246963     -0.193465     -0.591327     Biso  1.000000 H
   H15        1.0    -0.127891     -0.443541     -0.283125     Biso  1.000000 H
   H16        1.0    -0.130170     -0.941074     -0.285588     Biso  1.000000 H
   H17        1.0    -0.074548     -0.040206     -0.141107     Biso  1.000000 H
   H18        1.0    -0.069991     -0.548625     -0.135745     Biso  1.000000 H
   H19        1.0    -0.057225     -0.747567     -0.183471     Biso  1.000000 H
   H20        1.0    -0.055108     -0.252666     -0.180331     Biso  1.000000 H
   H21        1.0    -0.353435     -0.867580     -0.935291     Biso  1.000000 H
   H22        1.0    -0.352453     -0.368432     -0.934313     Biso  1.000000 H
   H23        1.0    -0.147210     -0.630966     -0.316450     Biso  1.000000 H
   H24        1.0    -0.147053     -0.131743     -0.314975     Biso  1.000000 H
   H25        1.0    -0.089643     -0.688335     -0.284970     Biso  1.000000 H
   H26        1.0    -0.089126     -0.189036     -0.283395     Biso  1.000000 H
   H27        1.0    -0.161208     -0.810903     -0.466314     Biso  1.000000 H
   H28        1.0    -0.160755     -0.311017     -0.465442     Biso  1.000000 H
   H29        1.0    -0.411320     -0.810221     -0.965962     Biso  1.000000 H
   H30        1.0    -0.409765     -0.310789     -0.965343     Biso  1.000000 H
   H31        1.0    -0.339007     -0.688982     -0.784446     Biso  1.000000 H
   H32        1.0    -0.338736     -0.188986     -0.784288     Biso  1.000000 H
   H33        1.0    -0.104199     -0.865630     -0.185225     Biso  1.000000 H
   H34        1.0    -0.105845     -0.369891     -0.185739     Biso  1.000000 H
   H35        1.0    -0.194254     -0.749739     -0.568188     Biso  1.000000 H
   H36        1.0    -0.193918     -0.249785     -0.567389     Biso  1.000000 H
   H37        1.0    -0.320310     -0.048829     -0.885929     Biso  1.000000 H
   H38        1.0    -0.319734     -0.548183     -0.885503     Biso  1.000000 H
   H39        1.0    -0.305885     -0.750490     -0.682064     Biso  1.000000 H
   H40        1.0    -0.305502     -0.250440     -0.681665     Biso  1.000000 H
   H41        1.0    -0.180704     -0.451883     -0.364559     Biso  1.000000 H
   H42        1.0    -0.182364     -0.950535     -0.366821     Biso  1.000000 H
   H43        1.0    -0.122828     -0.556840     -0.217187     Biso  1.000000 H
   H44        1.0    -0.124542     -0.052594     -0.221482     Biso  1.000000 H
   H45        1.0    -0.056403     -0.795824     -0.240769     Biso  1.000000 H
   H46        1.0    -0.056206     -0.299622     -0.239207     Biso  1.000000 H
   H47        1.0    -0.180945     -0.499805     -0.556661     Biso  1.000000 H
   H48        1.0    -0.181346     -0.999900     -0.557847     Biso  1.000000 H
   H49        1.0    -0.318791     -0.500392     -0.692850     Biso  1.000000 H
   H50        1.0    -0.319021     -0.000902     -0.693559     Biso  1.000000 H
   H51        1.0    -0.213970     -0.561155     -0.659280     Biso  1.000000 H
   H52        1.0    -0.213689     -0.060941     -0.660207     Biso  1.000000 H
   H53        1.0    -0.285094     -0.439302     -0.840530     Biso  1.000000 H
   H54        1.0    -0.286372     -0.938373     -0.841157     Biso  1.000000 H
   H55        1.0    -0.751975     -0.806480     -0.657752     Biso  1.000000 H
   H56        1.0    -0.751326     -0.309573     -0.656408     Biso  1.000000 H
   H57        1.0    -0.694062     -0.702123     -0.510036     Biso  1.000000 H
   H58        1.0    -0.694754     -0.202475     -0.510276     Biso  1.000000 H
   H59        1.0    -0.569328     -0.500267     -0.192968     Biso  1.000000 H
   H60        1.0    -0.569892     -0.000773     -0.193387     Biso  1.000000 H
   H61        1.0    -0.769985     -0.619807     -0.689401     Biso  1.000000 H
   H62        1.0    -0.774249     -0.118823     -0.694170     Biso  1.000000 H
   H63        1.0    -0.535683     -0.438941     -0.090434     Biso  1.000000 H
   H64        1.0    -0.537500     -0.939071     -0.091036     Biso  1.000000 H
   H65        1.0    -0.285830     -0.439107     -0.590654     Biso  1.000000 H
   H66        1.0    -0.286297     -0.939330     -0.592022     Biso  1.000000 H
   H67        1.0    -0.728424     -0.882027     -0.559621     Biso  1.000000 H
   H68        1.0    -0.728090     -0.382563     -0.559158     Biso  1.000000 H
   H69        1.0    -0.804599     -0.797682     -0.739150     Biso  1.000000 H
   H70        1.0    -0.804345     -0.302358     -0.738144     Biso  1.000000 H
   H71        1.0    -0.746812     -0.693577     -0.591399     Biso  1.000000 H
   H72        1.0    -0.747670     -0.194530     -0.591737     Biso  1.000000 H
   H73        1.0    -0.627632     -0.443408     -0.282977     Biso  1.000000 H
   H74        1.0    -0.628084     -0.943907     -0.283285     Biso  1.000000 H
   H75        1.0    -0.570337     -0.048526     -0.135835     Biso  1.000000 H
   H76        1.0    -0.569746     -0.548030     -0.135374     Biso  1.000000 H
   H77        1.0    -0.646885     -0.631717     -0.315456     Biso  1.000000 H
   H78        1.0    -0.647104     -0.131611     -0.315419     Biso  1.000000 H
   H79        1.0    -0.214048     -0.560817     -0.409360     Biso  1.000000 H
   H80        1.0    -0.214396     -0.060701     -0.409943     Biso  1.000000 H
   H81        1.0    -0.909356     -0.806315     -0.965213     Biso  1.000000 H
   H82        1.0    -0.906306     -0.326977     -0.961121     Biso  1.000000 H
   H83        1.0    -0.838590     -0.689170     -0.784007     Biso  1.000000 H
   H84        1.0    -0.834949     -0.193974     -0.777710     Biso  1.000000 H
   H85        1.0    -0.603540     -0.868307     -0.184641     Biso  1.000000 H
   H86        1.0    -0.603310     -0.368351     -0.184407     Biso  1.000000 H
   H87        1.0    -0.021786     -0.618326     -0.190772     Biso  1.000000 H
   H88        1.0    -0.024750     -0.115961     -0.189903     Biso  1.000000 H
   H89        1.0    -0.805246     -0.750204     -0.681363     Biso  1.000000 H
   H90        1.0    -0.804884     -0.253876     -0.680933     Biso  1.000000 H
   H91        1.0    -0.680376     -0.451974     -0.364415     Biso  1.000000 H
   H92        1.0    -0.680891     -0.952316     -0.364714     Biso  1.000000 H
   H93        1.0    -0.622653     -0.556469     -0.216763     Biso  1.000000 H
   H94        1.0    -0.623116     -0.057010     -0.217152     Biso  1.000000 H
   H95        1.0    -0.818613     -0.502235     -0.692570     Biso  1.000000 H
   H96        1.0    -0.820520     -0.000751     -0.694426     Biso  1.000000 H
   H97        1.0    -0.319204     -0.500420     -0.943030     Biso  1.000000 H
   H98        1.0    -0.321610     -0.000604     -0.943420     Biso  1.000000 H
   H99        1.0    -0.785457     -0.440285     -0.590127     Biso  1.000000 H
   H100       1.0    -0.786130     -0.939434     -0.590918     Biso  1.000000 H
   H101       1.0    -0.713737     -0.561259     -0.408552     Biso  1.000000 H
   H102       1.0    -0.714627     -0.061293     -0.410561     Biso  1.000000 H
   H103       1.0    -0.680787     -0.499667     -0.306783     Biso  1.000000 H
   H104       1.0    -0.681585     -0.000019     -0.307147     Biso  1.000000 H
   H105       1.0    -0.877377     -0.446220     -0.782543     Biso  1.000000 H
   H106       1.0    -0.876390     -0.939433     -0.782986     Biso  1.000000 H
   H107       1.0    -0.821536     -0.049190     -0.637987     Biso  1.000000 H
   H108       1.0    -0.818624     -0.549749     -0.634658     Biso  1.000000 H
   H109       1.0    -0.694182     -0.749717     -0.318042     Biso  1.000000 H
   H110       1.0    -0.694201     -0.249597     -0.317552     Biso  1.000000 H
   H111       1.0    -0.895322     -0.631135     -0.814576     Biso  1.000000 H
   H112       1.0    -0.896759     -0.141536     -0.817840     Biso  1.000000 H
   H113       1.0    -0.661366     -0.810976     -0.215724     Biso  1.000000 H
   H114       1.0    -0.661117     -0.310978     -0.215339     Biso  1.000000 H
   H115       1.0    -0.589153     -0.689042     -0.034389     Biso  1.000000 H
   H116       1.0    -0.589402     -0.188702     -0.034026     Biso  1.000000 H
   H117       1.0    -0.852782     -0.868150     -0.684652     Biso  1.000000 H
   H118       1.0    -0.851428     -0.371795     -0.681107     Biso  1.000000 H
   H119       1.0    -0.181262     -0.499655     -0.307040     Biso  1.000000 H
   H120       1.0    -0.182950     -0.997742     -0.308807     Biso  1.000000 H
   H121       1.0    -0.930053     -0.455872     -0.863480     Biso  1.000000 H
   H122       1.0    -0.929758     -0.943887     -0.864944     Biso  1.000000 H
   H123       1.0    -0.871441     -0.558849     -0.715808     Biso  1.000000 H
   H124       1.0    -0.874598     -0.056231     -0.719997     Biso  1.000000 H
   H125       1.0    -0.752673     -0.806960     -0.408165     Biso  1.000000 H
   H126       1.0    -0.752499     -0.306748     -0.407103     Biso  1.000000 H
   H127       1.0    -0.694746     -0.701940     -0.260501     Biso  1.000000 H
   H128       1.0    -0.694685     -0.201817     -0.260027     Biso  1.000000 H
   H129       1.0    -0.771263     -0.618820     -0.439590     Biso  1.000000 H
   H130       1.0    -0.772020     -0.118895     -0.441532     Biso  1.000000 H
   H131       1.0    -0.964349     -0.562767     -0.909942     Biso  1.000000 H
   H132       1.0    -0.728634     -0.881955     -0.309856     Biso  1.000000 H
   H133       1.0    -0.728472     -0.381822     -0.309354     Biso  1.000000 H
   H134       1.0    -0.928709     -0.503633     -0.805521     Biso  1.000000 H
   H135       1.0    -0.930134     -0.994839     -0.810209     Biso  1.000000 H
   H136       1.0    -0.805364     -0.798539     -0.489658     Biso  1.000000 H
   H137       1.0    -0.805258     -0.298501     -0.488491     Biso  1.000000 H
   H138       1.0    -0.003550     -0.803302     -0.159455     Biso  1.000000 H
   H139       1.0    -0.003584     -0.310058     -0.158363     Biso  1.000000 H
   H140       1.0    -0.747568     -0.693618     -0.341947     Biso  1.000000 H
   H141       1.0    -0.747665     -0.193472     -0.341320     Biso  1.000000 H
   H142       1.0    -0.626183     -0.443802     -0.032938     Biso  1.000000 H
   H143       1.0    -0.627244     -0.943965     -0.033376     Biso  1.000000 H
   H144       1.0    -0.944281     -0.748637     -0.818391     Biso  1.000000 H
   H145       1.0    -0.936227     -0.260954     -0.812739     Biso  1.000000 H
   H146       1.0    -0.122412     -0.556782     -0.466901     Biso  1.000000 H
   H147       1.0    -0.122696     -0.056961     -0.468091     Biso  1.000000 H
   H148       1.0    -0.646592     -0.631473     -0.065453     Biso  1.000000 H
   H149       1.0    -0.648021     -0.131838     -0.065328     Biso  1.000000 H
   H150       1.0    -0.910286     -0.810471     -0.715569     Biso  1.000000 H
   H151       1.0    -0.909738     -0.315353     -0.713633     Biso  1.000000 H
   H152       1.0    -0.838756     -0.689512     -0.533796     Biso  1.000000 H
   H153       1.0    -0.839301     -0.189394     -0.533430     Biso  1.000000 H
   H154       1.0    -0.805954     -0.750794     -0.432087     Biso  1.000000 H
   H155       1.0    -0.806032     -0.250708     -0.431011     Biso  1.000000 H
   H156       1.0    -0.679368     -0.452075     -0.114441     Biso  1.000000 H
   H157       1.0    -0.680625     -0.952103     -0.114871     Biso  1.000000 H
   H158       1.0    -0.944011     -0.701347     -0.760164     Biso  1.000000 H
   H159       1.0    -0.940178     -0.211902     -0.756605     Biso  1.000000 H
   H160       1.0    -0.180322     -0.452258     -0.614354     Biso  1.000000 H
   H161       1.0    -0.180535     -0.952274     -0.615456     Biso  1.000000 H
   H162       1.0    -0.818831     -0.500883     -0.442767     Biso  1.000000 H
   H163       1.0    -0.819637     -0.001035     -0.443687     Biso  1.000000 H
   H164       1.0    -0.306697     -0.749313     -0.931913     Biso  1.000000 H
   H165       1.0    -0.304604     -0.250616     -0.931834     Biso  1.000000 H
   H166       1.0    -0.785989     -0.439363     -0.340560     Biso  1.000000 H
   H167       1.0    -0.786397     -0.939362     -0.340947     Biso  1.000000 H
   H168       1.0    -0.714270     -0.561013     -0.159193     Biso  1.000000 H
   H169       1.0    -0.715208     -0.061142     -0.159410     Biso  1.000000 H
   H170       1.0    -0.977351     -0.877479     -0.806924     Biso  1.000000 H
   H171       1.0    -0.980450     -0.387000     -0.810008     Biso  1.000000 H
   H172       1.0    -0.376745     -0.443375     -0.783000     Biso  1.000000 H
   H173       1.0    -0.377818     -0.943731     -0.783463     Biso  1.000000 H
   H174       1.0    -0.679058     -0.500231     -0.057070     Biso  1.000000 H
   H175       1.0    -0.681423     -0.999712     -0.057229     Biso  1.000000 H
   H176       1.0    -0.996944     -0.691967     -0.841280     Biso  1.000000 H
   H177       1.0    -0.992468     -0.207642     -0.837754     Biso  1.000000 H
   H178       1.0    -0.877317     -0.444238     -0.532422     Biso  1.000000 H
   H179       1.0    -0.877664     -0.944166     -0.533650     Biso  1.000000 H
   H180       1.0    -0.820000     -0.048947     -0.386337     Biso  1.000000 H
   H181       1.0    -0.819450     -0.548469     -0.385059     Biso  1.000000 H
   H182       1.0    -0.694337     -0.749327     -0.067913     Biso  1.000000 H
   H183       1.0    -0.693693     -0.250196     -0.067305     Biso  1.000000 H
   H184       1.0    -0.896293     -0.632053     -0.565067     Biso  1.000000 H
   H185       1.0    -0.897573     -0.132512     -0.565924     Biso  1.000000 H
   H186       1.0    -0.319251     -0.048748     -0.636043     Biso  1.000000 H
   H187       1.0    -0.319389     -0.548095     -0.635272     Biso  1.000000 H
   H188       1.0    -0.853456     -0.868716     -0.434686     Biso  1.000000 H
   H189       1.0    -0.853026     -0.368758     -0.433360     Biso  1.000000 H
   H190       1.0    -0.194806     -0.748803     -0.318622     Biso  1.000000 H
   H191       1.0    -0.193990     -0.249866     -0.317903     Biso  1.000000 H
   H192       1.0    -0.929893     -0.453240     -0.613821     Biso  1.000000 H
   H193       1.0    -0.930240     -0.952493     -0.615125     Biso  1.000000 H
   H194       1.0    -0.872088     -0.557142     -0.466461     Biso  1.000000 H
   H195       1.0    -0.872988     -0.057204     -0.467782     Biso  1.000000 H
   H196       1.0    -0.751834     -0.806067     -0.158426     Biso  1.000000 H
   H197       1.0    -0.751851     -0.306953     -0.157200     Biso  1.000000 H
   H198       1.0    -0.694481     -0.701517     -0.010358     Biso  1.000000 H
   H199       1.0    -0.693885     -0.202711     -0.009191     Biso  1.000000 H
   H200       1.0    -0.771655     -0.618603     -0.190360     Biso  1.000000 H
   H201       1.0    -0.773014     -0.118455     -0.190513     Biso  1.000000 H
   H202       1.0    -0.963959     -0.562720     -0.658607     Biso  1.000000 H
   H203       1.0    -0.964959     -0.062239     -0.663373     Biso  1.000000 H
   H204       1.0    -0.103683     -0.868323     -0.434872     Biso  1.000000 H
   H205       1.0    -0.103371     -0.368585     -0.434201     Biso  1.000000 H
   H206       1.0    -0.727378     -0.881371     -0.059779     Biso  1.000000 H
   H207       1.0    -0.727310     -0.382723     -0.058310     Biso  1.000000 H
   H208       1.0    -0.930562     -0.500515     -0.555933     Biso  1.000000 H
   H209       1.0    -0.931134     -0.000294     -0.557806     Biso  1.000000 H
   H210       1.0    -0.804702     -0.797785     -0.240037     Biso  1.000000 H
   H211       1.0    -0.804711     -0.297997     -0.238591     Biso  1.000000 H
   H212       1.0    -0.747532     -0.693117     -0.091805     Biso  1.000000 H
   H213       1.0    -0.747714     -0.194257     -0.090247     Biso  1.000000 H
   H214       1.0    -0.943849     -0.749985     -0.567926     Biso  1.000000 H
   H215       1.0    -0.943958     -0.250570     -0.566801     Biso  1.000000 H
   H216       1.0    -0.911030     -0.811268     -0.466019     Biso  1.000000 H
   H217       1.0    -0.910844     -0.311476     -0.464617     Biso  1.000000 H
   H218       1.0    -0.839397     -0.689020     -0.284520     Biso  1.000000 H
   H219       1.0    -0.839094     -0.189395     -0.283059     Biso  1.000000 H
   H220       1.0    -0.804618     -0.749600     -0.182662     Biso  1.000000 H
   H221       1.0    -0.805793     -0.251108     -0.180335     Biso  1.000000 H
   H222       1.0    -0.396734     -0.631551     -0.815372     Biso  1.000000 H
   H223       1.0    -0.396496     -0.131627     -0.815534     Biso  1.000000 H
   H224       1.0    -0.944445     -0.702268     -0.510299     Biso  1.000000 H
   H225       1.0    -0.944641     -0.202520     -0.509662     Biso  1.000000 H
   H226       1.0    -0.819358     -0.500771     -0.192907     Biso  1.000000 H
   H227       1.0    -0.819836     -0.000315     -0.193041     Biso  1.000000 H
   H228       1.0    -0.161890     -0.808552     -0.217040     Biso  1.000000 H
   H229       1.0    -0.161877     -0.311211     -0.215407     Biso  1.000000 H
   H230       1.0    -0.784549     -0.440311     -0.090082     Biso  1.000000 H
   H231       1.0    -0.785503     -0.938687     -0.089911     Biso  1.000000 H
   H232       1.0    -0.978299     -0.882224     -0.560507     Biso  1.000000 H
   H233       1.0    -0.978035     -0.382547     -0.559311     Biso  1.000000 H
   H234       1.0    -0.090132     -0.687266     -0.035542     Biso  1.000000 H
   H235       1.0    -0.089525     -0.190568     -0.033426     Biso  1.000000 H
   H236       1.0    -0.997104     -0.693827     -0.591732     Biso  1.000000 H
   H237       1.0    -0.997606     -0.194582     -0.591201     Biso  1.000000 H
   H238       1.0    -0.877786     -0.443764     -0.282944     Biso  1.000000 H
   H239       1.0    -0.878160     -0.943364     -0.284021     Biso  1.000000 H
   H240       1.0    -0.821269     -0.048309     -0.135889     Biso  1.000000 H
   H241       1.0    -0.819793     -0.548742     -0.135459     Biso  1.000000 H
   H242       1.0    -0.146565     -0.631866     -0.565500     Biso  1.000000 H
   H243       1.0    -0.145913     -0.132033     -0.564812     Biso  1.000000 H
   H244       1.0    -0.896711     -0.631464     -0.315936     Biso  1.000000 H
   H245       1.0    -0.896975     -0.132029     -0.314311     Biso  1.000000 H
   H246       1.0    -0.853245     -0.867080     -0.184542     Biso  1.000000 H
   H247       1.0    -0.851770     -0.369658     -0.185191     Biso  1.000000 H
   H248       1.0    -0.930611     -0.452082     -0.364377     Biso  1.000000 H
   H249       1.0    -0.930193     -0.952416     -0.365737     Biso  1.000000 H
   H250       1.0    -0.872636     -0.556935     -0.216982     Biso  1.000000 H
   H251       1.0    -0.873554     -0.056347     -0.217292     Biso  1.000000 H
   H252       1.0    -0.964090     -0.561123     -0.408859     Biso  1.000000 H
   H253       1.0    -0.964307     -0.061380     -0.410918     Biso  1.000000 H
   H254       1.0    -0.353276     -0.868479     -0.684805     Biso  1.000000 H
   H255       1.0    -0.353138     -0.368339     -0.684344     Biso  1.000000 H
   H256       1.0    -0.931252     -0.499813     -0.306821     Biso  1.000000 H
   H257       1.0    -0.931257     -0.999603     -0.307816     Biso  1.000000 H
   H258       1.0    -0.944578     -0.749233     -0.318184     Biso  1.000000 H
   H259       1.0    -0.944147     -0.250001     -0.316500     Biso  1.000000 H
   H260       1.0    -0.910205     -0.809392     -0.216146     Biso  1.000000 H
   H261       1.0    -0.910139     -0.312479     -0.215311     Biso  1.000000 H
   H262       1.0    -0.839483     -0.688489     -0.035037     Biso  1.000000 H
   H263       1.0    -0.838497     -0.192728     -0.030659     Biso  1.000000 H
   H264       1.0    -0.069540     -0.048544     -0.386789     Biso  1.000000 H
   H265       1.0    -0.069831     -0.548203     -0.385419     Biso  1.000000 H
   H266       1.0    -0.945066     -0.701090     -0.260879     Biso  1.000000 H
   H267       1.0    -0.944389     -0.202416     -0.258833     Biso  1.000000 H
   H268       1.0    -0.127479     -0.443695     -0.532923     Biso  1.000000 H
   H269       1.0    -0.127934     -0.943747     -0.534043     Biso  1.000000 H
   H270       1.0    -0.979162     -0.881526     -0.313262     Biso  1.000000 H
   H271       1.0    -0.978348     -0.381818     -0.309100     Biso  1.000000 H
   H272       1.0    -0.247851     -0.692755     -0.841945     Biso  1.000000 H
   H273       1.0    -0.247980     -0.193846     -0.841180     Biso  1.000000 H
   H274       1.0    -0.997763     -0.693072     -0.342429     Biso  1.000000 H
   H275       1.0    -0.997480     -0.193799     -0.340189     Biso  1.000000 H
   H276       1.0    -0.877234     -0.446114     -0.033170     Biso  1.000000 H
   H277       1.0    -0.875844     -0.932731     -0.033434     Biso  1.000000 H
   H278       1.0    -0.429778     -0.451750     -0.864385     Biso  1.000000 H
   H279       1.0    -0.430779     -0.952042     -0.864901     Biso  1.000000 H
   H280       1.0    -0.895466     -0.630131     -0.066094     Biso  1.000000 H
   H281       1.0    -0.900639     -0.137964     -0.061225     Biso  1.000000 H
   H282       1.0    -0.306294     -0.796423     -0.990000     Biso  1.000000 H
   H283       1.0    -0.304482     -0.298524     -0.989343     Biso  1.000000 H
   H284       1.0    -0.930448     -0.453595     -0.114487     Biso  1.000000 H
   H285       1.0    -0.929133     -0.941051     -0.115536     Biso  1.000000 H
   H286       1.0    -0.372284     -0.556464     -0.716695     Biso  1.000000 H
   H287       1.0    -0.372136     -0.057140     -0.717366     Biso  1.000000 H
   H288       1.0    -0.253138     -0.806195     -0.408624     Biso  1.000000 H
   H289       1.0    -0.252863     -0.306644     -0.408048     Biso  1.000000 H
   H290       1.0    -0.964477     -0.560715     -0.159703     Biso  1.000000 H
   H291       1.0    -0.966374     -0.058612     -0.159848     Biso  1.000000 H
   H292       1.0    -0.930687     -0.502006     -0.057364     Biso  1.000000 H
   H293       1.0    -0.931642     -0.987372     -0.058457     Biso  1.000000 H
   H294       1.0    -0.195249     -0.700863     -0.261156     Biso  1.000000 H
   H295       1.0    -0.194402     -0.202345     -0.259942     Biso  1.000000 H
   H296       1.0    -0.945611     -0.747094     -0.068914     Biso  1.000000 H
   H297       1.0    -0.940030     -0.258849     -0.068287     Biso  1.000000 H
   H298       1.0    -0.944905     -0.699305     -0.011082     Biso  1.000000 H
   H299       1.0    -0.939356     -0.217250     -0.005912     Biso  1.000000 H
   H300       1.0    -0.229573     -0.880507     -0.809542     Biso  1.000000 H
   H301       1.0    -0.226591     -0.382392     -0.809147     Biso  1.000000 H
   H302       1.0    -0.976975     -0.869524     -0.061088     Biso  1.000000 H
   H303       1.0    -0.977807     -0.384210     -0.057937     Biso  1.000000 H
   H304       1.0    -0.997926     -0.690407     -0.092435     Biso  1.000000 H
   H305       1.0    -0.995800     -0.203471     -0.084837     Biso  1.000000 H
   H306       1.0    -0.035542     -0.441225     -0.090331     Biso  1.000000 H
   H307       1.0    -0.034251     -0.927077     -0.092732     Biso  1.000000 H
   H308       1.0    -0.271704     -0.618286     -0.440442     Biso  1.000000 H
   H309       1.0    -0.271666     -0.118385     -0.440841     Biso  1.000000 H
   H310       1.0    -0.036100     -0.439144     -0.340604     Biso  1.000000 H
   H311       1.0    -0.036532     -0.939429     -0.343210     Biso  1.000000 H
   H312       1.0    -0.272609     -0.618598     -0.940812     Biso  1.000000 H
   H313       1.0    -0.269254     -0.117080     -0.941222     Biso  1.000000 H
   H314       1.0    -0.463835     -0.560756     -0.909248     Biso  1.000000 H
   H315       1.0    -0.465500     -0.060844     -0.909848     Biso  1.000000 H
   H316       1.0    -0.231741     -0.880142     -0.313289     Biso  1.000000 H
   H317       1.0    -0.228671     -0.381724     -0.309469     Biso  1.000000 H
   H318       1.0    -0.069067     -0.500615     -0.443077     Biso  1.000000 H
   H319       1.0    -0.069172     -0.000848     -0.444465     Biso  1.000000 H
   H320       1.0    -0.194957     -0.701503     -0.760561     Biso  1.000000 H
   H321       1.0    -0.195564     -0.202207     -0.759245     Biso  1.000000 H
   H322       1.0    -0.252937     -0.805293     -0.908657     Biso  1.000000 H
   H323       1.0    -0.251370     -0.306887     -0.907852     Biso  1.000000 H
   H324       1.0    -0.429992     -0.499590     -0.806843     Biso  1.000000 H
   H325       1.0    -0.431260     -0.999832     -0.807312     Biso  1.000000 H
   H326       1.0    -0.305877     -0.797981     -0.490033     Biso  1.000000 H
   H327       1.0    -0.305571     -0.298122     -0.489472     Biso  1.000000 H
   H328       1.0    -0.248037     -0.692639     -0.342598     Biso  1.000000 H
   H329       1.0    -0.247387     -0.193707     -0.341477     Biso  1.000000 H
   H330       1.0    -0.127448     -0.445028     -0.033039     Biso  1.000000 H
   H331       1.0    -0.132297     -0.930429     -0.037683     Biso  1.000000 H
   H332       1.0    -0.056214     -0.750404     -0.432540     Biso  1.000000 H
   H333       1.0    -0.055478     -0.250695     -0.431060     Biso  1.000000 H
   H334       1.0    -0.444008     -0.749546     -0.817915     Biso  1.000000 H
   H335       1.0    -0.443676     -0.249617     -0.817875     Biso  1.000000 H
   H336       1.0    -0.147786     -0.629806     -0.066583     Biso  1.000000 H
   H337       1.0    -0.148268     -0.133554     -0.065309     Biso  1.000000 H
   H338       1.0    -0.089091     -0.689382     -0.534300     Biso  1.000000 H
   H339       1.0    -0.088596     -0.189703     -0.533527     Biso  1.000000 H
   H340       1.0    -0.160725     -0.810794     -0.715937     Biso  1.000000 H
   H341       1.0    -0.159970     -0.312092     -0.714612     Biso  1.000000 H
   H342       1.0    -0.410892     -0.811014     -0.715869     Biso  1.000000 H
   H343       1.0    -0.410606     -0.310779     -0.715483     Biso  1.000000 H
   H344       1.0    -0.338740     -0.689120     -0.534306     Biso  1.000000 H
   H345       1.0    -0.339184     -0.189045     -0.534152     Biso  1.000000 H
   H346       1.0    -0.194580     -0.748995     -0.818392     Biso  1.000000 H
   H347       1.0    -0.196672     -0.251060     -0.816075     Biso  1.000000 H
   H348       1.0    -0.306497     -0.750113     -0.432552     Biso  1.000000 H
   H349       1.0    -0.306107     -0.250411     -0.431840     Biso  1.000000 H
   H350       1.0    -0.180650     -0.452863     -0.114488     Biso  1.000000 H
   H351       1.0    -0.185023     -0.941926     -0.117922     Biso  1.000000 H
   H352       1.0    -0.055555     -0.798322     -0.489966     Biso  1.000000 H
   H353       1.0    -0.054925     -0.298435     -0.488661     Biso  1.000000 H
   H354       1.0    -0.181049     -0.500912     -0.806243     Biso  1.000000 H
   H355       1.0    -0.180937     -0.997879     -0.809239     Biso  1.000000 H
   H356       1.0    -0.502079     -0.806384     -0.908192     Biso  1.000000 H
   H357       1.0    -0.501466     -0.306555     -0.907928     Biso  1.000000 H
   H358       1.0    -0.444343     -0.701856     -0.760266     Biso  1.000000 H
   H359       1.0    -0.444162     -0.201830     -0.760401     Biso  1.000000 H
   H360       1.0    -0.319085     -0.500328     -0.443112     Biso  1.000000 H
   H361       1.0    -0.319713     -0.000553     -0.443982     Biso  1.000000 H
   H362       1.0    -0.214550     -0.561402     -0.909707     Biso  1.000000 H
   H363       1.0    -0.214308     -0.058467     -0.909483     Biso  1.000000 H
   H364       1.0    -0.521307     -0.618329     -0.940253     Biso  1.000000 H
   H365       1.0    -0.522388     -0.118733     -0.940760     Biso  1.000000 H
   H366       1.0    -0.286263     -0.439143     -0.340841     Biso  1.000000 H
   H367       1.0    -0.288573     -0.938354     -0.343394     Biso  1.000000 H
   H368       1.0    -0.214597     -0.560695     -0.159769     Biso  1.000000 H
   H369       1.0    -0.213878     -0.057970     -0.160379     Biso  1.000000 H
   H370       1.0    -0.021711     -0.618623     -0.439903     Biso  1.000000 H
   H371       1.0    -0.021874     -0.118853     -0.441798     Biso  1.000000 H
   H372       1.0    -0.271847     -0.618494     -0.690279     Biso  1.000000 H
   H373       1.0    -0.270889     -0.118629     -0.691216     Biso  1.000000 H
   H374       1.0    -0.478379     -0.881819     -0.809710     Biso  1.000000 H
   H375       1.0    -0.477480     -0.381725     -0.809005     Biso  1.000000 H
   H376       1.0    -0.181461     -0.500707     -0.057084     Biso  1.000000 H
   H377       1.0    -0.179461     -0.989484     -0.059667     Biso  1.000000 H
   H378       1.0    -0.002844     -0.806480     -0.408478     Biso  1.000000 H
   H379       1.0    -0.002400     -0.306937     -0.407141     Biso  1.000000 H
   H380       1.0    -0.122232     -0.557986     -0.716536     Biso  1.000000 H
   H381       1.0    -0.123334     -0.056746     -0.719072     Biso  1.000000 H
   H382       1.0    -0.555165     -0.797964     -0.989599     Biso  1.000000 H
   H383       1.0    -0.554830     -0.298191     -0.989225     Biso  1.000000 H
   H384       1.0    -0.180008     -0.453707     -0.864036     Biso  1.000000 H
   H385       1.0    -0.180920     -0.948243     -0.865284     Biso  1.000000 H
   H386       1.0    -0.497350     -0.693393     -0.841672     Biso  1.000000 H
   H387       1.0    -0.497085     -0.193471     -0.841843     Biso  1.000000 H
   H388       1.0    -0.377408     -0.443387     -0.532933     Biso  1.000000 H
   H389       1.0    -0.378026     -0.943535     -0.533791     Biso  1.000000 H
   H390       1.0    -0.320208     -0.048145     -0.386349     Biso  1.000000 H
   H391       1.0    -0.319645     -0.548039     -0.385530     Biso  1.000000 H
   H392       1.0    -0.195105     -0.747726     -0.068960     Biso  1.000000 H
   H393       1.0    -0.194061     -0.251852     -0.067858     Biso  1.000000 H
   H394       1.0    -0.103271     -0.868405     -0.684980     Biso  1.000000 H
   H395       1.0    -0.103522     -0.370048     -0.682826     Biso  1.000000 H
   H396       1.0    -0.396357     -0.631677     -0.565449     Biso  1.000000 H
   H397       1.0    -0.396761     -0.131576     -0.565484     Biso  1.000000 H
   H398       1.0    -0.146905     -0.631067     -0.814987     Biso  1.000000 H
   H399       1.0    -0.145852     -0.134863     -0.817361     Biso  1.000000 H
   H400       1.0    -0.354002     -0.868050     -0.435039     Biso  1.000000 H
   H401       1.0    -0.353675     -0.368334     -0.434667     Biso  1.000000 H
   H402       1.0    -0.069294     -0.049465     -0.637812     Biso  1.000000 H
   H403       1.0    -0.069482     -0.549462     -0.635096     Biso  1.000000 H
   H404       1.0    -0.126754     -0.445286     -0.782464     Biso  1.000000 H
   H405       1.0    -0.127920     -0.941847     -0.783665     Biso  1.000000 H
   H406       1.0    -0.555425     -0.750200     -0.931964     Biso  1.000000 H
   H407       1.0    -0.555083     -0.250518     -0.931505     Biso  1.000000 H
   H408       1.0    -0.430105     -0.451849     -0.614323     Biso  1.000000 H
   H409       1.0    -0.430863     -0.952042     -0.615092     Biso  1.000000 H
   H410       1.0    -0.372398     -0.556536     -0.466908     Biso  1.000000 H
   H411       1.0    -0.372837     -0.056801     -0.467697     Biso  1.000000 H
   H412       1.0    -0.253850     -0.804898     -0.159175     Biso  1.000000 H
   H413       1.0    -0.253046     -0.307087     -0.158254     Biso  1.000000 H
   H414       1.0    -0.195220     -0.699965     -0.011256     Biso  1.000000 H
   H415       1.0    -0.195038     -0.204417     -0.010147     Biso  1.000000 H
   H416       1.0    -0.568993     -0.500481     -0.942517     Biso  1.000000 H
   H417       1.0    -0.571110     -0.001128     -0.943625     Biso  1.000000 H
   H418       1.0    -0.272271     -0.618148     -0.190851     Biso  1.000000 H
   H419       1.0    -0.269701     -0.116757     -0.190212     Biso  1.000000 H
   H420       1.0    -0.035616     -0.440098     -0.590358     Biso  1.000000 H
   H421       1.0    -0.035997     -0.939666     -0.591727     Biso  1.000000 H
   H422       1.0    -0.535112     -0.439173     -0.840205     Biso  1.000000 H
   H423       1.0    -0.536102     -0.939238     -0.840891     Biso  1.000000 H
   H424       1.0    -0.463139     -0.560925     -0.658922     Biso  1.000000 H
   H425       1.0    -0.464974     -0.060946     -0.659618     Biso  1.000000 H
   H426       1.0    -0.238246     -0.875352     -0.061468     Biso  1.000000 H
   H427       1.0    -0.227561     -0.382459     -0.058823     Biso  1.000000 H
   H428       1.0    -0.068467     -0.502014     -0.692787     Biso  1.000000 H
   H429       1.0    -0.069226     -0.000997     -0.694598     Biso  1.000000 H
   H430       1.0    -0.430611     -0.499614     -0.556807     Biso  1.000000 H
   H431       1.0    -0.431405     -0.999741     -0.557479     Biso  1.000000 H
   H432       1.0    -0.306738     -0.796677     -0.240517     Biso  1.000000 H
   H433       1.0    -0.305967     -0.298490     -0.239670     Biso  1.000000 H
   H434       1.0    -0.248470     -0.691589     -0.092545     Biso  1.000000 H
   H435       1.0    -0.247934     -0.195729     -0.091659     Biso  1.000000 H
   H436       1.0    -0.055694     -0.750445     -0.681686     Biso  1.000000 H
   H437       1.0    -0.054232     -0.252853     -0.681990     Biso  1.000000 H
   H438       1.0    -0.570819     -0.048782     -0.885849     Biso  1.000000 H
   H439       1.0    -0.569215     -0.548411     -0.885077     Biso  1.000000 H
   H440       1.0    -0.443853     -0.749595     -0.567981     Biso  1.000000 H
   H441       1.0    -0.444273     -0.249489     -0.568027     Biso  1.000000 H
   H442       1.0    -0.089530     -0.688740     -0.784380     Biso  1.000000 H
   H443       1.0    -0.089609     -0.192536     -0.781919     Biso  1.000000 H
   H444       1.0    -0.161652     -0.804998     -0.965692     Biso  1.000000 H
   H445       1.0    -0.156903     -0.315262     -0.963132     Biso  1.000000 H
   H446       1.0    -0.411532     -0.810602     -0.466245     Biso  1.000000 H
   H447       1.0    -0.411223     -0.310818     -0.465789     Biso  1.000000 H
   H448       1.0    -0.339423     -0.688538     -0.284677     Biso  1.000000 H
   H449       1.0    -0.339214     -0.188987     -0.284171     Biso  1.000000 H
   H450       1.0    -0.602585     -0.868172     -0.934306     Biso  1.000000 H
   H451       1.0    -0.601971     -0.368674     -0.934071     Biso  1.000000 H
   H452       1.0    -0.307308     -0.748871     -0.182896     Biso  1.000000 H
   H453       1.0    -0.306295     -0.250751     -0.182066     Biso  1.000000 H
   H454       1.0    -0.055259     -0.797784     -0.739612     Biso  1.000000 H
   H455       1.0    -0.053609     -0.302547     -0.738012     Biso  1.000000 H
   H456       1.0    -0.622192     -0.556710     -0.966503     Biso  1.000000 H
   H457       1.0    -0.623930     -0.057450     -0.967135     Biso  1.000000 H
   H458       1.0    -0.502202     -0.806599     -0.657976     Biso  1.000000 H
   H459       1.0    -0.502189     -0.306590     -0.657640     Biso  1.000000 H
   H460       1.0    -0.444327     -0.701847     -0.510395     Biso  1.000000 H
   H461       1.0    -0.444695     -0.201735     -0.510479     Biso  1.000000 H
   H462       1.0    -0.319636     -0.500223     -0.193273     Biso  1.000000 H
   H463       1.0    -0.320323     -0.999604     -0.193833     Biso  1.000000 H
   H464       1.0    -0.520370     -0.618649     -0.689868     Biso  1.000000 H
   H465       1.0    -0.522035     -0.118685     -0.690922     Biso  1.000000 H
   H466       1.0    -0.285835     -0.439350     -0.090756     Biso  1.000000 H
   H467       1.0    -0.290396     -0.935971     -0.091879     Biso  1.000000 H
   H468       1.0    -0.021686     -0.620167     -0.689521     Biso  1.000000 H
   H469       1.0    -0.023263     -0.118953     -0.696052     Biso  1.000000 H
   H470       1.0    -0.478694     -0.881780     -0.560015     Biso  1.000000 H
   H471       1.0    -0.478280     -0.381754     -0.559377     Biso  1.000000 H
   H472       1.0    -0.002384     -0.806685     -0.658247     Biso  1.000000 H
   H473       1.0    -0.001556     -0.308987     -0.656070     Biso  1.000000 H
   H474       1.0    -0.122643     -0.558232     -0.966937     Biso  1.000000 H
   H475       1.0    -0.555024     -0.798109     -0.739345     Biso  1.000000 H
   H476       1.0    -0.554898     -0.298429     -0.738972     Biso  1.000000 H
   H477       1.0    -0.497127     -0.693398     -0.591773     Biso  1.000000 H
   H478       1.0    -0.497573     -0.193317     -0.591892     Biso  1.000000 H
   H479       1.0    -0.377868     -0.443303     -0.283187     Biso  1.000000 H
   H480       1.0    -0.378978     -0.943293     -0.284323     Biso  1.000000 H
   H481       1.0    -0.319584     -0.047422     -0.135944     Biso  1.000000 H
   H482       1.0    -0.320006     -0.548029     -0.135712     Biso  1.000000 H
   H483       1.0    -0.106127     -0.863894     -0.937177     Biso  1.000000 H
   H484       1.0    -0.105978     -0.376177     -0.931830     Biso  1.000000 H
   H485       1.0    -0.397209     -0.631225     -0.315929     Biso  1.000000 H
   H486       1.0    -0.396829     -0.131541     -0.315408     Biso  1.000000 H
   H487       1.0    -0.660403     -0.810800     -0.965432     Biso  1.000000 H
   H488       1.0    -0.659804     -0.311209     -0.964343     Biso  1.000000 H
   H489       1.0    -0.588229     -0.689308     -0.783944     Biso  1.000000 H
   H490       1.0    -0.587118     -0.188599     -0.783882     Biso  1.000000 H
   H491       1.0    -0.354561     -0.866904     -0.185492     Biso  1.000000 H
   H492       1.0    -0.353972     -0.368595     -0.184655     Biso  1.000000 H
   H493       1.0    -0.069408     -0.550353     -0.885602     Biso  1.000000 H
   H494       1.0    -0.555550     -0.750426     -0.681719     Biso  1.000000 H
   H495       1.0    -0.556003     -0.250693     -0.681643     Biso  1.000000 H
   H496       1.0    -0.430619     -0.451771     -0.364603     Biso  1.000000 H
   H497       1.0    -0.432035     -0.952006     -0.365431     Biso  1.000000 H
   H498       1.0    -0.372938     -0.556442     -0.217059     Biso  1.000000 H
   H499       1.0    -0.372396     -0.056371     -0.217255     Biso  1.000000 H
   H500       1.0    -0.568622     -0.500966     -0.692282     Biso  1.000000 H
   H501       1.0    -0.570168     -0.000943     -0.693592     Biso  1.000000 H
   H502       1.0    -0.035702     -0.446148     -0.839074     Biso  1.000000 H
   H503       1.0    -0.035030     -0.934113     -0.840590     Biso  1.000000 H
   H504       1.0    -0.535799     -0.439300     -0.590475     Biso  1.000000 H
   H505       1.0    -0.536379     -0.939221     -0.591209     Biso  1.000000 H
   H506       1.0    -0.463661     -0.560893     -0.408947     Biso  1.000000 H
   H507       1.0    -0.464526     -0.061042     -0.409932     Biso  1.000000 H
   H508       1.0    -0.068955     -0.502266     -0.942985     Biso  1.000000 H
   H509       1.0    -0.431121     -0.499493     -0.307037     Biso  1.000000 H
   H510       1.0    -0.432275     -0.999666     -0.307643     Biso  1.000000 H
   H511       1.0    -0.055259     -0.746866     -0.931581     Biso  1.000000 H
   H512       1.0    -0.047333     -0.262303     -0.927152     Biso  1.000000 H
   H513       1.0    -0.625673     -0.444911     -0.782174     Biso  1.000000 H
   H514       1.0    -0.627041     -0.943328     -0.782863     Biso  1.000000 H
   H515       1.0    -0.570851     -0.048845     -0.636328     Biso  1.000000 H
   H516       1.0    -0.568685     -0.548790     -0.634747     Biso  1.000000 H
   H517       1.0    -0.444413     -0.749225     -0.318337     Biso  1.000000 H
   H518       1.0    -0.444262     -0.249498     -0.318075     Biso  1.000000 H
   H519       1.0    -0.645332     -0.631532     -0.814861     Biso  1.000000 H
   H520       1.0    -0.646802     -0.132329     -0.815293     Biso  1.000000 H
   H521       1.0    -0.412267     -0.809606     -0.216669     Biso  1.000000 H
   H522       1.0    -0.411456     -0.311027     -0.215711     Biso  1.000000 H
   H523       1.0    -0.339781     -0.688143     -0.034857     Biso  1.000000 H
   H524       1.0    -0.339097     -0.189122     -0.034245     Biso  1.000000 H
   H525       1.0    -0.602880     -0.868414     -0.684461     Biso  1.000000 H
   H526       1.0    -0.602424     -0.368906     -0.683814     Biso  1.000000 H
   H527       1.0    -0.678662     -0.453384     -0.863448     Biso  1.000000 H
   H528       1.0    -0.679794     -0.951263     -0.864266     Biso  1.000000 H
   H529       1.0    -0.056238     -0.794124     -0.990031     Biso  1.000000 H
   H530       1.0    -0.051342     -0.309164     -0.986014     Biso  1.000000 H
   H531       1.0    -0.621534     -0.557399     -0.716045     Biso  1.000000 H
   H532       1.0    -0.623311     -0.057009     -0.718068     Biso  1.000000 H
   H533       1.0    -0.502863     -0.806626     -0.408213     Biso  1.000000 H
   H534       1.0    -0.502806     -0.306555     -0.407906     Biso  1.000000 H
   H535       1.0    -0.444936     -0.701460     -0.260775     Biso  1.000000 H
   H536       1.0    -0.444700     -0.201771     -0.260441     Biso  1.000000 H
   H537       1.0    -0.521156     -0.618476     -0.439958     Biso  1.000000 H
   H538       1.0    -0.521935     -0.118628     -0.441005     Biso  1.000000 H
   H539       1.0    -0.021957     -0.620195     -0.941132     Biso  1.000000 H
   H540       1.0    -0.713824     -0.561646     -0.909375     Biso  1.000000 H
   H541       1.0    -0.717933     -0.061451     -0.909610     Biso  1.000000 H
   H542       1.0    -0.479460     -0.881664     -0.310083     Biso  1.000000 H
   H543       1.0    -0.478672     -0.381593     -0.309626     Biso  1.000000 H
   H544       1.0    -0.003213     -0.803903     -0.909040     Biso  1.000000 H
   H545       1.0    -0.998534     -0.320912     -0.904938     Biso  1.000000 H
   H546       1.0    -0.678317     -0.501597     -0.806141     Biso  1.000000 H
   H547       1.0    -0.681403     -0.999019     -0.807259     Biso  1.000000 H
   H548       1.0    -0.555642     -0.798257     -0.489619     Biso  1.000000 H
   H549       1.0    -0.555576     -0.298232     -0.489274     Biso  1.000000 H
   H550       1.0    -0.497815     -0.693127     -0.342156     Biso  1.000000 H
   H551       1.0    -0.497571     -0.193330     -0.341853     Biso  1.000000 H
   H552       1.0    -0.377354     -0.443338     -0.033237     Biso  1.000000 H
   H553       1.0    -0.379360     -0.944233     -0.033862     Biso  1.000000 H
   H554       1.0    -0.693879     -0.749135     -0.817543     Biso  1.000000 H
   H555       1.0    -0.690377     -0.251245     -0.816849     Biso  1.000000 H
   H556       1.0    -0.397804     -0.630906     -0.065913     Biso  1.000000 H
   H557       1.0    -0.396405     -0.131543     -0.065495     Biso  1.000000 H
   H558       1.0    -0.660562     -0.810943     -0.715516     Biso  1.000000 H
   H559       1.0    -0.660545     -0.311760     -0.714905     Biso  1.000000 H
   H560       1.0    -0.588423     -0.689368     -0.533756     Biso  1.000000 H
   H561       1.0    -0.589350     -0.189054     -0.534108     Biso  1.000000 H
   H562       1.0    -0.556293     -0.750536     -0.432057     Biso  1.000000 H
   H563       1.0    -0.556328     -0.250484     -0.431792     Biso  1.000000 H
   H564       1.0    -0.430427     -0.451719     -0.114666     Biso  1.000000 H
   H565       1.0    -0.432065     -0.952272     -0.115359     Biso  1.000000 H
   H566       1.0    -0.751023     -0.804629     -0.907793     Biso  1.000000 H
   H567       1.0    -0.749709     -0.310472     -0.905644     Biso  1.000000 H
   H568       1.0    -0.693614     -0.701501     -0.759746     Biso  1.000000 H
   H569       1.0    -0.692748     -0.203430     -0.760025     Biso  1.000000 H
   H570       1.0    -0.568873     -0.500613     -0.442753     Biso  1.000000 H
   H571       1.0    -0.569643     -0.000770     -0.443484     Biso  1.000000 H
   H572       1.0    -0.770037     -0.619863     -0.940527     Biso  1.000000 H
   H573       1.0    -0.779804     -0.116315     -0.940566     Biso  1.000000 H
   H574       1.0    -0.536237     -0.439091     -0.340762     Biso  1.000000 H
   H575       1.0    -0.537347     -0.939034     -0.341041     Biso  1.000000 H
   H576       1.0    -0.464304     -0.560746     -0.159295     Biso  1.000000 H
   H577       1.0    -0.464687     -0.061110     -0.159570     Biso  1.000000 H
   H578       1.0    -0.726803     -0.880594     -0.808643     Biso  1.000000 H
   H579       1.0    -0.727260     -0.384233     -0.808242     Biso  1.000000 H
   H580       1.0    -0.430700     -0.499475     -0.057062     Biso  1.000000 H
   H581       1.0    -0.433095     -0.000216     -0.057965     Biso  1.000000 H
   H582       1.0    -0.803711     -0.795833     -0.989122     Biso  1.000000 H
   H583       1.0    -0.804938     -0.303812     -0.986356     Biso  1.000000 H
   H584       1.0    -0.746637     -0.692613     -0.840997     Biso  1.000000 H
   H585       1.0    -0.745496     -0.195970     -0.841666     Biso  1.000000 H
   H586       1.0    -0.627127     -0.444013     -0.532333     Biso  1.000000 H
   H587       1.0    -0.627802     -0.943906     -0.533339     Biso  1.000000 H
   H588       1.0    -0.570033     -0.048591     -0.385991     Biso  1.000000 H
   H589       1.0    -0.569304     -0.548297     -0.385116     Biso  1.000000 H
   H590       1.0    -0.444598     -0.749056     -0.068370     Biso  1.000000 H
   H591       1.0    -0.444325     -0.249388     -0.068155     Biso  1.000000 H
   H592       1.0    -0.645972     -0.631885     -0.564892     Biso  1.000000 H
   H593       1.0    -0.647706     -0.132058     -0.565681     Biso  1.000000 H
   H594       1.0    -0.603457     -0.868568     -0.434610     Biso  1.000000 H
   H595       1.0    -0.603354     -0.368516     -0.434127     Biso  1.000000 H
   H596       1.0    -0.803329     -0.747699     -0.931595     Biso  1.000000 H
   H597       1.0    -0.808816     -0.257812     -0.928682     Biso  1.000000 H
   H598       1.0    -0.679500     -0.452791     -0.613712     Biso  1.000000 H
   H599       1.0    -0.680616     -0.952200     -0.614706     Biso  1.000000 H
   H600       1.0    -0.622043     -0.556933     -0.466438     Biso  1.000000 H
   H601       1.0    -0.622902     -0.056947     -0.467461     Biso  1.000000 H
   H602       1.0    -0.503063     -0.806385     -0.158511     Biso  1.000000 H
   H603       1.0    -0.502772     -0.306337     -0.158006     Biso  1.000000 H
   H604       1.0    -0.444996     -0.701416     -0.010719     Biso  1.000000 H
   H605       1.0    -0.444516     -0.201693     -0.010439     Biso  1.000000 H
   H606       1.0    -0.819743     -0.502762     -0.942987     Biso  1.000000 H
   H607       1.0    -0.815732     -0.995252     -0.942278     Biso  1.000000 H
   H608       1.0    -0.521961     -0.618226     -0.190354     Biso  1.000000 H
   H609       1.0    -0.522126     -0.118633     -0.190761     Biso  1.000000 H
   H610       1.0    -0.784024     -0.442474     -0.838861     Biso  1.000000 H
   H611       1.0    -0.785344     -0.937242     -0.840676     Biso  1.000000 H
   H612       1.0    -0.713079     -0.561877     -0.658531     Biso  1.000000 H
   H613       1.0    -0.716348     -0.061704     -0.662245     Biso  1.000000 H
   H614       1.0    -0.479231     -0.881943     -0.060025     Biso  1.000000 H
   H615       1.0    -0.477978     -0.381528     -0.059328     Biso  1.000000 H
   H616       1.0    -0.680186     -0.500374     -0.556088     Biso  1.000000 H
   H617       1.0    -0.681337     -0.000046     -0.557363     Biso  1.000000 H
   H618       1.0    -0.556027     -0.798043     -0.239927     Biso  1.000000 H
   H619       1.0    -0.555703     -0.297966     -0.239403     Biso  1.000000 H
   H620       1.0    -0.498119     -0.693033     -0.092095     Biso  1.000000 H
   H621       1.0    -0.497480     -0.193136     -0.091802     Biso  1.000000 H
   H622       1.0    -0.824035     -0.043821     -0.887355     Biso  1.000000 H
   H623       1.0    -0.819303     -0.550710     -0.885400     Biso  1.000000 H
   H624       1.0    -0.693584     -0.749795     -0.567695     Biso  1.000000 H
   H625       1.0    -0.693740     -0.250329     -0.567530     Biso  1.000000 H
   H626       1.0    -0.661220     -0.811216     -0.465819     Biso  1.000000 H
   H627       1.0    -0.661177     -0.311205     -0.465334     Biso  1.000000 H
   H628       1.0    -0.589200     -0.689110     -0.284218     Biso  1.000000 H
   H629       1.0    -0.589291     -0.188949     -0.284121     Biso  1.000000 H
   H630       1.0    -0.853371     -0.864930     -0.935359     Biso  1.000000 H
   H631       1.0    -0.841095     -0.379230     -0.927867     Biso  1.000000 H
   H632       1.0    -0.556475     -0.750273     -0.182330     Biso  1.000000 H
   H633       1.0    -0.556362     -0.250281     -0.181781     Biso  1.000000 H
   H634       1.0    -0.872277     -0.559305     -0.966780     Biso  1.000000 H
   H635       1.0    -0.874285     -0.046474     -0.970570     Biso  1.000000 H
   H636       1.0    -0.128058     -0.040136     -0.968667     Biso  1.000000 H
   H637       1.0    -0.073327     -0.033016     -0.887582     Biso  1.000000 H
   H638       1.0    -0.080596     -0.980441     -0.943208     Biso  1.000000 H
   H639       1.0    -0.970888     -0.027782     -0.921587     Biso  1.000000 H
   H640       1.0    -0.073088     -0.125743     -0.958460     Biso  1.000000 H
   H641       1.0    -0.965884     -0.111265     -0.999469     Biso  1.000000 H
   H642       1.0    -0.995416     -0.117564     -0.887497     Biso  1.000000 H
